# Supplementary material for: Differential Gene Expression Profiling and Biological Process Analysis in Proximal Nerve Segments after Sciatic Nerve Transection
Source: PLoS One. 2013 Feb 21;8(2):e57000. doi: 10.1371/journal.pone.0057000 (PMC3578805; doi:10.1371/journal.pone.0057000)
Supplement: Table S1 — The expression of differentially expressed genes involved in 9 classes of biological processes at different time points post nerve transection. (XLS) [file pone.0057000.s002.xls]

## Sheet: Content
	Table S1.1. The expression of differentially expressed genes involved in response to stimulus
	Table S1.2. The expression of differentially expressed genes involved in inflammatory response
	Table S1.3. The expression of differentially expressed genes involved in immune response
	Table S1.4. The expression of differentially expressed genes involved in cell migration
	Table S1.5. The expression of differentially expressed genes involved in cell proliferation
	Table S1.6. The expression of differentially expressed genes involved in cell death
	Table S1.7. The expression of differentially expressed genes involved in axon guidance and regeneration
	Table S1.8. The expression of differentially expressed genes involved in myelination
	Table S1.9. The expression of differentially expressed genes involved in detection of stimulus

## Sheet: S1.1
Table S1.1. The expression of differentially expressed genes involved in response to stimulus
GO:0050896 response to stimulus
Probe Name	FDR(False discovery rate )	0h	0.5h	1h	3h	6h	9h	1d	4d	7d	14d	Gene Symbol	Description	Genbank Accession	Entrez Gene	UniGene
A_42_P504653	1.53e-06	7.8553	7.84089	7.1338	7.91867	7.76613	7.79186	7.71394	9.69473	10.7808	9.24222	F10	Rattus norvegicus coagulation factor X (F10), mRNA [NM_017143]	NM_017143	29243	Rn.21393
A_44_P313825	0.000920907	10.1544	10.2158	9.88037	10.521	10.2278	9.96897	9.60884	9.71026	11.3922	9.99064	Prkr	Rattus norvegicus Protein kinase, interferon-inducible double stranded RNA dependent (Prkr), mRNA [NM_019335]	NM_019335	54287	Rn.10022
A_42_P738337	0.00693417	5.32804	4.57617	4.5946	4.45152	4.29763	4.74634	4.70728	5.01378	4.58241	4.88395	Grin2c	Rattus norvegicus glutamate receptor, ionotropic, NMDA2C (Grin2c), mRNA [NM_012575]	NM_012575	24411	Rn.9709
A_44_P468468	5.97e-11	7.60414	7.39565	7.29144	7.88829	8.13987	8.46899	9.13312	10.3	11.1703	9.88521	Lbp	Rattus norvegicus lipopolysaccharide binding protein (Lbp), mRNA [NM_017208]	NM_017208	29469	Rn.48863
A_44_P466089	0.361654	4.99541	3.89046	3.92614	3.80778	4.11285	4.23009	3.69113	3.79875	4.65195	4.94897	Hoxb8	Hox2.4 homeobox homolog protein (Fragment). [Source:Uniprot/SPTREMBL;Acc:Q63988] [ENSRNOT00000009986]		24457	Rn.14746
A_44_P538521	0.00050302	8.05976	8.18276	7.8563	7.43976	7.29557	7.20949	7.77366	7.0686	6.9035	7.19602	Star	Rattus norvegicus steroidogenic acute regulatory protein (Star), mRNA [NM_031558]	NM_031558	25557	Rn.11399
A_44_P254984	1.16e-09	4.96781	4.52734	4.5813	4.59653	4.23274	4.67257	4.87464	4.51717	7.32752	8.04174	Pnlip	Rattus norvegicus pancreatic lipase (Pnlip), mRNA [NM_013161]	NM_013161	25702	Rn.10130
A_44_P386383	1.2e-05	9.83234	9.8407	9.8068	9.65643	9.1695	8.95813	9.01452	8.79097	8.67467	8.42897	Scn9a	Rattus norvegicus sodium channel, voltage-gated, type IX, alpha (Scn9a), mRNA [NM_133289]	NM_133289	78956	Rn.88082
A_42_P577938	0.194364	6.95077	7.23195	7.43405	7.46641	6.91801	8.00626	8.36418	7.68503	7.45478	7.8974	RGD1310450	Rattus norvegicus similar to hypothetical protein (RGD1310450), mRNA [NM_001014218]	NM_001014218	363254	Rn.35248
A_44_P435618	1.22e-10	10.9436	10.8128	10.9356	11.5378	11.8065	11.5402	11.0869	11.0477	13.233	12.7737	Ednrb	Rattus norvegicus endothelin receptor type B (Ednrb), mRNA [NM_017333]	NM_017333	50672	Rn.11412
A_42_P733671	0.000191946	6.92196	6.23027	6.2634	5.63644	5.93324	5.20944	4.72063	5.89144	6.76297	6.39817	Tnfsf10	Rattus norvegicus tumor necrosis factor (ligand) superfamily, member 10 (Tnfsf10), mRNA [NM_145681]	NM_145681	246775	Rn.83627
A_44_P269457	1.59e-10	6.77973	6.3466	6.61254	5.5757	6.09844	7.41403	9.03408	12.0668	11.4698	10.3252	Gpr83	Rattus norvegicus G protein-coupled receptor 83 (Gpr83), mRNA [NM_080411]	NM_080411	140595	Rn.63075
A_43_P21147	0.0142571	5.50692	5.77262	5.97879	5.68418	5.66714	6.22022	6.565	5.9553	5.09256	5.74456	Otog_predicted	Rattus norvegicus similar to otogelin; MLEMP (LOC292918), mRNA [XM_218577]		292918	Rn.99083
A_42_P768024	3.22e-09	10.1241	10.0162	9.52117	10.0403	10.3731	10.5039	10.6832	11.7979	12.2432	12.3509	Spn	Rat mRNA for leukosialin [Y00090]	Y00090	24796	Rn.11144
A_44_P226231	0.188468	2.15011	2.52163	2.27502	2.43086	2.34931	2.79001	3.44184	2.64464	2.8462	2.6197	Slc1a2	Rattus norvegicus glutamate transporter splice variant GLT1a mRNA, partial cds; alternatively spliced. [AY069978]	AY069978	29482	Rn.10240
A_43_P11684	2.86e-08	12.4022	12.4591	12.4197	12.1058	11.892	11.5483	12.0998	11.8622	11.7574	10.8681	Alpl	Rattus norvegicus alkaline phosphatase, tissue-nonspecific (Alpl), mRNA [NM_013059]	NM_013059	25586	Rn.82764
A_44_P545686	6.01e-07	3.3526	3.75875	4.50665	5.44727	6.38	6.5276	4.72808	3.73174	4.12072	3.83201	Nos2	Rattus norvegicus nitric oxide synthase 2, inducible (Nos2), mRNA [NM_012611]	NM_012611	24599	Rn.10400
A_44_P461154	6.81e-12	15.5185	15.3736	15.6938	16.6607	17.0866	17.1717	17.1799	16.6291	16.6844	16.1524	Timp1	Rattus norvegicus tissue inhibitor of metallopeptidase 1 (Timp1), mRNA [NM_053819]	NM_053819	116510	Rn.25754
A_43_P15530	2.65e-05	11.3436	12.4993	12.272	12.0017	12.4311	12.0139	12.0653	11.271	10.5992	10.2604	S100b	Rattus norvegicus S100 protein, beta polypeptide (S100b), mRNA [NM_013191]	NM_013191	25742	Rn.8937
A_44_P506024	2.21e-07	10.5996	10.927	11.0588	10.9216	11.2092	11.2856	11.1973	11.7926	12.0209	11.8403	RGD1565646_predicted	AGENCOURT_66933672 NIH_MGC_366 Rattus norvegicus cDNA clone IMAGE:8367694 5', mRNA sequence [DY317859]		499593	Rn.17369
A_44_P313767	3.06e-05	8.40845	7.87421	7.64907	8.13266	9.12509	8.61427	8.69305	7.62988	6.96825	6.43786	Tfrc	Transferrin receptor protein 1 (TfR1) (TR) (TfR) (Trfr) (CD71 antigen) (Fragment). [Source:Uniprot/SWISSPROT;Acc:Q99376] [ENSRNOT00000002407]		64678	Rn.98672
A_44_P371339	6.47e-14	2.48596	8.11206	9.47989	11.1155	11.2877	10.9572	8.01864	6.97217	6.70698	5.43863	Il6	Rattus norvegicus interleukin 6 (Il6), mRNA [NM_012589]	NM_012589	24498	Rn.9873
A_44_P297175	4.85e-05	13.1582	13.2742	12.9431	13.0195	12.9172	12.6559	12.9736	12.4097	12.0593	12.1311	Cd36	Rattus norvegicus cd36 antigen (Cd36), mRNA [NM_031561]	NM_031561	29184	Rn.102418
A_44_P294706	0.00678478	7.64223	8.34252	8.39571	8.1492	7.87019	8.76063	9.40828	8.1825	6.74676	7.89688	Tlr9	Rattus norvegicus toll-like receptor 9 (Tlr9), mRNA [NM_198131]	NM_198131	338457	Rn.92495
A_44_P301608	7.75e-09	9.98044	9.68831	10.109	9.77817	9.81959	9.96486	10.5687	11.2396	11.0529	10.2997	Ucp2	Rattus norvegicus uncoupling protein 2 (mitochondrial, proton carrier) (Ucp2), mRNA [NM_019354]	NM_019354	54315	Rn.13333
A_44_P214479	3.17e-08	8.75054	8.59055	8.76226	9.0505	9.53077	9.81933	9.62745	9.57854	9.38907	8.8346	Entpd1	Rattus norvegicus ectonucleoside triphosphate diphosphohydrolase 1 (Entpd1), mRNA [NM_022587]	NM_022587	64519	Rn.17491
A_44_P487240	2.75e-12	15.3487	15.3552	15.4275	15.2017	14.7585	14.6071	14.3931	12.8506	12.869	13.0969	Hmgcs1	Rattus norvegicus 3-hydroxy-3-methylglutaryl-Coenzyme A synthase 1 (Hmgcs1), mRNA [NM_017268]	NM_017268	29637	Rn.5106
A_44_P506659	0.000287337	5.93484	5.98284	6.35629	5.92038	5.6572	6.09695	6.33169	6.66261	7.25983	6.90342	Celsr1	Flamingo-like protein celsr1 (Fragment). [Source:Uniprot/SPTREMBL;Acc:Q80Z61] [ENSRNOT00000036025]		300128	Rn.166656
A_43_P14911	9.2e-09	8.85175	11.73	11.5416	12.166	13.3403	12.9659	11.6344	10.6099	10.9788	10.7212	Il1b	Rattus norvegicus interleukin 1 beta (Il1b), mRNA [NM_031512]	NM_031512	24494	Rn.9869
A_44_P787936	9.42e-12	12.2896	12.7926	12.6034	13.3504	13.8154	13.7836	13.7781	13.5519	13.4921	13.3786	Stat3	Rattus norvegicus signal transducer and activator of transcription 3 (Stat3), mRNA [NM_012747]	NM_012747	25125	Rn.10247
A_44_P395709	4.7e-10	10.7648	10.6569	10.5214	11.0884	11.3352	11.4798	11.6175	11.8283	11.4728	11.0381	Rac1	Rattus norvegicus ras-related C3 botulinum toxin substrate 1 (Rac1), mRNA [NM_134366]	NM_134366	363875	Rn.29157
A_42_P614175	1.52e-09	13.085	13.6019	14.0126	14.0818	13.5247	12.7297	11.4985	12.4677	11.9866	11.5151	Gal	Rattus norvegicus galanin (Gal), mRNA [NM_033237]	NM_033237	29141	Rn.8929
A_43_P16272	0.0754241	5.71886	6.18513	6.63874	6.44084	5.63869	7.18641	7.75746	6.68529	6.56117	6.83365	Cftr	RATCFTR Rattus norvegicus cystic fibrosis transmembrane conductance regulator (CFTR) gene, partial cds [M89906]	M89906	24255	Rn.124539
A_43_P12589	4.09e-10	7.33999	6.92809	7.11759	6.97671	6.8995	6.19374	6.47648	7.88303	8.82029	8.41581	Epha3	Rattus norvegicus Eph receptor A3 (Epha3), mRNA [NM_031564]	NM_031564	29210	Rn.10713
A_42_P509766	1.67e-09	6.50126	6.21362	6.34213	6.42866	6.5233	6.49927	6.17134	5.32997	5.36118	5.46173	Ppara	Rattus norvegicus peroxisome proliferator activated receptor alpha (Ppara), mRNA [NM_013196]	NM_013196	25747	Rn.9753
A_43_P13272	5.92e-10	12.1147	12.9587	13.0331	13.3145	13.2885	13.5426	11.5249	9.99695	10.2123	10.1423	Agt	Rattus norvegicus angiotensinogen (serpin peptidase inhibitor, clade A, member 8) (Agt), mRNA [NM_134432]	NM_134432	24179	Rn.6319
A_43_P13381	1.29e-10	10.5926	10.4294	10.7188	10.729	10.3873	10.2754	9.87443	9.58181	9.4799	9.49016	Pomc	Rattus norvegicus pro-opiomelanocortin (Pomc), mRNA [NM_139326]	NM_139326	24664	Rn.108195
A_44_P210568	3.17e-09	16.6776	16.5993	16.4948	16.6823	16.8199	16.8127	17.0549	17.7503	17.5113	17.4386	Fn1	Rattus norvegicus fibronectin 1 (Fn1), mRNA [NM_019143]	NM_019143	25661	Rn.1604
A_44_P257254	0.00213146	5.25345	4.7343	5.61843	5.40793	4.82935	5.5955	5.48891	5.53174	4.1779	5.17298	Prlhr	Rattus norvegicus prolactin releasing hormone receptor (Prlhr), mRNA [NM_139193]	NM_139193	246075	Rn.138127
A_44_P419137	6.45e-08	17.7911	17.4187	17.5827	17.432	17.4153	17.3309	16.8836	16.7933	17.0881	16.5356	Col1a1	Rat alpha-1 type I collagen mRNA, segment 3. [M12199]	M12199	29393
A_44_P473047	0.0910743	3.70422	3.0993	3.34998	3.17397	3.55612	3.03626	2.65363	2.26759	2.44968	2.71105	Nos1	Rattus norvegicus nitric oxide synthase 1, neuronal (Nos1), mRNA [NM_052799]	NM_052799	24598	Rn.10573
A_43_P15247	4.32e-07	5.68904	5.4907	6.36243	8.17461	8.11222	6.89902	5.97727	4.55307	5.80984	6.49326	Tac1	Rattus norvegicus tachykinin 1 (Tac1), mRNA [NM_012666]	NM_012666	24806	Rn.1920
A_44_P419426	0.000514771	3.60679	3.88486	3.75022	3.65458	4.98078	4.64738	3.85902	5.3005	5.60798	4.895	Tlr10_predicted	PREDICTED: Rattus norvegicus toll-like receptor 10 (predicted) (Tlr10_predicted), mRNA [XM_223422]		305355
A_44_P463345	4.35e-05	8.99594	8.12964	8.74127	8.25218	7.97263	7.78763	7.18994	7.7609	7.95913	8.11231	Vkorc1	AW253787 UI-R-BJ0-acz-d-05-0-UI.s1 UI-R-BJ0 Rattus norvegicus cDNA clone UI-R-BJ0-acz-d-05-0-UI 3', mRNA sequence [AW253787]	AW253787	309004	Rn.97942
A_44_P472989	6.88e-08	8.04298	10.6474	9.88112	9.25929	9.55581	9.29061	7.92649	8.41568	8.61978	8.49258	Ptgs2	Rattus norvegicus prostaglandin-endoperoxide synthase 2 (Ptgs2), mRNA [NM_017232]	NM_017232	29527	Rn.44369
A_44_P401615	0.000534941	5.73466	5.48844	4.94074	4.28167	3.37203	3.98119	4.52226	3.68158	3.64498	4.39432	Esr1	Rattus norvegicus estrogen receptor 1 (Esr1), mRNA [NM_012689]	NM_012689	24890	Rn.10595
A_44_P914438	8.14e-11	11.909	11.5496	12.1728	14.1222	13.595	13.5557	12.5035	13.0634	12.8173	12.2685	Cdkn1a	Rattus norvegicus cyclin-dependent kinase inhibitor 1A (Cdkn1a), mRNA [NM_080782]	NM_080782	114851	Rn.10089
A_43_P11794	0.222379	5.71523	5.53893	4.90188	4.89361	5.33363	3.75718	4.58118	4.56351	4.99878	4.51434	Tacr3	Rattus norvegicus tachykinin receptor 3 (Tacr3), mRNA [NM_017053]	NM_017053	24808	Rn.9702
A_44_P172140	3.55e-06	7.11831	6.60784	6.35658	6.32911	5.96863	5.96606	6.3515	7.37981	6.93495	6.64292	Hfe	Rattus norvegicus hemochromatosis (Hfe), mRNA [NM_053301]	NM_053301	29199	Rn.42931
A_43_P10887	5.02e-06	11.2034	10.9147	11.1441	10.9541	11.2426	10.8759	10.9378	10.4519	10.0594	9.88859	Map1b	Microtubule-associated protein 1B (MAP 1B) (Neuraxin) [Contains: MAP1 light chain LC1]. [Source:Uniprot/SWISSPROT;Acc:P15205] [ENSRNOT00000023460]		29456	Rn.98152
A_42_P598412	1.82e-12	11.9937	11.9129	11.5872	11.5133	11.676	11.8222	13.491	15.1857	14.4568	13.6356	Apobec1	Rattus norvegicus apolipoprotein B editing complex 1 (Apobec1), mRNA [NM_012907]	NM_012907	25383	Rn.10002
A_44_P432432	2.03e-10	11.0778	10.9316	11.1614	11.434	11.336	11.4122	11.6336	11.9142	12.209	11.6479	Plat	Rattus norvegicus plasminogen activator, tissue (Plat), mRNA [NM_013151]	NM_013151	25692	Rn.107102
A_44_P421502	0.00143734	6.39299	6.94155	6.90304	6.7278	6.0603	7.03427	7.78851	7.72315	7.29061	7.3357	Igf1	Rattus norvegicus insulin-like growth factor 1 (Igf1), transcript variant 2, mRNA [NM_178866]	NM_178866	24482	Rn.6282
A_44_P137618	8.07e-09	14.8959	14.7922	14.7226	15.1585	15.6479	16.0076	16.1388	15.4535	15.3504	15.1741	Prdx5	Rattus norvegicus peroxiredoxin 5 (Prdx5), mRNA [NM_053610]	NM_053610	113898	Rn.2944
A_42_P522899	4.78e-12	10.1543	9.49788	9.66459	9.90231	10.1963	10.5374	10.7515	11.7869	11.8367	11.2005	Tgfb1	Rattus norvegicus transforming growth factor, beta 1 (Tgfb1), mRNA [NM_021578]	NM_021578	59086	Rn.40136
A_44_P397495	6.08e-09	12.0803	11.8607	11.8933	12.5828	13.0807	13.2228	12.9056	12.7827	12.3908	12.3015	Hif1a	Rattus norvegicus hypoxia inducible factor 1, alpha subunit (Hif1a), mRNA [NM_024359]	NM_024359	29560	Rn.10852
A_44_P338970	9.17e-13	11.0256	10.9123	11.0526	10.9339	10.798	11.078	11.3706	12.0744	12.1251	11.8248	Pld1	Rattus norvegicus phospholipase D1 (Pld1), mRNA [NM_030992]	NM_030992	25096	Rn.11130
A_42_P771373	0.000772794	12.8325	14.3597	14.1237	14.5238	15.068	14.4477	14.5252	13.4235	12.6521	12.3938	Npy	Rattus norvegicus neuropeptide Y (Npy), mRNA [NM_012614]	NM_012614	24604	Rn.9714
A_44_P396842	9.85e-17	5.18263	5.01772	5.51261	10.0289	11.1092	11.9812	11.5923	10.0446	9.45707	8.70908	Ucn2	Rattus norvegicus urocortin 2 (Ucn2), mRNA [NM_133385]	NM_133385	170896	Rn.212744
A_42_P735495	0.0482405	3.32745	4.46571	3.99787	4.09404	3.71497	4.36437	4.55225	4.01613	3.70257	3.70668	Cyp4a12	Rattus norvegicus cytochrome P450, 4a12 (Cyp4a12), mRNA [NM_031605]	NM_031605	266674	Rn.10034
A_44_P301817	0.0115953	4.27427	4.99484	5.61216	4.7176	4.88427	5.67276	6.05553	5.344	3.44715	5.10926	RGD1566313_predicted	PREDICTED: Rattus norvegicus similar to Murinoglobulin 1 homolog (predicted) (RGD1566313_predicted), mRNA [XM_213006]	XM_213006	297572	Rn.162783
A_44_P393551	5.82e-07	13.0539	13.1733	13.0935	13.2565	13.8306	13.9284	14.3996	14.3338	14.1039	13.6787	Gja1	Rattus norvegicus gap junction membrane channel protein alpha 1 (Gja1), mRNA [NM_012567]	NM_012567	24392	Rn.10346
A_42_P645923	1.59e-06	8.80616	8.43425	8.5583	8.28697	8.49864	8.42612	7.79838	7.44749	7.5725	7.54807	Cbs	Rattus norvegicus cystathionine beta synthase (Cbs), mRNA [NM_012522]	NM_012522	24250	Rn.87853
A_44_P482346	3.13e-09	8.19822	7.98857	7.93319	8.23303	8.27631	8.6772	9.07986	9.57662	9.66508	9.30064	Ptk2b	Rattus norvegicus protein tyrosine kinase 2 beta (Ptk2b), mRNA [NM_017318]	NM_017318	50646	Rn.11025
A_44_P517820	0.0027384	8.27022	8.45591	8.84172	8.81063	8.85273	9.35685	9.33718	8.99201	8.83409	8.62754	LOC306792	Cardiac sphingosine-1-phosphate specific receptor (Fragment). [Source:Uniprot/SPTREMBL;Acc:Q9QZG4] [ENSRNOT00000019473]		306792	Rn.108119
A_44_P505025	1.36e-09	9.11196	9.18188	9.14745	8.97725	8.3329	7.89823	8.37552	7.25717	7.39377	7.09875	Acsl1	Rattus norvegicus acyl-CoA synthetase long-chain family member 1 (Acsl1), mRNA [NM_012820]	NM_012820	25288	Rn.6215
A_43_P11527	0.000281468	13.0318	13.3403	13.4414	13.7502	14.199	13.9494	13.526	13.07	12.6822	13.2288	Adm	Rattus norvegicus adrenomedullin (Adm), mRNA [NM_012715]	NM_012715	25026	Rn.10232
A_44_P458855	1.39e-12	7.18154	7.07327	7.11878	8.22547	9.1917	10.1044	10.9081	11.8813	11.4985	10.1709	Ptprn	Rattus norvegicus protein tyrosine phosphatase, receptor type, N (Ptprn), mRNA [NM_053881]	NM_053881	116660	Rn.11097
A_44_P260036	1.76e-06	10.1545	10.6032	10.7223	10.9943	10.8538	10.7891	11.0511	11.4537	10.3768	9.82185	Plau	Rattus norvegicus plasminogen activator, urokinase (Plau), mRNA [NM_013085]	NM_013085	25619	Rn.6064
A_44_P456738	4.96e-09	8.62817	8.57963	8.62484	9.89498	9.74044	9.55725	8.98784	8.11197	8.56076	8.20165	Txnrd1	Rattus norvegicus thioredoxin reductase 1 (Txnrd1), mRNA [NM_031614]	NM_031614	58819	Rn.67581
A_44_P390700	8.05e-07	11.4268	11.1205	11.2873	11.9725	11.6533	11.6176	11.4925	12.1854	12.4547	12.1645	Fhl2	Rattus norvegicus four and a half LIM domains 2 (Fhl2), mRNA [NM_031677]	NM_031677	63839	Rn.3849
A_44_P215075	0.000143017	8.38732	7.873	7.62045	8.87071	8.72815	8.06181	8.05665	8.826	9.1253	9.43232	Tacr1	Rattus norvegicus tachykinin receptor 1 (Tacr1), mRNA [NM_012667]	NM_012667	24807	Rn.89609
A_43_P12571	3.6e-10	11.4631	11.2952	11.4279	12.2969	12.7515	12.7647	12.3608	12.1511	12.2481	11.9802	Jak2	Rattus norvegicus Janus kinase 2 (Jak2), mRNA [NM_031514]	NM_031514	24514	Rn.18909
A_44_P500961	8.81e-12	3.2785	3.83639	4.37521	7.32654	8.20145	7.77348	6.75327	5.17475	5.32609	4.24235	Gdnf	Rattus norvegicus glial cell line derived neurotrophic factor (Gdnf), mRNA [NM_019139]	NM_019139	25453	Rn.53970
A_44_P489862	7.76e-11	10.895	10.7882	10.5433	10.7414	10.8885	11.2883	12.0885	13.2879	12.9114	12.1499	Tnfaip8l2	Rattus norvegicus tumor necrosis factor, alpha-induced protein 8-like 2 (Tnfaip8l2), mRNA [NM_001014039]	NM_001014039	310663	Rn.35002
A_42_P614984	0.0631626	3.56488	4.47791	4.24054	4.61273	3.97012	5.1375	4.97696	4.43983	4.44445	4.37838	Ucp1	Rattus norvegicus uncoupling protein 1 (mitochondrial, proton carrier) (Ucp1), mRNA [NM_012682]	NM_012682	24860	Rn.10281
A_44_P242958	0.0450187	6.96107	7.22011	6.86303	6.7055	6.22764	6.64889	5.94116	6.06136	5.88109	5.64935	Ttpa	Rattus norvegicus tocopherol (alpha) transfer protein (Ttpa), mRNA [NM_013048]	NM_013048	25571	Rn.64565
A_44_P437896	7.76e-05	2.19696	2.42436	2.24418	2.34234	2.95975	2.90651	3.1819	3.59147	4.09905	3.55562	Bdnf	Rattus norvegicus brain derived neurotrophic factor (Bdnf), mRNA [NM_012513]	NM_012513	24225	Rn.11266
A_44_P464502	1.26e-08	7.09161	7.22729	7.97411	9.22922	9.78968	10.1322	9.28422	8.85073	8.14807	7.26308	Gfap	Rattus norvegicus glial fibrillary acidic protein (Gfap), mRNA [NM_017009]	NM_017009	24387	Rn.91512
A_44_P414242	0.276259	3.03192	3.45269	3.11311	3.16693	2.6571	3.16025	4.36158	3.25454	2.22195	2.54937	Grm6	Rattus norvegicus glutamate receptor, metabotropic 6 (Grm6), mRNA [NM_022920]	NM_022920	24419	Rn.44615
A_44_P491796	6.06e-13	17.3375	17.3738	17.4415	17.6023	17.7483	17.7583	17.8404	16.8367	16.3889	15.6746	Spp1	Rattus norvegicus secreted phosphoprotein 1 (Spp1), mRNA [NM_012881]	NM_012881	25353	Rn.8871
A_43_P19684	0.0137149	7.84107	8.7087	8.67505	8.51386	8.276	9.09671	9.68798	8.75348	9.04995	8.75314	Ptch1	Rattus norvegicus patched homolog 1 (Drosophila) (Ptch1), mRNA [NM_053566]	NM_053566	89830	Rn.102312
A_43_P11472	3.73e-11	9.68675	9.72473	9.73778	12.2927	13.3872	13.1921	13.9165	12.8887	11.5074	10.621	Hmox1	Rattus norvegicus heme oxygenase (decycling) 1 (Hmox1), mRNA [NM_012580]	NM_012580	24451	Rn.3160
A_44_P1058520	9.53e-10	5.26807	5.34388	4.19767	5.31681	5.19484	4.92301	5.26599	8.97187	9.42294	9.527	RGD1562408_predicted	PREDICTED: Rattus norvegicus similar to SH2 domain protein 1A (Signaling lymphocyte activation molecule-associated protein) (predicted) (RGD1562408_predicted), mRNA [XM_576903]		501502	Rn.12605
A_44_P500056	2.77e-09	10.4365	10.4354	10.7645	11.3157	11.4624	11.1877	10.9836	8.54005	8.33498	7.31807	Gpx2	Rattus norvegicus glutathione peroxidase 2 (Gpx2), mRNA [NM_183403]	NM_183403	29326	Rn.3503
A_44_P164512	0.000763261	12.2473	12.1675	12.2351	12.2484	12.308	12.3854	12.0696	12.8706	13.8482	12.7316	Stat1	Rattus norvegicus signal transducer and activator of transcription 1 (Stat1), transcript variant alpha, mRNA [NM_032612]	NM_032612	25124	Rn.33229
A_44_P732138	1.84e-08	8.20627	8.14207	8.24775	8.03929	7.49811	7.12492	6.58088	5.96542	6.38744	6.75409	Cacnb4	PREDICTED: Rattus norvegicus calcium channel, voltage-dependent, beta 4 subunit, transcript variant 7 (Cacnb4), mRNA [XM_001056830]	XM_001056830	58942
A_44_P548126	6.27e-09	6.65284	9.38774	10.2339	9.64864	9.50661	9.82257	9.20155	8.55472	8.34606	8.26902	Socs3	Rattus norvegicus suppressor of cytokine signaling 3 (Socs3), mRNA [NM_053565]	NM_053565	89829	Rn.127801
A_42_P695401	1.25e-11	11.736	14.6147	15.7371	16.9378	17.0861	17.0849	15.8154	13.6316	14.0262	13.3626	Ccl2	Rattus norvegicus chemokine (C-C motif) ligand 2 (Ccl2), mRNA [NM_031530]	NM_031530	24770	Rn.4772
A_42_P500675	0.0152776	8.44795	9.24126	9.31228	9.13873	8.88904	9.39053	9.45452	9.05445	9.1231	9.04968	Hcrt	Rattus norvegicus hypocretin (Hcrt), mRNA [NM_013179]	NM_013179	25723	Rn.7628
A_44_P281733	3.89e-09	5.35401	5.06699	5.19022	5.41812	6.41831	6.56646	6.69692	7.27253	7.11383	6.30419	Nlrp3_predicted	PREDICTED: Rattus norvegicus cold autoinflammatory syndrome 1 homolog (human) (predicted) (Cias1_predicted), mRNA [XM_220513]		287362	Rn.214177
A_44_P316239	4.24e-08	9.66127	9.40429	9.48785	10.0157	10.4319	10.8037	10.9116	11.3371	11.2654	10.4266	Lyn	Rattus norvegicus Yamaguchi sarcoma viral (v-yes-1) oncogene homolog (Lyn), mRNA [NM_030857]	NM_030857	81515	Rn.4338
A_44_P296994	0.0365883	5.4019	6.61165	6.47513	4.96552	5.09217	5.94752	6.55594	5.91545	4.71501	5.16531	Adrb3	Rattus norvegicus adrenergic receptor, beta 3 (Adrb3), mRNA [NM_013108]	NM_013108	25645	Rn.10100
A_44_P531908	1.16e-05	6.59475	6.30593	6.64135	6.77769	6.52085	6.17236	5.82469	5.5589	5.52944	4.86905	Uts2	Rattus norvegicus urotensin 2 (Uts2), mRNA [NM_019160]	NM_019160	29180	Rn.48886
A_44_P203145	4.1e-12	12.3312	12.606	12.5521	13.4741	13.333	13.1543	12.3755	11.5468	10.9425	10.8407	Cacna1c	Rattus norvegicus calcium channel, voltage-dependent, L type, alpha 1C subunit (Cacna1c), mRNA [NM_012517]	NM_012517	24239	Rn.9827
A_42_P538670	7e-09	9.20513	8.97093	8.62373	9.16925	9.41506	9.48469	10.5877	10.9132	10.7896	10.222	Cybb	Rattus norvegicus cytochrome b-245, beta polypeptide (Cybb), mRNA [NM_023965]	NM_023965	66021	Rn.98491
A_44_P244851	3.88e-06	13.8039	14.637	14.3036	14.1739	13.7466	13.4924	13.5806	11.6907	12.3168	12.2632	Ca3	Rattus norvegicus carbonic anhydrase 3 (Ca3), mRNA [NM_019292]	NM_019292	54232	Rn.1647
A_44_P556989	6.73e-15	11.2305	11.1375	11.2296	11.091	11.6715	12.2269	13.199	14.816	14.8757	14.6134	Ngfr	Rattus norvegicus nerve growth factor receptor (TNFR superfamily, member 16) (Ngfr), mRNA [NM_012610]	NM_012610	24596	Rn.10980
A_43_P12926	1.15e-08	8.8359	9.13244	9.33207	10.517	10.8829	10.681	10.1318	10.4277	10.0345	9.36794	Cyp27b1	Rattus norvegicus cytochrome P450, family 27, subfamily b, polypeptide 1 (Cyp27b1), mRNA [NM_053763]	NM_053763	114700	Rn.10847
A_44_P255236	0.278442	15.247	13.2158	10.7819	10.8426	12.2684	11.7216	14.873	10.726	12.1306	14.5763	Acta1	Rattus norvegicus actin, alpha 1, skeletal muscle (Acta1), mRNA [NM_019212]	NM_019212	29437	Rn.82732
A_44_P102369	0.000142497	6.68078	6.81988	7.50631	8.27041	7.12785	7.45047	7.2527	7.72557	7.91239	7.49007	Socs1	Rattus norvegicus suppressor of cytokine signaling 1 (Socs1), mRNA [NM_145879]	NM_145879	252971	Rn.82754
A_44_P482476	3.72e-10	11.6815	11.6175	11.5119	12.933	13.6223	14.0972	14.0848	14.6334	14.032	13.6389	Fcgr3	Rat class III Fc-gamma receptor mRNA, complete cds. [M64368]	M64368	116591	Rn.6050
A_42_P805300	4.09e-10	14.8655	14.7303	14.7355	14.7892	15.0413	15.1168	15.9773	16.3095	16.1048	15.6245	Gpx1	Rattus norvegicus glutathione peroxidase 1 (Gpx1), mRNA [NM_030826]	NM_030826	24404	Rn.11323
A_44_P172701	0.0385869	4.40555	4.37186	3.68003	3.73916	3.48132	3.06609	4.31794	5.15907	5.55259	5.02479	Cspg5	Rattus norvegicus chondroitin sulfate proteoglycan 5 (Cspg5), transcript variant 2, mRNA [NM_133652]	NM_133652	50568	Rn.10146
A_43_P13246	4.56e-08	5.60163	4.89403	3.90992	4.67304	5.90926	5.79303	5.73138	9.17334	9.61853	8.53783	Xcl1	Rattus norvegicus chemokine (C motif) ligand 1 (Xcl1), mRNA [NM_134361]	NM_134361	171371	Rn.90962
A_44_P139998	5.02e-05	6.68237	6.35138	6.87446	7.04739	5.07956	5.80784	6.39749	5.28985	5.03463	4.00094	Ctnnd2	Catenin delta-2 (Fragment). [Source:Uniprot/SWISSPROT;Acc:O35116] [ENSRNOT00000014246]		114028	Rn.15163
A_44_P159382	0.63747	4.5035	5.2674	4.90202	5.07838	4.50856	5.03939	5.59874	4.8644	4.92432	4.81576	Trp73	PREDICTED: Rattus norvegicus transformation related protein 73 (predicted) (Trp73_predicted), mRNA [XM_342992]		362675	Rn.103860
A_44_P235892	4.95e-08	3.86263	3.75056	3.82291	4.8732	6.55179	6.97921	4.75387	3.60983	3.91259	4.19311	Cyp24a1	Rattus norvegicus cytochrome P450, subfamily 24 (Cyp24a1), mRNA [NM_201635]	NM_201635	25279	Rn.100353
A_44_P273355	0.00298612	3.17527	4.03169	3.65178	3.20765	2.75764	3.47926	4.00917	5.33071	4.13218	3.45317	Il8ra	Rattus norvegicus interleukin 8 receptor, alpha (Il8ra), mRNA [NM_019310]	NM_019310	54258	Rn.138115
A_44_P485772	0.00104523	8.10731	8.82468	8.86116	8.87076	8.81539	9.15035	9.59849	8.47511	7.18674	8.01094	Aanat	Rattus norvegicus arylalkylamine N-acetyltransferase (Aanat), mRNA [NM_012818]	NM_012818	25120	Rn.88180
A_44_P501112	7.55e-11	4.77635	5.10973	5.43188	6.92437	7.89761	8.95081	9.11232	8.97841	9.33695	7.20837	Mmp9	Rattus norvegicus matrix metallopeptidase 9 (Mmp9), mRNA [NM_031055]	NM_031055	81687	Rn.10209
A_42_P466362	5.95e-12	11.1495	10.9962	11.1983	10.8682	9.80233	10.155	9.98166	9.03027	8.72458	8.10353	Adcy8	Rattus norvegicus adenylate cyclase 8 (Adcy8), mRNA [NM_017142]	NM_017142	29241	Rn.10382
A_43_P12312	0.091319	5.43821	6.05907	6.18866	6.19818	4.96238	6.61946	6.783	6.43762	6.03226	6.20694	Crhr2	Rattus norvegicus corticotropin releasing hormone receptor 2 (Crhr2), mRNA [NM_022714]	NM_022714	64680	Rn.10023
A_44_P466474	5.54e-06	10.3238	11.0553	10.5111	11.0087	11.6604	11.6717	12.2159	11.5289	11.0611	10.926	LOC291205	PREDICTED: Rattus norvegicus similar to 60 kDa heat shock protein, mitochondrial precursor (Hsp60) (60 kDa chaperonin) (CPN60) (Heat shock protein 60) (HSP-60) (Mitochondrial matrix protein P1) (HSP-65) (LOC291205), mRNA [XR_007380]	XR_007380	291205	Rn.197016
A_44_P456197	2.71e-08	5.50182	5.00405	5.0377	5.54029	6.51594	6.72973	6.61777	7.65026	7.52147	6.08191	Crhr1	Rattus norvegicus corticotropin-feleasing factor type 1 receptor mRNA, 3'UTR, partial sequence. [AF039203]	AF039203	58959	Rn.10499
A_44_P473345	0.000689839	6.39714	7.27051	7.56698	7.08874	6.97213	7.6145	7.99047	6.95063	4.886	6.47612	Nhlh2_predicted	Rattus norvegicus similar to Helix-loop-helix protein 2 (HEN2) (Nescient helix loop helix 2) (NSCL-2) (LOC295327), mRNA [XM_227524]	XM_227524	295327
A_44_P156462	1.17e-07	2.66701	3.11409	2.88005	2.91817	3.10987	3.562	4.24178	5.83196	3.65375	2.73479	Ren1	Rattus norvegicus renin 1 (Ren1), mRNA [NM_012642]	NM_012642	24715	Rn.9831
A_44_P126021	9.63e-07	13.4236	13.6132	13.3217	13.4327	13.0879	13.2614	13.8802	14.1378	14.656	14.4926	Igf1	Rattus norvegicus insulin-like growth factor 1 (Igf1), transcript variant 4, mRNA [NM_001082479]	NM_001082479	24482	Rn.6282
A_43_P15507	0.0350563	3.28062	3.4194	2.77268	3.08264	4.84603	3.69572	4.3908	4.71467	5.63873	5.09093	Indo	Rattus norvegicus indoleamine-pyrrole 2,3 dioxygenase (Indo), mRNA [NM_023973]	NM_023973	66029	Rn.64513
A_44_P617861	1.14e-09	11.5197	11.8106	11.7439	12.0682	11.8055	11.57	11.0827	10.3717	10.1948	10.5135	Gng2	AGENCOURT_26747338 NIH_MGC_255 Rattus norvegicus cDNA clone IMAGE:7318334 5', mRNA sequence [CO393292]	CO393292	80850	Rn.179365
A_43_P12431	0.0273201	6.73139	6.10644	6.19766	5.93911	5.7008	6.24426	6.03079	5.6463	6.16237	5.59892	Gja3	Rattus norvegicus gap junction membrane channel protein alpha 3 (Gja3), mRNA [NM_024376]	NM_024376	79217	Rn.10345
A_44_P1017367	5.31e-05	6.66973	7.48455	7.09888	6.91528	7.40381	6.85502	5.61194	3.97155	3.82635	3.37338	Alb	Rattus norvegicus albumin (Alb), mRNA [NM_134326]	NM_134326	24186	Rn.202968
A_44_P372587	2.53e-10	6.53426	5.92893	5.84398	5.65986	5.53446	6.6024	8.4796	9.82433	9.9311	8.98275	Cx3cr1	Rattus norvegicus chemokine (C-X3-C) receptor 1 (Cx3cr1), mRNA [NM_133534]	NM_133534	171056	Rn.10482
A_44_P454413	0.00175094	5.91558	6.70221	6.15592	6.49004	6.9455	6.4688	6.43315	6.48123	6.35114	5.50183	Agtr1b	Rattus norvegicus angiotensin receptor 1b (Agtr1b), mRNA [NM_031009]	NM_031009	81638	Rn.9815
A_42_P469969	1.22e-08	13.0724	13.1181	12.8425	12.8499	12.1735	11.8155	12.0788	13.5658	14.0366	13.8495	Igsf10	Rattus norvegicus immunoglobulin superfamily, member 10 (Igsf10), mRNA [NM_198768]	NM_198768	310448	Rn.205647
A_44_P291264	4.57e-05	8.54769	9.29342	10.3516	8.4833	9.84902	9.64266	9.45194	10.1929	10.6615	10.3289	Sele	Rattus norvegicus selectin, endothelial cell (Sele), mRNA [NM_138879]	NM_138879	25544	Rn.10359
A_44_P212850	3.36e-10	8.727	8.47272	8.71073	10.2272	9.85797	9.9822	9.62182	9.06501	8.76256	8.11261	Fgf2	Rattus norvegicus fibroblast growth factor 2 (Fgf2), mRNA [NM_019305]	NM_019305	54250	Rn.31808
A_44_P452245	4.75e-07	7.26502	9.74043	10.2179	11.5827	11.1073	11.0167	10.7639	9.77989	9.46136	9.06503	Serpine1	Rattus norvegicus serine (or cysteine) peptidase inhibitor, clade E, member 1 (Serpine1), mRNA [NM_012620]	NM_012620	24617	Rn.29367
A_44_P316194	0.0410127	5.51019	5.55417	5.94909	5.31012	4.64252	6.22715	6.69136	6.44877	4.22748	5.51255	Cyp2b15	Rattus norvegicus cytochrome P450, family 2, subfamily b, polypeptide 15 (Cyp2b15), mRNA [NM_017156]	NM_017156	29295	Rn.144570
A_43_P11720	0.00518927	5.01721	5.62964	5.44538	5.60359	5.47443	5.95458	6.23544	5.62605	4.36256	4.96688	Apoa2	Rattus norvegicus apolipoprotein A-II (Apoa2), mRNA [NM_013112]	NM_013112	25649	Rn.89304
A_42_P693316	3.97e-14	7.74226	7.64407	7.42368	7.63674	7.92189	8.14488	8.94775	10.5735	11.4279	11.1493	Cfi	Rattus norvegicus complement factor I (Cfi), mRNA [NM_024157]	NM_024157	79126	Rn.7424
A_44_P522524	3.93e-10	10.9302	11.8126	12.0501	11.537	11.4688	11.4507	10.764	9.95909	10.1727	10.1728	Nr4a2	Rattus norvegicus nuclear receptor subfamily 4, group A, member 2 (Nr4a2), mRNA [NM_019328]	NM_019328	54278	Rn.88129
A_44_P557541	0.000245992	6.8859	6.50743	6.55562	6.47167	6.43973	6.03682	5.78255	6.16711	6.14274	6.25416	Strn	Rattus norvegicus striatin, calmodulin binding protein (Strn), mRNA [NM_019148]	NM_019148	29149	Rn.37469
A_44_P552514	6.22e-05	5.15422	5.61479	5.60996	5.68321	6.19981	6.83841	6.66663	6.78194	7.40274	6.51415	Ccr7	Rattus norvegicus chemokine (C-C motif) receptor 7 (Ccr7), mRNA [NM_199489]	NM_199489	287673	Rn.16815
A_44_P201130	1.45e-06	5.76561	4.95234	5.64467	5.52916	5.43316	4.78239	4.00252	3.75185	4.2591	4.06527	Park2	Rattus norvegicus parkin (Park2), mRNA [NM_020093]	NM_020093	56816	Rn.207194
A_44_P302675	0.000243086	7.39602	8.23289	8.3992	7.81047	7.19011	7.35471	7.18069	6.12077	6.46188	6.48014	Mpo	PREDICTED: Rattus norvegicus myeloperoxidase (mapped) (Mpo_mapped), mRNA [XM_220830]		303413	Rn.47782
A_44_P451916	0.00021383	10.9467	10.8518	11.2694	11.741	11.4672	11.5427	10.9914	11.803	12.8622	12.0855	Tap1	Rattus norvegicus transporter 1, ATP-binding cassette, sub-family B (MDR/TAP) (Tap1), mRNA [NM_032055]	NM_032055	24811	Rn.10763
A_44_P652323	0.0327028	6.47079	7.12856	7.34573	6.80352	7.15737	7.29751	7.79925	7.40307	6.31522	7.31589	RGD1565225_predicted	PREDICTED: Rattus norvegicus similar to Interferon alpha-1 precursor (predicted) (RGD1565225_predicted), mRNA [XM_575856]	XM_575856	500491
A_44_P332790	2.72e-11	2.76126	2.78729	2.65807	6.19091	6.38407	6.2019	9.15053	8.71963	8.69759	6.8471	Trh	Rattus norvegicus thyrotropin releasing hormone (Trh), mRNA [NM_013046]	NM_013046	25569	Rn.22
A_44_P308925	1.41e-09	9.69093	9.01226	9.39236	9.18752	9.11678	8.97517	8.11195	7.43875	7.25304	7.18229	Abat	Rattus norvegicus 4-aminobutyrate aminotransferase (Abat), mRNA [NM_031003]	NM_031003	81632	Rn.10090
A_44_P497807	0.00338422	4.58826	5.21488	5.2701	5.85	6.12787	6.08314	6.36877	5.19291	3.5494	4.66278	Penk1	Rattus norvegicus proenkephalin 1 (Penk1), mRNA [NM_017139]	NM_017139	29237	Rn.10015
A_43_P15993	0.00019425	9.11321	9.35094	8.29482	9.37684	11.0721	10.2057	11.856	11.4984	10.8631	10.5682	Itgam	Rattus norvegicus integrin alpha M (Itgam), mRNA [NM_012711]	NM_012711	25021	Rn.54465
A_44_P233080	1.36e-10	11.9776	15.7965	15.7917	13.8122	13.5714	13.0014	12.4613	12.6639	13.1264	13.2088	Egr1	Rattus norvegicus early growth response 1 (Egr1), mRNA [NM_012551]	NM_012551	24330	Rn.9096
A_44_P371172	0.00340876	7.4117	6.61262	6.79146	6.90554	6.67416	6.79303	6.75763	6.27347	6.82605	6.04291	Snap25	Rattus norvegicus synaptosomal-associated protein 25 (Snap25), mRNA [NM_030991]	NM_030991	25012	Rn.107689
A_44_P400177	0.257465	5.21442	5.75375	5.83335	5.75421	5.66839	6.29179	6.80475	6.07061	6.2201	6.03153	Atp1a3	Rattus norvegicus ATPase, Na+/K+ transporting, alpha 3 polypeptide (Atp1a3), mRNA [NM_012506]	NM_012506	24213	Rn.87329
A_44_P533794	8.44e-08	10.5135	10.2499	10.0949	11.6414	11.8692	12.0985	11.6716	11.8966	11.8867	11.4146	Tnfrsf1b	Rattus norvegicus tumor necrosis factor receptor superfamily, member 1b (Tnfrsf1b), mRNA [NM_130426]	NM_130426	156767	Rn.83633
A_44_P524359	1.03e-07	15.7513	16.215	16.4441	16.9232	16.8022	16.1832	16.011	16.257	16.3324	16.3035	Anxa1	Rattus norvegicus annexin A1 (Anxa1), mRNA [NM_012904]	NM_012904	25380	Rn.1792
A_44_P1011716	1.17e-08	10.3532	10.2837	10.1644	11.9247	12.2807	11.9199	11.3654	11.0807	10.9618	11.0738	Adora2b	Rattus norvegicus adenosine A2B receptor (Adora2b), mRNA [NM_017161]	NM_017161	29316	Rn.89544
A_43_P18920	1.24e-09	9.29012	9.10107	9.17234	9.33572	9.22962	8.87987	8.67952	8.22081	8.26667	8.31141	Ercc8_predicted	Rattus norvegicus similar to cockayne syndrome group A (LOC310071), mRNA [XM_226789]		310071	Rn.107979
A_43_P19450	9.77e-11	9.91244	9.72468	10.1063	9.95763	9.58725	9.47424	9.20606	8.67423	8.72165	8.42774	Prkca	Protein kinase C alpha type (EC 2.7.11.13) (PKC-alpha) (PKC-A). [Source:Uniprot/SWISSPROT;Acc:P05696] [ENSRNOT00000004699]		24680	Rn.207908
A_43_P11580	0.00256433	5.47364	5.62933	5.25934	5.35283	4.74617	6.01032	6.69575	6.50648	6.74517	6.25746	Abcc2	Rattus norvegicus ATP-binding cassette, sub-family C (CFTR/MRP), member 2 (Abcc2), mRNA [NM_012833]	NM_012833	25303	Rn.10265
A_44_P196456	1.43e-05	13.2437	13.2883	13.5752	13.0559	12.9741	13.6043	13.8587	14.2139	14.3537	14.0214	Gnb2	Rattus norvegicus guanine nucleotide binding protein, beta polypeptide 2 (Gnb2), mRNA [NM_031037]	NM_031037	81667	Rn.1155
A_44_P520175	2.81e-08	9.86023	9.93226	10.351	10.2043	9.70749	9.56428	9.3943	10.8726	11.1548	10.9636	Masp1	RNO487622 Rattus norvegicus partial mRNA for MASP-3 protein (masp1-3 gene), partially processed [AJ487622]	AJ487622	64023	Rn.203236
A_43_P13320	1.53e-06	2.81673	3.47027	2.98891	3.4141	2.5745	3.11877	2.87855	4.81515	5.93858	5.95534	Ifng	Rattus norvegicus interferon gamma (Ifng), mRNA [NM_138880]	NM_138880	25712	Rn.10795
A_44_P442569	6.99e-11	5.96963	5.87443	6.17646	6.85236	6.99622	6.43378	5.8834	4.84357	5.00724	4.86976	Esr2	Rattus norvegicus estrogen receptor 2 beta (Esr2), mRNA [NM_012754]	NM_012754	25149	Rn.37460
A_44_P215602	6.24e-06	7.59277	8.44477	7.90047	8.25974	9.06028	9.02808	9.7917	8.95279	8.35584	8.25333	LOC294396	PREDICTED: Rattus norvegicus similar to 60 kDa heat shock protein, mitochondrial precursor (Hsp60) (60 kDa chaperonin) (CPN60) (Heat shock protein 60) (HSP-60) (Mitochondrial matrix protein P1) (HSP-65) (LOC294396), mRNA [XR_007178]	XR_007178	294396	Rn.196932
A_42_P741027	4.44e-12	13.6623	15.6377	15.5678	14.021	13.9758	13.6948	13.839	14.5411	14.7223	14.8765	Jun	Rattus norvegicus Jun oncogene (Jun), mRNA [NM_021835]	NM_021835	24516	Rn.93714
A_44_P237886	1.29e-05	9.46822	9.77756	9.2169	10.7582	10.7696	10.7154	11.2525	11.5986	10.9827	10.6404	Vdac1	Rattus norvegicus voltage-dependent anion channel 1 (Vdac1), mRNA [NM_031353]	NM_031353	83529	Rn.54594
A_44_P469863	9.07e-11	10.753	10.763	10.5934	10.5515	10.3047	9.90621	9.50906	8.93495	9.20667	10.4249	Lepr	Rattus norvegicus leptin receptor (Lepr), mRNA [NM_012596]	NM_012596	24536	Rn.9891
A_42_P836880	8.08e-08	6.93149	7.0848	7.33307	7.3554	6.97511	7.08248	6.65706	5.53846	5.68071	5.79321	Ldlr	Rattus norvegicus low density lipoprotein receptor (Ldlr), mRNA [NM_175762]	NM_175762	300438	Rn.10483
A_44_P198620	8.71e-09	10.4727	10.1442	10.755	11.8846	12.1017	11.982	11.3257	10.6563	10.6604	10.1616	Nos3	Rattus norvegicus nitric oxide synthase 3, endothelial cell (Nos3), mRNA [NM_021838]	NM_021838	24600	Rn.44265
A_44_P306368	2.18e-11	11.6337	11.4606	11.4739	11.3808	11.3908	11.4166	12.518	13.2326	12.9739	12.6415	Lip1	Rattus norvegicus lysosomal acid lipase 1 (Lip1), mRNA [NM_012732]	NM_012732	25055	Rn.48656
A_42_P620006	1.04e-07	15.1767	14.7657	14.9097	14.8655	14.6848	14.4523	13.9646	14.7346	14.7072	14.7342	Wfdc1	Rattus norvegicus WAP four-disulfide core domain 1 (Wfdc1), mRNA [NM_133581]	NM_133581	171112	Rn.3193
A_44_P434455	0.0051212	2.23227	2.67371	2.69238	2.70027	2.18683	2.84069	3.68093	4.08332	2.10737	3.43142	Abcg8	Rattus norvegicus ATP-binding cassette, sub-family G (WHITE), member 8 (Abcg8), mRNA [NM_130414]	NM_130414	155192	Rn.161892
A_44_P419064	1.76e-06	12.7432	13.0836	12.7809	13.0878	13.8744	14.4225	14.1052	14.0524	14.6096	14.4339	Cfb	Rattus norvegicus complement factor B (Cfb), mRNA [NM_212466]	NM_212466	294257	Rn.109148
A_42_P773945	2.47e-05	9.96094	9.77197	9.79619	10.1793	10.5502	10.8152	10.6778	11.0536	10.7998	10.2897	B4galt1_predicted	N-acetylglucosamine galactosyltransferase (Fragment). [Source:Uniprot/SPTREMBL;Acc:Q9WVK1] [ENSRNOT00000010874]		24390	Rn.17157
A_44_P434462	5.01e-13	10.1315	9.8872	10.1509	10.1079	9.7135	9.78147	9.5628	9.15014	9.06866	8.82869	Pemt	Rattus norvegicus phosphatidylethanolamine N-methyltransferase (Pemt), mRNA [NM_013003]	NM_013003	25511	Rn.9875
A_43_P11503	1.33e-09	9.23923	9.43673	9.94129	10.7439	9.4471	9.01267	7.92733	7.7448	7.10105	8.54863	Slc9a3	Rattus norvegicus solute carrier family 9 (sodium/hydrogen exchanger), member 3 (Slc9a3), mRNA [NM_012654]	NM_012654	24784	Rn.9706
A_44_P200968	1.47e-07	10.4834	10.2989	10.104	10.9685	11.3513	11.5988	11.4719	11.7175	11.8206	11.4043	Tlr6	Rattus norvegicus toll-like receptor 6 (Tlr6), mRNA [NM_207604]	NM_207604	305353	Rn.163249
A_43_P11749	9.23e-12	12.8649	12.848	12.6717	13.235	13.444	13.7472	14.6199	15.3235	15.4828	14.9349	Hck	Rattus norvegicus hemopoietic cell kinase (Hck), mRNA [NM_013185]	NM_013185	25734	Rn.10945
A_44_P250030	1e-05	8.01369	7.87082	8.37819	8.0039	8.30084	7.63548	7.25045	6.84875	6.6701	6.07783	Bmp6	Rattus norvegicus bone morphogenetic protein 6 (Bmp6), mRNA [NM_013107]	NM_013107	25644	Rn.40476
A_44_P404898	6.5e-07	9.01596	9.35443	9.77059	9.51528	9.45062	9.65606	9.64137	10.1419	9.97227	9.8541	Espn	Rattus norvegicus espin (Espn), mRNA [NM_019622]	NM_019622	56227	Rn.91373
A_43_P15292	1.03e-10	17.6187	17.6618	17.6382	17.721	17.808	18.0008	18.3176	18.8339	18.599	18.2296	Ctsb	Rattus norvegicus cathepsin B (Ctsb), mRNA [NM_022597]	NM_022597	64529	Rn.100909
A_44_P321009	2.56e-08	7.25491	6.85309	6.32218	5.2163	3.42965	3.10511	2.27849	2.11373	2.04129	2.93961	Cyp1a1	Rattus norvegicus cytochrome P450, family 1, subfamily a, polypeptide 1 (Cyp1a1), mRNA [NM_012540]	NM_012540	24296	Rn.10352
A_43_P14872	3.81e-11	12.0831	12.0866	11.9104	12.4487	13.5894	14.1745	14.6204	14.4527	14.2709	13.3622	Sdc1	Rattus norvegicus syndecan 1 (Sdc1), mRNA [NM_013026]	NM_013026	25216	Rn.11176
A_44_P210461	2.34e-06	14.4231	14.0243	14.03	14.6651	15.1708	15.5295	15.7082	15.028	14.6394	14.1935	Ldha	Rattus norvegicus lactate dehydrogenase A (Ldha), mRNA [NM_017025]	NM_017025	24533	Rn.107896
A_42_P547856	5.08e-13	12.6156	12.6379	12.5462	12.5931	12.1981	12.4409	13.6009	14.0775	13.631	13.358	Prkcb1	Rattus norvegicus protein kinase C, beta 1 (Prkcb1), mRNA [NM_012713]	NM_012713	25023	Rn.91118
A_44_P536097	0.372399	2.79798	3.46724	2.49675	2.80078	3.50149	3.03058	3.80383	3.83967	2.40852	3.44352	Mug2	Rattus norvegicus murinoglobulin 2 (Mug2), mRNA [NM_001002826]	NM_001002826	408236	Rn.198690
A_42_P552004	4.96e-05	8.96176	9.36139	9.47053	9.6984	10.0922	9.83736	9.63834	9.29918	9.14357	9.40893	Tnfrsf4	Rattus norvegicus tumor necrosis factor receptor superfamily, member 4 (Tnfrsf4), mRNA [NM_013049]	NM_013049	25572	Rn.48883
A_44_P384213	0.00213991	5.94146	8.2406	6.87186	7.24524	7.596	7.68721	7.36629	6.57505	7.23597	6.63506	Il10	Rattus norvegicus interleukin 10 (Il10), mRNA [NM_012854]	NM_012854	25325	Rn.9868
A_42_P714311	3.57e-06	8.9474	11.0735	10.5182	10.7869	12.412	12.5726	11.6094	10.6827	10.8877	10.8163	Ccl3	Rattus norvegicus chemokine (C-C motif) ligand 3 (Ccl3), mRNA [NM_013025]	NM_013025	25542	Rn.10139
A_44_P847098	0.0312742	5.57844	5.90157	6.25758	6.04269	5.63107	6.64041	7.05765	6.47502	5.5058	6.22712	LOC680266	Rattus norvegicus cDNA clone IMAGE:7135213 [BC083922]	BC083922	680266	Rn.9266
A_44_P165908	5.6e-06	2.42816	3.19194	2.20314	5.26554	5.19412	5.81921	5.45209	4.49783	2.62728	3.62662	Il1rl2	Rattus norvegicus interleukin 1 receptor-like 2 (Il1rl2), mRNA [NM_133575]	NM_133575	171106	Rn.10235
A_44_P443751	1.79e-13	10.2952	10.2476	10.1535	11.0895	12.1913	12.4413	12.6945	12.0794	11.8733	10.7044	Pdpn	Rattus norvegicus podoplanin (Pdpn), mRNA [NM_019358]	NM_019358	54320	Rn.794
A_42_P816645	1.52e-10	12.4137	12.4574	12.2412	12.431	12.4369	12.1352	12.5937	13.0405	13.4729	13.0654	Gnb4	AF022085 Rattus norvegicus guanine nucleotide binding protein beta 4 subunit mRNA, partial cds [AF022085]	AF022085	294962	Rn.10844
A_44_P137633	5.38e-06	9.57944	9.79216	9.88534	9.7709	9.56217	9.55462	8.97037	8.55255	8.82501	9.00278	Adora1	Adenosine A1 receptor. [Source:Uniprot/SWISSPROT;Acc:P25099] [ENSRNOT00000004602]		29290	Rn.32078
A_44_P277466	0.0196272	6.77894	7.30377	7.42727	7.14046	6.63033	7.75668	8.17486	7.60432	6.74065	7.74983	Abca3	PREDICTED: Rattus norvegicus ATP-binding cassette, sub-family A (ABC1), member 3 (Abca3), mRNA [XM_220219]	XM_220219	302973	Rn.38406
A_44_P511581	8.27e-06	9.98276	9.84695	9.33745	9.58677	9.33498	9.50867	10.2108	9.38453	8.54234	8.36165	F13a1	Rattus norvegicus coagulation factor XIII, A1 subunit (F13a1), mRNA [NM_021698]	NM_021698	60327	Rn.42925
A_43_P15448	0.000263011	4.67345	4.67632	4.88494	4.81689	3.18877	4.64087	4.85614	4.63527	3.62962	4.73688	Chrna5	Rattus norvegicus cholinergic receptor, nicotinic, alpha polypeptide 5 (Chrna5), mRNA [NM_017078]	NM_017078	25102	Rn.40125
A_43_P15601	8.98e-09	9.38137	9.69305	9.65973	10.5685	10.1286	9.73527	9.36222	8.92043	9.08907	9.2289	Mat2a	Rattus norvegicus methionine adenosyltransferase II, alpha (Mat2a), mRNA [NM_134351]	NM_134351	171347	Rn.41420
A_44_P109573	5.44e-06	6.26575	6.06295	6.10621	5.73437	5.83148	5.30631	4.75736	4.81055	4.72727	4.16175	Accn2	Rattus norvegicus amiloride-sensitive cation channel 2, neuronal (Accn2), mRNA [NM_024154]	NM_024154	79123	Rn.37385
A_44_P360845	1.96e-11	8.42022	8.30056	8.12454	8.44144	8.56722	8.29875	7.78536	6.55938	7.23437	7.5137	Ghr	Rattus norvegicus growth hormone receptor (Ghr), mRNA [NM_017094]	NM_017094	25235	Rn.2178
A_44_P240973	0.00359577	5.46825	4.98285	4.79679	4.79772	5.57804	4.56426	4.43015	5.09574	4.45043	4.56277	Kit	Rattus norvegicus v-kit Hardy-Zuckerman 4 feline sarcoma viral oncogene homolog (Kit), mRNA [NM_022264]	NM_022264	64030	Rn.54004
A_44_P1004645	0.000284896	6.27604	8.07443	6.86666	6.89068	6.80162	6.57177	6.89972	8.10542	7.34262	7.49706	Pde3b	Rattus norvegicus phosphodiesterase 3B (Pde3b), mRNA [NM_017229]	NM_017229	29516	Rn.10322
A_43_P14228	3.44e-11	15.9324	15.8132	15.9192	15.8054	15.7094	15.9248	16.7003	17.0821	17.1608	16.7395	Cotl1_predicted	PREDICTED: Rattus norvegicus coactosin-like 1 (Dictyostelium) (predicted) (Cotl1_predicted), mRNA [XM_341700]		361422	Rn.98506
A_44_P242103	3.41e-05	8.00315	5.31322	5.65268	5.44284	5.82211	5.55328	5.5156	3.78901	3.93753	2.23277	Sst	Rattus norvegicus somatostatin (Sst), mRNA [NM_012659]	NM_012659	24797	Rn.34418
A_44_P328205	0.00282785	5.94668	6.10151	6.50413	6.36136	5.95004	6.85353	7.29419	6.35577	4.79771	5.98458	Bdkrb1	Rattus norvegicus bradykinin receptor B1 (Bdkrb1), mRNA [NM_030851]	NM_030851	81509	Rn.10762
A_42_P763077	2.13e-06	9.88268	10.8149	11.0582	10.5671	10.5342	10.5677	10.7005	10.9712	11.0467	10.8706	Aqp2	Rattus norvegicus aquaporin 2 (Aqp2), mRNA [NM_012909]	NM_012909	25386	Rn.90076
A_42_P540711	1.53e-06	8.38351	8.21648	8.51445	8.54329	8.65288	8.07297	6.86239	7.16953	7.01165	8.46787	Rasd2	Rattus norvegicus RASD family, member 2 (Rasd2), mRNA [NM_133568]	NM_133568	171099	Rn.115571
A_42_P749184	9.28e-10	8.89963	8.69393	8.21438	9.19704	9.55601	9.34714	8.80926	11.4185	12.1321	10.5055	Penk1	Rattus norvegicus proenkephalin 1 (Penk1), mRNA [NM_017139]	NM_017139	29237	Rn.10015
A_44_P165870	8.77e-07	11.1263	12.1572	11.4335	12.0104	11.6737	11.5231	11.1268	9.70136	9.51273	9.68469	Cdo1	Rattus norvegicus cysteine dioxygenase 1, cytosolic (Cdo1), mRNA [NM_052809]	NM_052809	81718	Rn.2589
A_44_P546901	5.39e-05	6.9134	6.83467	6.61359	6.22562	5.76775	5.49945	5.70588	5.15997	5.8444	5.70854	Ar	Rattus norvegicus androgen receptor (Ar), mRNA [NM_012502]	NM_012502	24208	Rn.9813
A_44_P1071228	0.000146938	7.84018	7.39893	7.5202	7.03389	7.03767	6.7594	7.13863	6.84118	6.43888	5.89912	Papss2_predicted	PREDICTED: Rattus norvegicus 3'-phosphoadenosine 5'-phosphosulfate synthase 2 (predicted) (Papss2_predicted), mRNA [XM_215288]	XM_215288	294103	Rn.164424
A_44_P293248	1.67e-05	6.65079	8.0475	7.53545	7.08898	8.02298	8.2903	8.9194	7.7135	6.61563	6.50166	Dhcr24	24-dehydrocholesterol reductase [Source:RefSeq_peptide;Acc:NP_001073617] [ENSRNOT00000009402]		298298
A_44_P187152	0.000381197	3.54324	4.453	4.80546	5.04475	5.9967	4.25278	4.53734	3.62391	3.05305	2.62954	Gp5	Rattus norvegicus glycoprotein 5, platelet (Gp5), mRNA [NM_012795]	NM_012795	25259	Rn.138111
A_44_P269280	0.0711744	5.49875	6.10854	6.33852	6.59683	5.68265	6.79914	6.95047	6.52213	6.76291	6.48368	Pou2f3	POU domain, class 2, transcription factor 3 (Octamer-binding transcription factor 11) (Oct-11) (Transcription factor Skn-1). [Source:Uniprot/SWISSPROT;Acc:P42571] [ENSRNOT00000012170]		116544	Rn.81060
A_43_P11492	0.0205714	3.44269	4.16538	4.12924	4.37371	3.74056	4.20308	5.05455	3.40451	4.0313	3.58632	Prl	Rattus norvegicus prolactin (Prl), mRNA [NM_012629]	NM_012629	24683	Rn.9759
A_44_P1055780	4.35e-12	8.10852	11.0647	10.8527	13.0134	13.8109	14.052	13.228	8.8636	8.78393	9.28747	S100a8	Rattus norvegicus S100 calcium binding protein A8 (calgranulin A) (S100a8), mRNA [NM_053822]	NM_053822	116547	Rn.31839
A_44_P386602	9.28e-10	7.63483	7.29342	7.34613	6.95283	6.95576	6.63228	7.58948	8.23839	8.59183	8.1526	Brca2	Rattus norvegicus breast cancer 2 (Brca2), mRNA [NM_031542]	NM_031542	360254	Rn.103225
A_44_P915801	3.05e-09	10.2259	10.157	10.1885	9.63785	9.45833	8.93693	9.17555	8.9474	9.14652	9.28112	RGD1559697_predicted	PREDICTED: Rattus norvegicus similar to forkhead [XM_575393]	XM_575393	500037	Rn.134464
A_44_P485388	6.64e-05	8.60483	8.68234	9.04602	9.03112	9.12542	9.41576	9.2825	9.76679	9.95266	9.69137	Chd7_predicted	PREDICTED: Rattus norvegicus chromodomain helicase DNA binding protein 7 (predicted) (Chd7_predicted), mRNA [XM_232671]	XM_232671	312974	Rn.37783
A_43_P15263	0.00925382	3.48627	4.01027	4.27971	4.27897	3.23037	4.76234	5.47986	4.43586	5.37195	5.32987	Grm1	Rattus norvegicus glutamate receptor, metabotropic 1 (Grm1), mRNA [NM_017011]	NM_017011	24414	Rn.87787
A_44_P281035	1.4e-06	12.0682	11.8044	11.9971	11.9921	12.041	11.9326	11.7247	11.7729	11.9766	11.0074	Uchl1	Rattus norvegicus ubiquitin carboxy-terminal hydrolase L1 (Uchl1), mRNA [NM_017237]	NM_017237	29545	Rn.107213
A_44_P217875	9.04e-09	7.62599	7.1006	7.12097	8.55264	7.40129	6.9412	6.2744	6.25595	5.82671	5.56112	Dsp	Dsp protein (Fragment). [Source:Uniprot/SPTREMBL;Acc:Q4QQR7] [ENSRNOT00000018649]		306871	Rn.54711
A_42_P651991	0.199569	13.1366	10.8511	9.47718	9.82311	10.9149	10.2701	12.7853	9.05644	10.0918	12.2916	Atp2a1	Rattus norvegicus ATPase, Ca++ transporting, cardiac muscle, fast twitch 1 (Atp2a1), mRNA [NM_058213]	NM_058213	116601	Rn.3228
A_44_P260358	9.7e-07	11.3003	11.3476	11.7828	11.1221	10.8515	11.1874	11.0171	10.2598	10.0911	9.91346	Slc27a4	Slc27a4 protein (Fragment). [Source:Uniprot/SPTREMBL;Acc:Q5BJL7] [ENSRNOT00000019500]		311839	Rn.145068
A_44_P529455	0.00521301	5.85632	4.96822	4.80684	4.95285	4.3372	4.66159	3.94747	4.25652	3.82692	5.29395	Gnrh1	Rat SH-4 protein gene encoded opposite gonadotropin-releasing hormone (GnRH), complete cds. [M15527]	M15527	25194	Rn.159986
A_44_P348614	0.00013676	10.1433	9.68667	9.81046	10.2493	9.7826	9.81084	9.62355	10.0538	11.3017	10.2051	Sp110	Rattus norvegicus SP110 nuclear body protein (Sp110), mRNA [NM_001034137]	NM_001034137	301570	Rn.6459
A_44_P472776	8.15e-05	6.6227	6.53394	7.05299	6.74729	7.09084	7.5085	7.80714	8.06696	6.74145	6.65786	Nr0b1	Rattus norvegicus nuclear receptor subfamily 0, group B, member 1 (Nr0b1), mRNA [NM_053317]	NM_053317	58850	Rn.10596
A_44_P228942	2.08e-12	12.2001	12.3886	12.3443	13.5159	14.1584	14.061	14.0008	14.3496	14.6764	13.9222	Runx1	Rattus norvegicus runt related transcription factor 1 (Runx1), mRNA [NM_017325]	NM_017325	50662	Rn.11201
A_44_P405130	4.57e-07	9.79253	9.39838	9.41323	9.66052	9.77146	9.42792	8.87477	9.28872	8.7455	8.87795	Cubn	Rattus norvegicus cubilin (intrinsic factor-cobalamin receptor) (Cubn), mRNA [NM_053332]	NM_053332	80848	Rn.3236
A_44_P323285	3.41e-07	7.22991	6.9578	7.1277	6.09185	6.33838	6.48789	6.99764	7.41573	7.66908	7.17346	Slc8a1	Rattus norvegicus solute carrier family 8 (sodium/calcium exchanger), member 1 (Slc8a1), mRNA [NM_019268]	NM_019268	29715	Rn.118972
A_43_P12927	1.86e-10	10.9165	13.618	13.626	11.9222	11.2065	10.9451	11.0022	9.71649	10.108	9.77953	Dusp1	Rattus norvegicus dual specificity phosphatase 1 (Dusp1), mRNA [NM_053769]	NM_053769	114856	Rn.98260
A_42_P625147	2.89e-07	9.01991	9.30597	9.2475	10.3008	10.7828	10.954	9.84116	9.38473	9.38275	9.54696	Pglyrp1	Rattus norvegicus peptidoglycan recognition protein 1 (Pglyrp1), mRNA [NM_053373]	NM_053373	84387	Rn.2834
A_44_P1056949	0.000301178	11.6739	11.4459	11.3297	11.1985	11.1021	11.0543	10.553	10.7534	10.8199	11.1039	LOC680130	PREDICTED: Rattus norvegicus similar to Metalloproteinase inhibitor 4 precursor (TIMP-4) (Tissue inhibitor of metalloproteinases-4) (LOC680130), mRNA [XM_001056766]	XM_001056766	680130	Rn.155651
A_43_P12613	0.00270266	12.4536	12.0218	11.9594	11.1833	12.4977	12.5769	12.9191	12.467	12.1936	12.3792	Apln	Rattus norvegicus apelin, AGTRL1 ligand (Apln), mRNA [NM_031612]	NM_031612	58812	Rn.22847
A_44_P363116	2.7e-13	5.80833	7.58066	8.62706	11.5251	12.9935	13.3151	10.3644	6.89863	6.41056	6.51824	Gm1960	Rattus norvegicus gene model 1960, (NCBI) (Gm1960), mRNA [NM_138522]	NM_138522	171551	Rn.10525
A_44_P232897	1.75e-10	13.3253	13.6211	13.9127	15.0506	15.3692	14.9719	14.2826	13.2064	13.0855	12.8598	Procr	Rattus norvegicus protein C receptor, endothelial (Procr), mRNA [NM_001025733]	NM_001025733	362248	Rn.144312
A_44_P311096	3.07e-12	7.4918	7.18285	7.27705	7.36083	7.99788	7.8903	9.44129	10.5616	10.4642	9.63731	Abcb4	Rattus norvegicus ATP-binding cassette, sub-family B (MDR/TAP), member 4 (Abcb4), mRNA [NM_012690]	NM_012690	24891	Rn.82691
A_44_P445166	0.000215139	7.54346	7.78887	8.06858	7.70801	7.72338	8.22591	8.28845	8.56723	9.08489	8.99952	Inppl1	Rattus norvegicus inositol polyphosphate phosphatase-like 1 (Inppl1), mRNA [NM_022944]	NM_022944	65038	Rn.42902
A_44_P306511	0.270719	2.81313	3.33034	3.77503	3.65199	3.56939	4.17393	4.60115	4.41827	3.54217	3.9191	Iapp	Rattus norvegicus islet amyloid polypeptide (Iapp), mRNA [NM_012586]	NM_012586	24476	Rn.11394
A_43_P15901	8.48e-08	10.0418	10.1221	10.55	9.89854	10.1654	9.96881	9.6679	8.99066	8.86146	9.14962	Jub	Rattus norvegicus ajuba homolog (Xenopus laevis) (Jub), mRNA [NM_053503]	NM_053503	85265	Rn.144617
A_44_P504215	0.0696319	6.25344	6.24591	6.39147	6.14597	5.08817	5.97805	5.47882	5.20072	5.90592	6.21062	Srebf2	Rattus norvegicus sterol regulatory element binding factor 2 (predicted) (Srebf2), mRNA [NM_001033694]	NM_001033694	300095	Rn.41063
A_44_P469394	0.000248221	7.36863	6.97206	7.3594	6.76701	6.95579	6.21735	6.19224	6.69473	7.27738	7.72206	Amph1	Rattus norvegicus amphiphysin 1 (Amph1), mRNA [NM_022217]	NM_022217	60668	Rn.44463
A_42_P570848	2.7e-13	6.8351	6.37238	6.32127	7.57134	8.29212	8.48552	9.12349	10.8896	10.9474	9.28472	Pcsk1	Rattus norvegicus proprotein convertase subtilisin/kexin type 1 (Pcsk1), mRNA [NM_017091]	NM_017091	25204	Rn.11384
A_44_P529426	3.52e-09	5.68823	5.24876	5.77509	5.70642	5.469	5.0747	4.72832	3.68984	3.5305	3.48737	Erbb4	Rattus norvegicus v-erb-a erythroblastic leukemia viral oncogene homolog 4 (avian) (Erbb4), mRNA [NM_021687]	NM_021687	59323	Rn.163078
A_43_P12558	0.00772248	3.29685	3.63666	2.81418	3.32032	2.77636	3.76401	4.81923	4.84067	4.45727	4.40059	Kl	Rattus norvegicus Klotho (Kl), mRNA [NM_031336]	NM_031336	83504	Rn.30061
A_44_P516885	1.27e-06	13.2221	13.4153	13.5182	13.0793	13.098	13.1972	12.8814	12.7671	12.2012	12.4044	Eno2	Rattus norvegicus enolase 2, gamma (Eno2), mRNA [NM_139325]	NM_139325	24334	Rn.10828
A_43_P16166	5.38e-07	5.08177	6.45775	5.85051	5.8538	5.41663	5.70511	5.67957	7.30669	8.06743	7.90666	Cd69	Rattus norvegicus CD69 antigen (Cd69), mRNA [NM_134327]	NM_134327	29187	Rn.23779
A_44_P541397	1.17e-09	12.2142	12.4669	12.8207	14.1039	14.2566	13.9667	13.2633	12.197	12.0242	11.681	Procr	Rattus norvegicus protein C receptor, endothelial (Procr), mRNA [NM_001025733]	NM_001025733	362248	Rn.144312
A_44_P332429	5.86e-08	13.9091	13.8916	13.9537	13.9567	14.0098	14.145	14.0361	14.6817	15.1504	15.4107	C1s	Rattus norvegicus complement component 1, s subcomponent (C1s), mRNA [NM_138900]	NM_138900	192262	Rn.4037
A_43_P11481	3.04e-11	13.1972	12.9933	13.0164	12.7867	12.6932	12.4719	12.1447	11.2749	11.0681	10.6768	Me1	Rattus norvegicus malic enzyme 1 (Me1), mRNA [NM_012600]	NM_012600	24552	Rn.161920
A_43_P12570	0.368984	4.55302	4.52299	4.74013	4.85583	5.92942	5.13086	5.68817	4.99241	5.17853	4.98122	Il3	Rattus norvegicus interleukin 3 (Il3), mRNA [NM_031513]	NM_031513	24495	Rn.10652
A_44_P337300	2.84e-06	9.13551	9.22734	10.1286	10.8246	10.8681	11.3683	11.1459	10.9285	10.5953	10.2181	Il4ra	Rattus norvegicus interleukin 4 receptor, alpha (Il4ra), mRNA [NM_133380]	NM_133380	25084	Rn.10471
A_44_P445306	0.000320129	9.46031	9.54011	9.79862	9.49662	9.56511	9.82011	10.0034	10.2231	10.7363	10.0562	Shc1	Rattus norvegicus src homology 2 domain-containing transforming protein C1 (Shc1), mRNA [NM_053517]	NM_053517	85385	Rn.138818
A_42_P711139	0.0354643	2.08248	2.76945	3.11011	3.01058	3.30371	4.19571	4.85279	3.93041	3.69091	3.3527	Cyp1a2	Rattus norvegicus cytochrome P450, family 1, subfamily a, polypeptide 2 (Cyp1a2), mRNA [NM_012541]	NM_012541	24297	Rn.5563
A_44_P337441	0.000288844	2.71133	2.83143	2.07052	4.08774	4.79601	4.29665	3.41228	4.16689	4.31798	4.16704	Lipg	Rattus norvegicus lipase, endothelial (Lipg), mRNA [NM_001012741]	NM_001012741	291437	Rn.199051
A_44_P531758	2.85e-12	18.6671	18.5958	18.7906	18.7881	18.7078	18.752	18.7245	17.4479	17.2832	17.471	Cryab	Rattus norvegicus crystallin, alpha B (Cryab), mRNA [NM_012935]	NM_012935	25420	Rn.98208
A_44_P549017	0.0123667	12.6858	12.4065	12.7955	12.1738	11.6726	12.3064	12.4648	12.7307	12.9408	12.5703	Aff2_predicted	PREDICTED: Rattus norvegicus AF4 [XM_219832]	XM_219832	293922	Rn.74435
A_44_P358235	8.48e-08	9.85975	9.81607	8.99747	10.5902	11.8781	12.3021	11.39	10.0181	9.54085	9.65274	Ccr1	Rattus norvegicus chemokine (C-C motif) receptor 1 (Ccr1), mRNA [NM_020542]	NM_020542	57301	Rn.34673
A_44_P137448	5.29e-09	11.6155	11.4081	11.2424	11.1107	11.1328	10.8495	11.704	12.8135	12.3512	11.9301	Ptgs1	Rattus norvegicus prostaglandin-endoperoxide synthase 1 (Ptgs1), mRNA [NM_017043]	NM_017043	24693	Rn.44404
A_44_P393531	5.26e-05	14.3156	15.2861	14.9745	14.7885	14.9174	14.8074	14.316	13.006	13.5382	13.474	Adipoq	Rattus norvegicus adiponectin, C1Q and collagen domain containing (Adipoq), mRNA [NM_144744]	NM_144744	246253	Rn.24299
A_44_P428739	2.44e-07	4.63943	3.95929	3.48873	3.91157	3.92161	4.36534	4.65241	7.82202	7.98112	6.8873	Shc3	SHC-transforming protein 3 (SH2 domain protein C3) (Src homology 2 domain-containing-transforming protein C3) (Neuronal Shc) (N-Shc). [Source:Uniprot/SWISSPROT;Acc:O70143] [ENSRNOT00000019442]		114858	Rn.210551
A_42_P698972	4.66e-06	11.8896	11.5201	11.6265	11.7654	11.7619	11.7846	11.6481	12.237	13.1058	12.3733	Tapbp	Rattus norvegicus TAP binding protein (Tapbp), mRNA [NM_033098]	NM_033098	25217	Rn.51023
A_43_P21640	0.00861746	9.41373	9.72477	8.99454	10.025	9.51979	10.1521	8.50648	10.7077	9.67418	9.74922	Adprtl1	Rattus norvegicus ADP-ribosyltransferase (NAD+; poly (ADP-ribose) polymerase)-like 1, mRNA (cDNA clone IMAGE:7301324), complete cds. [BC086332]	BC086332	361046	Rn.139095
A_44_P538357	2.42e-09	10.5005	10.4589	10.5571	9.76706	10.0668	10.1418	9.57513	8.82896	8.75816	8.80598	Bmp4	Rattus norvegicus bone morphogenetic protein 4 (Bmp4), mRNA [NM_012827]	NM_012827	25296	Rn.10318
A_44_P140358	4.31e-05	8.5653	8.58813	8.34912	9.68256	10.6808	10.3509	9.59815	9.64908	10.5874	9.56131	Samhd1_predicted	PREDICTED: Rattus norvegicus SAM domain and HD domain, 1 (predicted) (Samhd1_predicted), mRNA [XM_230789]		311580	Rn.136947
A_44_P472874	2.85e-05	2.47265	2.97161	2.5044	2.54316	2.41782	2.51881	2.02482	4.35789	3.57878	2.56789	Trpa1	Rattus norvegicus transient receptor potential cation channel, subfamily A, member 1 (Trpa1), mRNA [NM_207608]	NM_207608	312896	Rn.105247
A_42_P588944	1.24e-08	17.4208	17.4423	17.4156	17.8361	18.0438	18.1143	17.3858	18.2474	18.4624	18.5605	Mgp	Rattus norvegicus matrix Gla protein (Mgp), mRNA [NM_012862]	NM_012862	25333	Rn.2379
A_44_P975369	3.37e-05	7.11822	6.63442	6.92685	7.06692	7.2593	7.42046	7.03575	7.16015	6.47755	5.88502	Itga3_predicted	PREDICTED: Rattus norvegicus integrin alpha 3 (predicted) (Itga3_predicted), mRNA [XM_340884]	XM_340884	360606	Rn.154664
A_44_P748832	0.0271018	5.29417	5.69539	6.26049	5.77751	5.32992	6.57835	7.13229	6.40601	5.74163	5.8024	Nuak2	Rattus norvegicus NUAK family, SNF1-like kinase, 2 (Nuak2), mRNA [NM_001007617]	NM_001007617	289419	Rn.16922
A_42_P791677	6.69e-13	2.28929	2.51544	3.59319	6.55156	7.96317	7.63466	6.60002	5.91821	4.97018	4.42304	Areg	Rattus norvegicus amphiregulin (Areg), mRNA [NM_017123]	NM_017123	29183	Rn.10568
A_43_P12619	1.44e-07	8.93499	11.5135	12.1087	11.9943	10.6123	9.85329	9.45294	9.2152	9.66641	10.1874	Nr4a3	Rattus norvegicus nuclear receptor subfamily 4, group A, member 3 (Nr4a3), transcript variant 1, mRNA [NM_031628]	NM_031628	58853	Rn.62694
A_44_P448431	6.73e-13	5.42936	5.25777	4.75995	5.185	6.7027	8.34292	11.0871	11.5678	11.1598	9.68331	Cd8a	Rattus norvegicus CD8 antigen, alpha chain (Cd8a), mRNA [NM_031538]	NM_031538	24930	Rn.10306
A_44_P470619	0.000808692	2.04573	4.32781	4.8602	4.76968	4.13769	5.86972	6.6913	5.96217	5.02291	5.44453	Srxn1	Rattus norvegicus sulfiredoxin 1 homolog (S. cerevisiae) (Srxn1), mRNA [NM_001047858]	NM_001047858	296271	Rn.2835
A_44_P306344	1.3e-07	7.30625	7.08295	7.13854	8.29126	8.82039	8.49707	8.05251	7.58608	7.25747	6.92331	F2rl2	Rattus norvegicus coagulation factor II (thrombin) receptor-like 2 (F2rl2), mRNA [NM_053313]	NM_053313	29636	Rn.206020
A_44_P519917	0.0143073	5.10406	5.41582	5.77068	5.78339	5.13086	6.39308	6.61988	6.41275	6.48293	6.15425	F2rl3	Rattus norvegicus coagulation factor II (thrombin) receptor-like 3 (F2rl3), mRNA [NM_053808]	NM_053808	116498	Rn.81079
A_42_P787410	2.07e-09	7.18782	6.79215	6.75482	6.78945	6.54471	6.90997	7.28053	9.1838	8.6855	8.59791	Cacna1b	Rattus norvegicus calcium channel, voltage-dependent, N type, alpha 1B subunit (Cacna1b), mRNA [NM_147141]	NM_147141	257648	Rn.85880
A_43_P11441	0.0171012	5.24723	6.07078	5.99026	5.58417	5.14159	6.28162	7.019	6.22201	5.508	5.60236	Atp4b	Rattus norvegicus ATPase, H+/K+ exchanging, beta polypeptide (Atp4b), mRNA [NM_012510]	NM_012510	24217	Rn.10033
A_44_P259947	0.0605024	5.73194	4.94277	4.90486	4.80534	5.35438	4.67621	5.04064	5.0425	4.84607	4.45479	Kcnma1	Rattus norvegicus potassium large conductance calcium-activated channel, subfamily M, alpha member 1 (Kcnma1), mRNA [NM_031828]	NM_031828	83731	Rn.30616
A_44_P306551	0.0260726	5.64175	5.20133	5.63327	5.15	5.49017	5.0265	4.59613	4.73959	5.14887	5.02118	Cacna1a	Rattus norvegicus calcium channel, voltage-dependent, P/Q type, alpha 1A subunit (Cacna1a), mRNA [NM_012918]	NM_012918	25398	Rn.87769
A_43_P11546	7.39e-09	9.20638	8.64487	8.71686	9.39688	9.68618	9.75072	9.51982	9.87374	8.45395	7.64657	Cd24	Rattus norvegicus CD24 antigen (Cd24), mRNA [NM_012752]	NM_012752	25145	Rn.6007
A_43_P10051	0.00104892	7.73056	8.1733	8.28153	8.01076	8.21809	8.52704	8.73591	8.84063	8.32989	8.34346	Saa4	Rattus norvegicus serum amyloid A 4 (Saa4), mRNA [NM_001009478]	NM_001009478	365245	Rn.25066
A_43_P11908	0.00746365	5.34928	3.49186	3.78976	4.51325	6.10602	5.47538	4.03257	4.35783	4.43683	3.80117	Sema3a	Rattus norvegicus sema domain, immunoglobulin domain (Ig), short basic domain, secreted, (semaphorin) 3A (Sema3a), mRNA [NM_017310]	NM_017310	29751	Rn.44410
A_44_P161233	3.27e-11	9.80133	9.81818	9.29274	10.1562	10.5546	10.6669	11.5404	12.2756	12.3964	11.5883	Il18	Rattus norvegicus interleukin 18 (Il18), mRNA [NM_019165]	NM_019165	29197	Rn.11118
A_43_P15517	9.41e-08	10.6711	11.1903	11.6926	10.5576	9.99547	10.1096	10.0712	10.4562	10.8567	10.8322	Jund	Rattus norvegicus Jun D proto-oncogene (Jund), mRNA [NM_138875]	NM_138875	24518	Rn.46225
A_44_P489826	1.04e-07	8.20688	7.60854	7.9774	7.62122	7.91476	7.91836	8.06504	8.78933	9.34973	9.75965	Pde4d	Rattus norvegicus cAMP-specific phosphodiesterase PDE4D splice variant 5 (Pde4d) mRNA, complete cds, alternatively spliced. [EF102484]	EF102484	24627	Rn.95959
A_43_P11525	0.329958	2.07455	2.16804	2.4242	2.46006	2.97103	3.16366	3.64793	3.05113	2.89042	2.48376	Svs2	Rattus norvegicus seminal vesicle protein, secretion 2 (Svs2), mRNA [NM_012710]	NM_012710	25013	Rn.34331
A_42_P577129	0.202835	5.07265	4.26899	4.63701	3.61379	4.22819	4.10495	4.25463	4.24918	3.70419	3.81121	Tcf1	Rattus norvegicus transcription factor 1 (Tcf1), mRNA [NM_012669]	NM_012669	24817	Rn.9660
A_42_P661600	0.00397927	6.24743	6.97298	7.55727	6.9572	6.93548	8.14754	8.98135	7.89259	7.33564	7.39515	Reg3a	Rattus norvegicus regenerating islet-derived 3 alpha (Reg3a), mRNA [NM_172077]	NM_172077	171162	Rn.11222
A_44_P373153	1.69e-07	9.19359	9.02402	9.04211	9.50741	8.98484	8.62186	7.95909	7.9941	8.73933	8.97087	RGD1560646			315840	Rn.18047
A_44_P392234	3.28e-09	11.8659	12.0054	11.9402	11.9719	12.4577	12.2425	11.8968	10.5811	10.3915	10.4758	Fgf7	Rattus norvegicus fibroblast growth factor 7 (Fgf7), mRNA [NM_022182]	NM_022182	29348	Rn.98842
A_43_P15319	0.00606908	8.73398	9.16367	9.38842	9.12323	9.34146	9.74069	9.81604	9.48604	9.14655	9.17663	Pla2g1b	Rattus norvegicus phospholipase A2, group IB (Pla2g1b), mRNA [NM_031585]	NM_031585	29526	Rn.4283
A_44_P519251	5.55e-07	9.15975	9.75427	9.5252	10.5087	10.93	11.6622	11.6053	11.2584	10.912	10.143	Cd14	Rattus norvegicus CD14 antigen (Cd14), mRNA [NM_021744]	NM_021744	60350	Rn.42942
A_44_P381917	7.65e-10	8.49044	8.78935	10.0392	12.1055	11.4795	11.4153	10.1654	10.1839	9.92521	9.02658	Sphk1	Rattus norvegicus sphingosine kinase 1 (Sphk1), mRNA [NM_133386]	NM_133386	170897	Rn.18522
A_43_P16043	0.0549902	5.92497	5.81829	5.83643	5.88954	5.22406	6.46041	7.0979	6.19052	6.18005	5.91732	Itga2	Alpha 2 integrin (Fragment). [Source:Uniprot/SPTREMBL;Acc:Q924S3] [ENSRNOT00000015940]		170921	Rn.83597
A_44_P517012	3.37e-08	9.61855	9.33268	9.31376	9.61461	10.0482	10.5916	10.7247	11.5794	11.5208	11.0872	Rac2	Rattus norvegicus RAS-related C3 botulinum substrate 2 (Rac2), mRNA [NM_001008384]	NM_001008384	366957	Rn.2863
A_43_P12850	1.55e-10	6.41892	5.98283	5.97772	5.47899	5.32005	4.61363	5.53299	7.64471	7.76555	7.32453	Tnfsf4	Rattus norvegicus tumor necrosis factor (ligand) superfamily, member 4 (Tnfsf4), mRNA [NM_053552]	NM_053552	89814	Rn.30043
A_43_P11435	1.38e-13	10.6927	10.4801	10.56	10.5274	10.3038	10.1424	9.43698	8.66191	8.34317	8.09056	Apoc3	Rattus norvegicus apolipoprotein C-III (Apoc3), mRNA [NM_012501]	NM_012501	24207	Rn.195323
A_44_P462661	4.37e-11	9.11678	9.91233	9.9871	12.8204	14.0397	14.0235	13.3949	12.5179	12.3278	11.9122	Il1rn	Rattus norvegicus interleukin 1 receptor antagonist (Il1rn), mRNA [NM_022194]	NM_022194	60582	Rn.162640
A_44_P1000653	9.57e-07	15.2095	15.0677	15.2572	16.5203	16.9494	17.5198	17.0676	15.9899	16.1482	16.7316	Serpina3n	Rattus norvegicus serine (or cysteine) peptidase inhibitor, clade A, member 3N (Serpina3n), mRNA [NM_031531]	NM_031531	24795	Rn.202939
A_44_P372501	2.53e-10	14.9971	15.075	14.9143	15.0641	14.7589	14.3784	13.5785	13.0826	12.5854	13.2526	Sult1a1	Rattus norvegicus sulfotransferase family 1A, phenol-preferring, member 1 (Sult1a1), mRNA [NM_031834]	NM_031834	83783	Rn.1507
A_42_P542960	8.75e-11	9.15685	8.79182	8.87883	8.22029	8.60755	8.62835	8.29995	9.10277	9.52696	10.4715	RGD1562829_predicted	PREDICTED: Rattus norvegicus similar to RAS-like, estrogen-regulated, growth-inhibitor (predicted) (RGD1562829_predicted), mRNA [XM_578417]	XM_578417	502916	Rn.19093
A_43_P12701	0.00937917	2.04525	2.61939	2.00637	2.40054	2.01731	2.79261	3.81773	3.28969	3.08685	3.37138	Cyp2c23	Rattus norvegicus arachidonic acid epoxygenase (Cyp2c23), mRNA [NM_031839]	NM_031839	83790	Rn.2184
A_44_P187056	1.62e-08	11.087	10.944	11.2572	10.8025	10.4365	10.419	10.2164	9.3276	9.87754	9.95958	Itga6	Integrin alpha 6 subchain (Fragment). [Source:Uniprot/SPTREMBL;Acc:Q924W3] [ENSRNOT00000002075]		114517	Rn.161799
A_44_P302353	0.00531374	7.46544	8.18991	8.48201	8.00326	7.96314	8.52117	8.77322	8.21846	8.01704	7.92641	Il27ra_predicted	PREDICTED: Rattus norvegicus interleukin 27 receptor, alpha (predicted) (Il27ra_predicted), mRNA [XM_222455]		288905	Rn.47680
A_44_P137981	5.03e-09	8.67622	8.89821	8.65356	8.77736	9.37952	9.29542	9.95681	10.3891	10.0777	9.57485	LOC307465	PREDICTED: Rattus norvegicus similar to karyopherin (importin) alpha 2 (LOC307465), mRNA [XR_005922]	XR_005922	307465	Rn.196981
A_44_P489590	1.69e-05	6.41533	6.01585	6.25009	5.84207	5.70426	5.71894	5.12331	4.95058	5.09517	4.95996	Gnao	Rattus norvegicus guanine nucleotide binding protein, alpha o (Gnao), mRNA [NM_017327]	NM_017327	50664	Rn.90161
A_43_P15307	3.66e-12	14.635	14.3037	14.5388	14.3972	14.2026	14.0697	13.7378	15.2872	15.788	15.5916	Mdk	Rattus norvegicus midkine (Mdk), mRNA [NM_030859]	NM_030859	81517	Rn.17447
A_44_P464221	0.000539348	7.978	9.54914	8.73825	8.58663	9.53012	9.26838	10.2874	9.77304	9.01864	8.89655	RGD1566373_predicted	PREDICTED: Rattus norvegicus similar to large subunit ribosomal protein L36a (predicted) (RGD1566373_predicted), mRNA [XM_345098]		365560
A_42_P794812	0.00298805	5.59644	6.16993	5.93864	5.57914	5.22868	5.36343	4.84184	3.98947	4.12038	3.93673	Tshr	Rattus norvegicus thyroid stimulating hormone receptor (Tshr), mRNA [NM_012888]	NM_012888	25360	Rn.87913
A_42_P702691	2.36e-09	12.3112	12.1462	12.4439	12.2781	11.9853	12.247	12.1504	11.4433	11.0988	10.9117	RGD1311375_predicted	Rattus norvegicus similar to RIKEN cDNA A530089I17 (predicted) (RGD1311375_predicted), mRNA [NM_001047096]	NM_001047096	309855	Rn.11982
A_44_P211061	1.73e-06	9.34923	9.20805	9.40738	9.14181	8.52134	8.60855	8.27944	9.16832	9.13549	9.37813	Etv1_predicted	Rattus norvegicus similar to Ets transcription factor (LOC362733), mRNA [XM_343055]		362733	Rn.76536
A_44_P363090	5.08e-05	12.2039	12.5101	12.4402	12.724	12.7633	13.1741	13.0219	12.6978	13.288	13.1797	Il6st	Rattus norvegicus interleukin 6 signal transducer (Il6st), mRNA [NM_001008725]	NM_001008725	25205	Rn.12138
A_43_P19763	2.85e-08	11.2104	11.5239	11.3798	12.8788	13.4192	13.6354	13.4113	13.6658	13.4977	12.8144	Tlr2	Rattus norvegicus toll-like receptor 2 (Tlr2), mRNA [NM_198769]	NM_198769	310553	Rn.46387
A_44_P174992	0.000306593	11.5655	11.3881	11.3724	12.3751	12.2128	12.0322	11.7957	12.5618	13.285	12.6092	Ifi47	Rattus norvegicus interferon gamma inducible protein (Ifi47), mRNA [NM_172019]	NM_172019	246208	Rn.8717
A_44_P229118	2.57e-05	7.68657	7.62325	7.80885	7.56532	7.30224	7.18645	6.41779	6.68397	6.92868	7.24006	Muc1	Mucin 1 (Fragment). [Source:Uniprot/SPTREMBL;Acc:O35770] [ENSRNOT00000027850]		24571	Rn.10779
A_44_P1048474	0.000323036	4.10159	6.4426	6.45502	8.50711	8.41605	7.96327	7.2666	5.75795	5.47127	6.06494	Camp	CRAMP (Fragment). [Source:Uniprot/SPTREMBL;Acc:Q71KM5] [ENSRNOT00000028130]		316010	Rn.33146
A_44_P507571	1.41e-12	10.6295	10.4946	10.2871	10.0122	10.4767	10.7174	12.3048	12.6893	12.6621	12.0725	Ccne1	G1/S-specific cyclin-E1. [Source:Uniprot/SWISSPROT;Acc:P39949] [ENSRNOT00000020014]		25729	Rn.15455
A_44_P309013	1.14e-09	9.95509	9.4453	9.60944	9.49889	9.10909	9.05838	8.52624	8.49291	9.1315	9.57703	Mapt	Rattus norvegicus microtubule-associated protein tau (Mapt), mRNA [NM_017212]	NM_017212	29477	Rn.2455
A_44_P367465	1.07e-05	7.11836	6.80988	7.13426	7.08501	7.07017	6.62251	6.10452	6.08522	5.80906	5.42664	Fzd9	Rattus norvegicus frizzled homolog 9 (Drosophila) (Fzd9), mRNA [NM_153305]	NM_153305	266608	Rn.96335
A_44_P134993	0.00065203	3.22378	3.21653	4.53177	4.6501	4.61957	5.92576	6.49046	5.3004	5.41306	5.38626	Agxt	Rattus norvegicus alanine-glyoxylate aminotransferase (Agxt), mRNA [NM_030656]	NM_030656	24792	Rn.9931
A_44_P423704	7.25e-06	4.92877	5.58104	5.6718	5.55229	6.97607	7.53165	7.52644	7.05349	7.09432	6.51538	Shh	Rattus norvegicus sonic hedgehog homolog (Drosophila) (Shh), mRNA [NM_017221]	NM_017221	29499	Rn.10432
A_44_P1020428	1.22e-09	13.9389	13.5615	14.0248	13.8664	13.8942	14.1984	13.7595	13.5951	13.0712	12.6304	Nes	Rattus norvegicus nestin (Nes), mRNA [NM_012987]	NM_012987	25491	Rn.9701
A_44_P380357	0.00390409	5.84613	6.70735	7.04045	6.44737	6.12959	7.47867	8.07601	7.30639	7.4365	6.57449	Sox15_predicted	PREDICTED: Rattus norvegicus SRY-box containing gene 15 (predicted) (Sox15_predicted), mRNA [XM_343921]		363632	Rn.145250
A_43_P11729	3.33e-11	9.57789	9.89141	10.0457	9.81447	9.37814	9.31648	9.25278	7.91296	7.44307	8.08814	Hmgcr	Rattus norvegicus 3-hydroxy-3-methylglutaryl-Coenzyme A reductase (Hmgcr), mRNA [NM_013134]	NM_013134	25675	Rn.9437
A_44_P426558	8.71e-05	11.1901	11.8338	11.3029	11.779	12.0267	12.4869	12.9801	12.3078	11.838	11.812	Hspd1	Rattus norvegicus heat shock protein 1 (chaperonin) (Hspd1), mRNA [NM_022229]	NM_022229	63868	Rn.102058
A_44_P530813	7.33e-11	10.9322	10.9106	10.7258	10.9049	11.3604	11.3899	11.9519	12.2673	12.111	11.8324	Casp3	Rattus norvegicus caspase 3, apoptosis related cysteine protease (Casp3), mRNA [NM_012922]	NM_012922	25402	Rn.10562
A_43_P21641	8.81e-07	5.49887	6.71197	5.41665	5.99835	6.22709	6.06861	7.2615	8.7879	9.0627	8.55312	Hcls1	Rattus norvegicus hematopoietic cell specific Lyn substrate 1 (Hcls1), mRNA [NM_001011898]	NM_001011898	288077	Rn.15578
A_43_P16025	0.00389985	2.74763	2.84583	1.99288	3.38699	4.0543	4.46346	4.64313	4.62226	4.54219	4.12698	Il4	Rattus norvegicus interleukin 4 (Il4), mRNA [NM_201270]	NM_201270	287287	Rn.108255
A_42_P577431	7.06e-09	12.7112	12.7588	13.2103	14.6473	15.2183	14.9062	13.9675	14.0799	14.2956	14.0563	LOC680611	PREDICTED: Rattus norvegicus similar to B-cell leukemia [XM_001057993]	XM_001057993	680611	Rn.198135
A_44_P149300	0.0505009	4.88466	5.93876	5.8599	5.53646	5.43029	5.93682	6.5258	5.93213	5.84581	5.29278	Muc4	Rattus norvegicus Fisher 344 pre-sialomucin complex (pSMC) mRNA, repeat B, partial cds. [U06748]	U06748	303887
A_44_P468879	1.23e-08	8.4266	8.17355	7.90051	8.00284	8.51898	8.9301	9.5087	9.97601	9.6068	9.07833	Btk	Rattus norvegicus Bruton agammaglobulinemia tyrosine kinase (Btk), mRNA [NM_001007798]	NM_001007798	367901	Rn.26996
A_44_P273839	6.96e-11	3.74482	5.13385	3.54722	8.09338	9.58733	9.2097	8.12265	7.37524	7.57164	8.61706	Reg3g	Rattus norvegicus regenerating islet-derived 3 gamma (Reg3g), mRNA [NM_173097]	NM_173097	24620	Rn.9729
A_44_P100334	2.54e-06	7.48056	7.42018	6.69278	6.60275	6.91247	7.30716	9.02552	6.48909	6.18843	6.72728	Ccl24	Rattus norvegicus chemokine (C-C motif) ligand 24 (Ccl24), mRNA [NM_001013045]	NM_001013045	288593	Rn.138822
A_42_P473398	7.66e-16	9.10008	14.5161	15.2388	15.2913	14.5544	13.8943	12.095	9.4585	9.11929	8.63299	Cxcl1	Rattus norvegicus chemokine (C-X-C motif) ligand 1 (Cxcl1), mRNA [NM_030845]	NM_030845	81503	Rn.10907
A_44_P421375	0.0744723	5.73758	4.66179	4.36125	5.01012	4.85254	4.66762	4.34238	4.19673	4.71436	4.34441	Inexa	Rattus norvegicus internexin, alpha (Inexa), mRNA [NM_019128]	NM_019128	24503	Rn.88941
A_42_P538400	6.63e-10	7.09364	6.80667	7.17885	7.02277	6.26291	6.25331	5.77485	5.54386	5.63096	5.46215	Ntrk2	Rattus norvegicus neurotrophic tyrosine kinase, receptor, type 2 (Ntrk2), mRNA [NM_012731]	NM_012731	25054	Rn.11246
A_43_P14162	4.52e-10	15.0773	14.3721	14.4538	14.9511	15.2778	15.76	16.3866	16.3587	16.3777	15.4417	A2m	Rattus norvegicus alpha-2-macroglobulin (A2m), mRNA [NM_012488]	NM_012488	24153	Rn.198688
A_44_P274675	2.89e-06	6.67928	7.18149	7.27703	6.98115	6.82089	7.24775	7.67448	7.89473	7.68301	7.487	Npas3_predicted	Rattus norvegicus similar to neuronal PAS3 (LOC299016), mRNA [XM_234124]		299016	Rn.201515
A_44_P557344	5.36e-08	8.10621	7.70798	7.91369	7.75195	7.73253	7.40728	7.13673	6.85873	6.73555	6.82275	Prkci	PKC lambda protein (Fragment). [Source:Uniprot/SPTREMBL;Acc:Q9R1X8] [ENSRNOT00000012924]		84006	Rn.1388
A_44_P543548	6.96e-08	8.54391	9.22923	8.39546	9.64271	10.1651	9.0055	10.1195	10.9461	11.3328	11.4487	Sfrs10	Rattus norvegicus splicing factor, arginine/serine-rich 10 (transformer 2 homolog, Drosophila) (Sfrs10), mRNA [NM_057119]	NM_057119	117259	Rn.8538
A_44_P168405	2.06e-10	10.0793	10.2333	9.93228	11.4505	12.0757	12.6038	12.7031	13.1216	12.3706	12.0564	Fcgr3	Rattus norvegicus Fc receptor, IgG, low affinity III (Fcgr3), mRNA [NM_053843]	NM_053843	116591	Rn.154415
A_43_P11604	2e-07	13.206	12.9108	12.9912	13.9065	13.3252	12.8558	12.7283	11.1572	12.6294	12.4014	Timp3	Rattus norvegicus tissue inhibitor of metalloproteinase 3 (Sorsby fundus dystrophy, pseudoinflammatory) (Timp3), mRNA [NM_012886]	NM_012886	25358	Rn.119634
A_44_P388777	2.61e-13	12.2087	11.8911	11.973	12.0943	12.3281	12.5995	12.8218	13.3619	13.3549	13.0438	Cdk4	Rattus norvegicus cyclin-dependent kinase 4 (Cdk4), mRNA [NM_053593]	NM_053593	94201	Rn.6115
A_42_P606126	1.21e-10	6.63279	6.48124	6.78991	7.35889	8.61261	8.16498	6.90413	7.86258	10.4428	7.75175	Mmp13	Collagenase 3 precursor (EC 3.4.24.-) (Matrix metalloproteinase-13) (MMP-13) (UMRCASE) (Fragment). [Source:Uniprot/SWISSPROT;Acc:P23097] [ENSRNOT00000011507]		171052	Rn.10997
A_44_P419976	0.00120177	7.20785	7.00642	7.02459	7.06278	6.95766	6.85629	6.59852	6.44684	6.05568	5.90663	Tbx1_predicted	Rattus norvegicus similar to T-box 1 (LOC360737), mRNA [XM_341009]		360737	Rn.41347
A_44_P386359	2.64e-10	12.1258	11.9851	12.0318	12.3739	12.4395	12.7293	13.0976	14.0234	13.7922	13.2154	Ninj1	Rattus norvegicus ninjurin 1 (Ninj1), mRNA [NM_012867]	NM_012867	25338	Rn.11245
A_44_P252707	0.0847041	6.87828	7.27273	7.67271	7.49657	7.56674	7.91974	8.179	7.87696	7.8811	7.55553	Cdh3	P-cadherin (Fragment). [Source:Uniprot/SPTREMBL;Acc:Q9JIV6] [ENSRNOT00000027273]		116777	Rn.105829
A_44_P161052	0.0027458	6.00169	5.69465	5.52326	5.23954	5.08523	4.83928	4.78253	4.859	5.09208	5.24681	RGD1562373_predicted	Rattus norvegicus similar to 3-ketoacyl-CoA thiolase B, peroxisomal precursor (Beta-ketothiolase B) (predicted) (RGD1562373_predicted), mRNA [NM_001040019]	NM_001040019	501072	Rn.154995
A_43_P11674	0.00066306	7.23121	6.8684	7.12034	7.29973	6.54884	6.70465	6.13014	5.47512	5.48848	6.35462	Abcc8	Rattus norvegicus ATP-binding cassette, sub-family C (CFTR/MRP), member 8 (Abcc8), mRNA [NM_013039]	NM_013039	25559	Rn.11187
A_44_P315905	0.0052962	6.22576	7.40685	7.24221	7.11205	6.55814	6.75506	7.18833	6.60539	6.7195	6.50024	Acr	Rattus norvegicus acrosin (Acr), mRNA [NM_012490]	NM_012490	24163	Rn.10423
A_44_P354229	0.000692682	5.95299	7.12046	6.32956	6.3891	7.59565	6.93763	8.34638	7.9917	7.17128	6.77368	LOC503452	PREDICTED: Rattus norvegicus similar to karyopherin (importin) alpha 2 (LOC503452), mRNA [XR_005779]	XR_005779	503452	Rn.196862
A_44_P157690	1.39e-11	14.449	14.2156	14.2763	14.2231	13.9999	13.8331	13.5828	13.3873	13.2641	13.2032	Snrpn	Rattus norvegicus small nuclear ribonucleoprotein N (Snrpn), mRNA [NM_031117]	NM_031117	81781	Rn.11169
A_44_P1042876	1.02e-12	11.8901	13.2824	13.5446	13.3592	13.7484	13.4671	12.7425	11.6617	11.2044	11.4621	Hspa1a	Rattus norvegicus heat shock 70kD protein 1A (Hspa1a), mRNA [NM_031971]	NM_031971	24472	Rn.1950
A_44_P1039176	1.83e-11	5.84164	6.27024	6.79913	8.6815	8.90327	8.91668	8.43492	7.53186	7.09211	6.49027	Steap2_predicted	Rattus norvegicus similar to six transmembrane epithelial antigen of prostate 2; six transmembrane prostate protein; prostate cancer associated gene 1; prostate cancer associated protein 1 (LOC312052), mRNA [XM_231400]		312052	Rn.203614
A_43_P12714	1.08e-09	7.36148	6.97637	6.20906	6.76996	7.95514	7.94458	8.88866	9.12333	8.86027	8.326	C3ar1	Rattus norvegicus complement component 3a receptor 1 (C3ar1), mRNA [NM_032060]	NM_032060	84007	Rn.9772
A_44_P436218	0.000363448	7.27297	6.77866	6.8377	5.85622	6.3332	6.42948	6.13249	6.28995	6.5321	6.47258	LOC688999	PREDICTED: Rattus norvegicus similar to Homeobox protein Hox-D8 (Hox-4.3) (Hox-5.4) (LOC688999), mRNA [XM_001069122]	XM_001069122	688999	Rn.211918
A_44_P1011898	0.0174097	2.00837	3.89097	2.69888	3.70175	5.42798	4.84559	5.60719	4.32052	3.33978	2.80715	Gclm	Rattus norvegicus glutamate cysteine ligase, modifier subunit (Gclm), mRNA [NM_017305]	NM_017305	29739	Rn.2460
A_44_P294650	6.53e-06	5.16003	4.69872	4.88678	4.31571	4.62244	4.28986	5.70195	6.54803	6.31668	6.02104	Brca1	Rattus norvegicus breast cancer 1 (Brca1), mRNA [NM_012514]	NM_012514	497672	Rn.48840
A_43_P15962	5.92e-11	7.16678	6.67996	6.58158	6.29133	6.77261	6.25964	8.67709	9.80491	9.2835	8.50263	Ccna2	Rattus norvegicus cyclin A2 (Ccna2), mRNA [NM_053702]	NM_053702	114494	Rn.13094
A_43_P13083	0.00283318	5.46296	6.18133	6.27144	5.87475	5.65084	6.56838	7.05542	6.33164	6.48293	6.07695	Tacr2	Rattus norvegicus tachykinin receptor 2 (Tacr2), mRNA [NM_080768]	NM_080768	25007	Rn.202846
A_43_P12996	8.89e-11	14.3032	14.3696	14.4039	14.5587	14.3018	14.3654	14.4831	13.0883	12.9635	13.861	Crym	Rattus norvegicus crystallin, mu (Crym), mRNA [NM_053955]	NM_053955	117024	Rn.24561
A_44_P104870	0.244002	4.96985	3.91578	4.59965	4.91989	3.92157	5.67888	4.72479	5.06063	5.19453	5.12105	Crygd	Rattus norvegicus crystallin, gamma D (Crygd), mRNA [NM_033095]	NM_033095	24278	Rn.64655
A_43_P12125	2.33e-09	9.25765	12.417	12.7933	11.673	11.6522	11.6803	10.771	11.0401	11.1327	10.6933	Junb	Rattus norvegicus Jun-B oncogene (Junb), mRNA [NM_021836]	NM_021836	24517	Rn.15806
A_44_P674708	2.37e-09	3.33624	6.20228	5.81773	7.80814	8.31248	8.72109	7.59274	4.19388	4.12519	4.15249	S100a8	UI-R-FS1-cqk-h-23-0-UI.s1 UI-R-FS1 Rattus norvegicus cDNA clone UI-R-FS1-cqk-h-23-0-UI 3', mRNA sequence [CA507495]	CA507495	116547	Rn.31839
A_44_P170382	2.1e-11	9.02228	8.87261	8.65202	8.63773	9.0024	8.81326	8.44847	10.2127	10.8526	10.5902	Slc18a2	Rattus norvegicus solute carrier family 18 (vesicular monoamine), member 2 (Slc18a2), mRNA [NM_013031]	NM_013031	25549	Rn.9686
A_43_P15515	2.24e-08	8.5188	8.27327	7.99104	9.27513	10.7546	11.0168	10.4388	10.4949	10.6657	10.2214	Ccr5	Rattus norvegicus chemokine (C-C motif) receptor 5 (Ccr5), mRNA [NM_053960]	NM_053960	117029	Rn.10736
A_44_P512996	5.28e-10	13.0719	13.0219	13.2953	13.4773	13.1475	12.7465	11.5298	11.188	11.3595	11.6624	Aldoc	Rattus norvegicus aldolase C (Aldoc), mRNA [NM_012497]	NM_012497	24191	Rn.11211
A_43_P11672	1.5e-13	7.18482	6.64743	6.98649	13.1104	13.8707	13.942	12.5568	12.2303	11.8412	10.2141	Il1rl1	Rattus norvegicus interleukin 1 receptor-like 1 (Il1rl1), mRNA [NM_013037]	NM_013037	25556	Rn.10072
A_44_P345298	2.22e-07	7.38145	7.27972	7.52128	7.81869	7.38713	7.46249	7.63815	8.42468	8.58026	8.47432	Cort	Rattus norvegicus cortistatin (Cort), mRNA [NM_012835]	NM_012835	25305	Rn.10490
A_44_P281510	1.09e-06	8.32925	8.56078	7.8691	8.88369	8.31533	8.84846	9.63326	10.2354	9.95974	9.24009	Tlr7_predicted	Rattus norvegicus toll-like receptor 7 (predicted) (Tlr7_predicted), mRNA [NM_001097582]	NM_001097582	317468	Rn.14819
A_44_P388673	0.000278881	9.40522	9.81475	10.1147	10.2736	10.7828	11.1932	10.3958	9.59017	10.1399	9.85891	Hp	Rattus norvegicus haptoglobin (Hp), mRNA [NM_012582]	NM_012582	24464	Rn.10950
A_42_P491486	1.53e-08	15.6483	15.8692	16.0653	15.8482	15.7381	15.7072	15.2007	14.7666	14.4024	14.5953	Pllp	Rattus norvegicus plasma membrane proteolipid (Pllp), mRNA [NM_022533]	NM_022533	64364	Rn.1721
A_42_P719607	0.000913375	5.25745	6.45387	6.32983	6.51304	6.94679	6.41065	6.21291	5.7722	5.55925	5.4419	Cxcl7	Rattus norvegicus chemokine (C-X-C motif) ligand 7 (Cxcl7), mRNA [NM_153721]	NM_153721	246358	Rn.67082
A_44_P267041	4.71e-09	7.78395	7.74906	7.59718	7.69017	7.70946	7.77351	7.7643	9.11108	9.38649	9.154	Lat	Rattus norvegicus linker for activation of T cells (Lat), mRNA [NM_030853]	NM_030853	81511	Rn.9773
A_44_P180766	0.0201994	4.01931	3.085	4.36722	3.74421	2.8792	3.61702	4.53622	4.4485	5.35999	4.65755	Xcr1_predicted	Rattus norvegicus similar to SCM1 receptor mXCR1 (LOC301086), mRNA [XM_236740]		301086	Rn.127077
A_42_P508984	0.00354505	12.982	13.8186	13.39	13.7936	14.153	13.6017	14.4231	14.8154	13.9165	13.5443	Cxcl4	Rattus norvegicus chemokine (C-X-C motif) ligand 4 (Cxcl4), mRNA [NM_001007729]	NM_001007729	360918	Rn.6800
A_44_P545654	0.0100774	4.96762	4.72483	5.54272	4.86592	3.68653	3.70618	4.15554	4.57532	4.31216	4.16465	Slc1a2	Rattus norvegicus solute carrier family 1 (glial high affinity glutamate transporter), member 2 (Slc1a2), transcript variant 1, mRNA [NM_017215]	NM_017215	29482	Rn.10240
A_43_P11651	1.96e-10	10.4792	10.2027	10.4306	10.5632	10.0332	10.0172	9.74523	9.43426	9.4217	9.15415	Pemt	Rattus norvegicus phosphatidylethanolamine N-methyltransferase (Pemt), mRNA [NM_013003]	NM_013003	25511	Rn.9875
A_43_P11497	7.32e-07	10.9916	11.5417	11.3579	12.2148	12.3369	12.141	12.062	12.0106	11.9308	11.7141	Ptpn1	Rattus norvegicus protein tyrosine phosphatase, non-receptor type 1 (Ptpn1), mRNA [NM_012637]	NM_012637	24697	Rn.11317
A_44_P363494	2.6e-09	10.8194	11.053	10.7861	10.9562	11.5844	11.465	12.2709	12.5087	12.3324	11.8496	RGD1563847_predicted	PREDICTED: Rattus norvegicus similar to karyopherin (importin) alpha 2 (predicted) (RGD1563847_predicted), mRNA [XR_007323]	XR_007323	310383	Rn.124804
A_43_P11983	1.72e-05	5.43853	2.62061	3.42646	5.32618	5.39646	4.88833	4.06739	4.42866	4.67107	4.01831	Rgs9	Rattus norvegicus regulator of G-protein signaling 9 (Rgs9), mRNA [NM_019224]	NM_019224	29481	Rn.10903
A_44_P929051	0.113169	4.96543	5.81582	5.27015	4.76804	6.26292	5.42535	6.14173	5.69509	5.54872	4.93586	RGD1565435_predicted	PREDICTED: Rattus norvegicus similar to Hmgb1 protein (predicted) (RGD1565435_predicted), mRNA [XR_008396]	XR_008396	502743	Rn.195825
A_44_P482200	0.000662244	6.02711	5.22755	5.28023	4.9494	4.56067	4.5784	4.06098	4.86782	4.42315	4.05041	Astn1	PREDICTED: Rattus norvegicus astrotactin 1 (Astn1), mRNA [XM_222785]		304900	Rn.28132
A_42_P540235	1.1e-06	5.26741	5.47404	5.74756	6.57784	4.24414	4.14618	4.3468	3.77331	4.18799	3.99557	Rpe65	Rattus norvegicus retinal pigment epithelium 65 (Rpe65), mRNA [NM_053562]	NM_053562	89826	Rn.76724
A_44_P390495	2e-07	9.58857	9.77117	9.78317	11.2264	11.239	11.2812	10.8656	10.247	10.65	9.59836	Gch	Rattus norvegicus GTP cyclohydrolase 1 (Gch), mRNA [NM_024356]	NM_024356	29244	Rn.28195
A_42_P471271	5.79e-09	13.2759	13.1268	12.8961	13.1399	13.561	13.8186	14.4529	15.0045	14.8229	14.5092	Ptpn6	Rattus norvegicus protein tyrosine phosphatase, non-receptor type 6 (Ptpn6), mRNA [NM_053908]	NM_053908	116689	Rn.18985
A_44_P189730	0.00081094	7.0696	6.95194	6.87747	6.9744	6.96776	7.26911	7.39843	7.84955	7.97225	8.22549	Dmbt1	PREDICTED: Rattus norvegicus deleted in malignant brain tumors 1 (Dmbt1), mRNA [XM_577842]	XM_577842	170568	Rn.10107
A_44_P387429	1.22e-06	7.13416	7.32424	7.31219	6.37838	6.96371	6.30343	6.06379	6.16536	5.53686	5.30453	Hrh3	Rattus norvegicus histamine receptor H3 (Hrh3), mRNA [NM_053506]	NM_053506	85268	Rn.7617
A_44_P471182	3.37e-08	10.1404	9.86973	9.55355	9.9412	9.98992	10.4506	10.9886	12.1022	11.8489	11.4102	Pfc	PREDICTED: Rattus norvegicus properdin factor, complement (mapped) (Pfc_mapped), mRNA [XM_216784]		299314	Rn.204119
A_44_P233786	3.09e-14	5.50754	4.78433	4.79645	8.65141	10.5335	11.0392	11.9829	8.97397	7.48791	6.44391	Vgf	Rattus norvegicus VGF nerve growth factor inducible (Vgf), mRNA [NM_030997]	NM_030997	29461	Rn.9704
A_44_P1023538	1.94e-10	11.0126	10.923	10.8185	11.3863	11.3766	11.8506	11.5311	12.7899	13.5508	13.2516	C3	Rattus norvegicus complement component 3 (C3), mRNA [NM_016994]	NM_016994	24232	Rn.11378
A_44_P515317	1.38e-10	7.80791	7.71468	7.82877	7.90911	8.27506	8.4966	8.98081	9.931	10.157	9.61548	Igfbp4	Rattus norvegicus insulin-like growth factor binding protein 4 (Igfbp4), mRNA [NM_001004274]	NM_001004274	360622	Rn.160666
A_44_P410062	0.000130462	8.15261	7.5109	7.86383	7.83953	8.3587	8.81087	9.3089	8.62102	8.35136	8.07626	LOC290503	PREDICTED: Rattus norvegicus similar to Pyruvate kinase isozyme M2 (LOC290503), mRNA [XR_005977]	XR_005977	290503	Rn.197086
A_44_P160877	2.39e-11	11.0526	11.1104	10.7173	11.1039	10.9306	10.7194	12.1255	13.3962	12.8398	12.4596	Cfh	Rattus norvegicus complement component factor H (Cfh), mRNA [NM_130409]	NM_130409	155012	Rn.101777
A_42_P664121	9.42e-05	8.08635	8.32993	8.66362	8.90957	9.15953	9.11926	8.7174	8.49628	8.42242	8.1698	Adora2a	Rattus norvegicus adenosine A2a receptor (Adora2a), mRNA [NM_053294]	NM_053294	25369	Rn.11180
A_42_P666128	0.0384254	3.59781	4.52312	5.18609	4.76376	3.78604	5.43713	6.32447	5.57188	5.83793	5.48854	Ihh	Indian hedgehog protein (Fragment). [Source:Uniprot/SPTREMBL;Acc:Q9WV29] [ENSRNOT00000024419]		84399	Rn.8711
A_44_P139697	4.04e-06	6.81717	6.48119	6.2918	6.18776	4.81129	5.18322	4.51375	3.88274	3.75054	3.0383	Atp2b2	Rattus norvegicus ATPase, Ca++ transporting, plasma membrane 2 (Atp2b2), mRNA [NM_012508]	NM_012508	24215	Rn.90982
A_44_P198746	0.0211578	6.90982	6.46936	6.64909	6.6906	6.62075	6.16699	5.77873	6.28885	6.27589	6.29257	P2rx3	Rattus norvegicus purinergic receptor P2X, ligand-gated ion channel, 3 (P2rx3), mRNA [NM_031075]	NM_031075	81739	Rn.10388
A_44_P200647	4.15e-10	11.5737	11.5851	11.4418	11.317	10.983	10.8637	12.0881	12.7634	12.849	12.3459	Hmgb2	Rattus norvegicus high mobility group box 2, mRNA (cDNA clone MGC:108899 IMAGE:7380208), complete cds. [BC089854]	BC089854	29395	Rn.2874
A_42_P499899	0.0837873	7.2854	7.8753	8.21277	8.40586	7.82899	8.06231	8.33199	8.064	8.14748	7.9152	Prg2	Rattus norvegicus proteoglycan 2, bone marrow (Prg2), mRNA [NM_031619]	NM_031619	58826	Rn.10674
A_44_P961703	5.59e-10	13.206	13.2957	13.3111	13.3974	13.1547	12.9702	12.755	11.9976	11.9797	12.004	Slit2	PREDICTED: Rattus norvegicus slit homolog 2 (Drosophila) (Slit2), mRNA [XM_346464]	XM_346464	360272	Rn.146652
A_44_P251031	5.78e-05	6.51441	5.9512	6.61625	7.04217	6.16614	6.03029	5.68913	5.45027	5.76977	5.913	Trim16_predicted	PREDICTED: Rattus norvegicus tripartite motif protein 16 (predicted) (Trim16_predicted), mRNA [XM_001078237]		303214	Rn.213089
A_44_P313507	6.75e-08	8.25459	7.81013	8.07267	7.80894	8.9682	9.22234	8.71107	9.53024	9.0216	8.42199	Cdkn2b	Rattus norvegicus cyclin-dependent kinase inhibitor 2B (p15, inhibits CDK4) (Cdkn2b), mRNA [NM_130812]	NM_130812	25164	Rn.105626
A_44_P236255	0.000189781	6.08301	4.93132	4.31414	5.29413	5.44315	4.77563	3.3303	3.08741	5.96805	6.43181	Calb1	Rattus norvegicus calbindin 1 (Calb1), mRNA [NM_031984]	NM_031984	83839	Rn.3908
A_42_P745147	1.11e-07	6.14446	5.93854	5.86189	5.55664	5.58107	5.84648	6.9211	7.87862	7.57396	7.13525	Brca2	Rattus norvegicus breast cancer 2 (Brca2), mRNA [NM_031542]	NM_031542	360254	Rn.103225
A_42_P800988	2.59e-08	12.9713	13.2224	13.0248	12.6456	13.3734	13.5748	14.4159	14.7821	14.366	14.2154	Ptafr	Rattus norvegicus platelet-activating factor receptor (Ptafr), mRNA [NM_053321]	NM_053321	58949	Rn.10137
A_44_P203401	0.0340221	6.08931	6.42809	6.77616	7.4929	7.54416	7.17555	7.46533	6.66547	7.7155	8.2641	RatNP-3b	Rattus norvegicus defensin RatNP-3 precursor (RatNP-3b), mRNA [NM_001079898]	NM_001079898	498659	Rn.114810
A_44_P236588	1.09e-09	6.72937	7.1077	6.87377	7.4115	7.55999	7.69159	8.09763	9.09189	9.77204	9.25529	Trpm2	Rattus norvegicus transient receptor potential cation channel, subfamily M, member 2 (Trpm2), mRNA [NM_001011559]	NM_001011559	294329	Rn.214495
A_44_P212551	9.09e-05	6.64725	6.75592	6.78872	6.84631	8.12676	8.2295	6.96548	7.86287	8.61989	8.62641	Ccl4	Rattus norvegicus chemokine (C-C motif) ligand 4 (Ccl4), mRNA [NM_053858]	NM_053858	116637	Rn.37880
A_44_P411097	6.13e-06	6.87801	6.24953	6.28969	6.84698	6.64598	6.37068	5.85469	6.35418	6.07696	6.46675	Apoa1	Rattus norvegicus apolipoprotein A-I (Apoa1), mRNA [NM_012738]	NM_012738	25081	Rn.10308
A_43_P12315	1.99e-12	11.8288	11.7475	11.5704	11.3627	11.0536	10.7193	11.4143	12.9085	13.0605	12.5283	P2ry12	Rattus norvegicus purinergic receptor P2Y, G-protein coupled 12 (P2ry12), mRNA [NM_022800]	NM_022800	64803	Rn.64592
A_44_P112050	4.54e-07	8.88038	9.20254	9.07213	10.0568	9.71741	9.28801	8.96415	8.50111	8.6011	8.66968	RGD1560523_predicted	PREDICTED: Rattus norvegicus similar to S-adenosylmethionine synthetase gamma form (Methionine adenosyltransferase) (predicted) (RGD1560523_predicted), mRNA [XM_573428]	XM_573428	498211	Rn.41420
A_44_P240781	8.69e-08	12.8731	12.4889	12.5653	12.5853	12.6142	12.0843	11.8088	11.347	11.2802	11.8231	Cav	Rattus norvegicus caveolin (Cav), transcript variant 1, mRNA [NM_031556]	NM_031556	25404	Rn.22518
A_44_P405793	1.52e-07	6.81415	7.76539	7.84236	7.6468	7.99918	8.15662	8.41633	8.02809	7.92548	7.78152	Npas2_predicted	PREDICTED: Rattus norvegicus neuronal PAS domain protein 2 (predicted) (Npas2_predicted), mRNA [XM_244089]		316351	Rn.208665
A_44_P640828	1.87e-06	7.30591	7.66313	6.99275	7.01204	7.321	7.02033	7.23515	9.14954	8.12412	7.57726	Tgfbr1	Rattus norvegicus transforming growth factor, beta receptor 1 (Tgfbr1), mRNA [NM_012775]	NM_012775	29591	Rn.44402
A_42_P808945	0.000987927	14.2307	13.78	13.8821	13.6982	13.9164	13.5805	14.0049	13.2795	13.0857	13.416	Mustn1	Rattus norvegicus musculoskeletal, embryonic nuclear protein 1 (Mustn1), mRNA [NM_181368]	NM_181368	290553	Rn.203378
A_44_P231689	2.5e-05	9.63329	9.86978	9.3808	9.96934	10.4911	10.5173	10.9559	10.1991	9.69206	9.73563	LOC292958	PREDICTED: Rattus norvegicus similar to heat shock protein 1 (chaperonin) (LOC292958), mRNA [XR_007085]	XR_007085	292958	Rn.197974
A_43_P20703	0.424584	5.67301	4.89314	4.45471	5.11723	4.86677	4.39097	3.61255	3.3145	3.86104	4.2621	Gdap1_predicted	PREDICTED: Rattus norvegicus ganglioside-induced differentiation-associated-protein 1 (predicted) (Gdap1_predicted), mRNA [XM_232577]		312890	Rn.214134
A_44_P304323	8.95e-10	8.49577	8.31836	8.10304	8.8281	9.0946	8.76239	8.58277	10.9672	11.9257	13.0778	Ccl5	Rattus norvegicus chemokine (C-C motif) ligand 5 (Ccl5), mRNA [NM_031116]	NM_031116	81780	Rn.8019
A_43_P11831	0.0236377	4.07128	2.95852	4.57526	3.91874	4.00643	4.91442	5.52275	5.44944	5.29993	4.9325	Ak3l1	Rattus norvegicus adenylate kinase 3-like 1 (Ak3l1), mRNA [NM_017135]	NM_017135	29223	Rn.1086
A_44_P421685	0.000336639	6.06702	6.04153	5.78799	6.45558	6.06069	6.04027	4.82463	4.84328	4.58221	4.68235	Baat	Rattus norvegicus bile acid-Coenzyme A: amino acid N-acyltransferase (Baat), mRNA [NM_017300]	NM_017300	29725	Rn.11129
A_44_P335974	4.57e-05	9.2606	9.54913	9.74005	9.00081	8.54993	8.19449	8.07816	7.1645	7.88846	7.03849	Aldh1a7	Rattus norvegicus aldehyde dehydrogenase family 1, subfamily A7 (Aldh1a7), mRNA [NM_017272]	NM_017272	29651	Rn.74044
A_44_P276317	6.74e-05	6.94403	7.26459	7.15837	7.05025	6.59752	6.84926	6.1402	5.84852	6.36222	7.18735	Ptger3	Rattus norvegicus prostaglandin E receptor 3 (subtype EP3) (Ptger3), mRNA [NM_012704]	NM_012704	24929	Rn.10361
A_44_P856251	1.48e-07	8.3062	8.29097	8.24304	8.03478	7.81652	7.43163	7.37805	6.95938	7.28345	7.32032	RGD1559697_predicted	PREDICTED: Rattus norvegicus similar to forkhead [XM_575393]	XM_575393	500037	Rn.134464
A_44_P318466	0.00879995	13.3498	13.211	13.1682	13.0737	14.0519	13.9223	13.8127	14.0378	14.7777	13.9087	Trim25	Rattus norvegicus tripartite motif protein 25 (Trim25), mRNA [NM_001009536]	NM_001009536	494338	Rn.34382
A_44_P332606	4.12e-07	13.1517	13.2007	13.1024	13.1869	13.2157	13.37	13.414	14.7967	15.3299	14.7044	C2	Rattus norvegicus complement component 2 (C2), mRNA [NM_172222]	NM_172222	24231	Rn.98333
A_44_P508264	2.71e-07	12.4246	12.8491	12.753	12.7716	12.5189	12.2912	11.8576	11.014	12.1203	12.2465	Cdkn1b	Rattus norvegicus cyclin-dependent kinase inhibitor 1B (Cdkn1b), mRNA [NM_031762]	NM_031762	83571	Rn.29897
A_44_P417916	6.56e-06	9.7744	9.58242	9.94763	10.5848	10.9076	10.8886	10.523	10.4958	10.4908	9.95671	Myd88	Rattus norvegicus myeloid differentiation primary response gene 88 (Myd88), mRNA [NM_198130]	NM_198130	301059	Rn.37341
A_44_P200869	1.72e-08	15.1273	15.3626	15.1164	15.1817	15.0119	14.757	13.9575	13.2804	13.754	14.5607	Atp1a2	Rattus norvegicus ATPase, Na+/K+ transporting, alpha 2 polypeptide (Atp1a2), mRNA [NM_012505]	NM_012505	24212	Rn.1042
A_43_P12614	1.34e-05	9.84134	9.6781	10.0176	10.1049	9.73966	9.84647	9.41943	8.83291	9.05904	9.21808	Tmod2	Rattus norvegicus tropomodulin 2 (Tmod2), mRNA [NM_031613]	NM_031613	58814	Rn.74047
A_44_P301067	8.54e-09	11.3916	11.3229	11.4452	11.3893	10.9116	10.8755	11.1101	10.3081	10.1771	10.7838	Tmem23	Rattus norvegicus MOB protein mRNA, complete cds. [AY280961]	AY280961	353229	Rn.204495
A_44_P137279	5.53e-06	7.81995	7.72543	7.68279	7.69892	7.54187	7.27895	6.56079	6.44964	6.20323	6.42935	Dpyd	Rattus norvegicus dihydropyrimidine dehydrogenase (Dpyd), mRNA [NM_031027]	NM_031027	81656	Rn.158382
A_44_P230320	1.98e-08	9.33669	11.95	12.0069	12.7449	13.697	13.3326	11.8057	10.7549	11.1844	10.8864	Il1b	Rattus norvegicus interleukin 1 beta (Il1b), mRNA [NM_031512]	NM_031512	24494	Rn.9869
A_44_P199211	1.13e-07	12.2266	12.1451	11.8212	12.3238	12.1156	11.8233	11.1166	9.92664	10.8132	10.4212	Plcb1	Rattus norvegicus phospholipase C, beta 1 (Plcb1), mRNA [NM_001077641]	NM_001077641	24654	Rn.45523
A_44_P365462	0.0141055	6.22789	6.11016	6.06796	6.31144	5.95229	6.00385	5.18201	5.60686	5.45071	5.64051	Cacna1d	Rattus norvegicus calcium channel, voltage-dependent, L type, alpha 1D subunit (Cacna1d), mRNA [NM_017298]	NM_017298	29716	Rn.89671
A_44_P547185	0.000455169	3.67028	2.72511	6.2281	3.69104	2.68573	5.18506	5.13007	6.74167	7.65925	6.25534	Igfbp2	Rattus norvegicus insulin-like growth factor binding protein 2 (Igfbp2), mRNA [NM_013122]	NM_013122	25662	Rn.6813
A_44_P217250	0.227289	15.9756	14.3338	12.7852	13.2551	13.9873	13.369	15.3222	12.5104	13.0759	15.0761	Eno3	Rattus norvegicus enolase 3, beta (Eno3), mRNA [NM_012949]	NM_012949	25438	Rn.3443
A_43_P12487	0.108249	1.96479	1.88767	2.99615	2.29749	2.54123	2.78403	2.6683	3.42219	4.01131	3.49979	Grm7	Rattus norvegicus glutamate receptor, metabotropic 7 (Grm7), mRNA [NM_031040]	NM_031040	81672	Rn.10409
A_44_P229411	0.109096	5.10999	5.48171	5.72233	6.23131	6.94143	7.08101	6.78207	5.56944	6.30178	5.34794	Osm	Rattus norvegicus oncostatin M (Osm), mRNA [NM_001006961]	NM_001006961	289747	Rn.127158
A_42_P703548	0.128912	9.10032	8.38121	8.77213	8.50158	8.68524	8.03324	8.136	8.61591	8.85939	8.3584	Kynu	Rattus norvegicus kynureninase (L-kynurenine hydrolase) (Kynu), mRNA [NM_053902]	NM_053902	116682	Rn.10575
A_44_P433259	4.23e-10	12.4655	12.3378	12.6679	12.0598	12.4703	12.954	13.011	13.5965	13.6722	13.6423	Sipa1	Rattus norvegicus signal-induced proliferation-associated gene 1 (Sipa1), mRNA [NM_001004089]	NM_001004089	361710	Rn.24935
A_42_P683614	8.38e-05	10.1374	9.16683	9.32076	8.65282	8.73541	8.65086	8.42763	7.35372	8.07983	9.77911	Kcnj11	Rattus norvegicus potassium inwardly rectifying channel, subfamily J, member 11 (Kcnj11), mRNA [NM_031358]	NM_031358	83535	Rn.3985
A_44_P220455	1.89e-06	5.34138	5.98032	6.53926	7.25619	8.53364	9.09864	8.98286	8.32611	7.71458	6.84731	Csf3r_predicted	PREDICTED: Rattus norvegicus colony stimulating factor 3 receptor (granulocyte) (predicted) (Csf3r_predicted), mRNA [XM_233514]		298518	Rn.214075
A_43_P12079	7.92e-12	9.51697	9.30594	9.28241	11.3333	12.5765	12.9434	10.2852	9.1566	9.07564	9.05702	Ptges	Rattus norvegicus prostaglandin E synthase (Ptges), mRNA [NM_021583]	NM_021583	59103	Rn.7730
A_44_P153206	3.38e-11	15.3863	15.2968	15.3685	15.444	15.4316	15.2687	15.0014	14.2844	14.6351	14.6958	Kras	Rattus norvegicus v-Ki-ras2 Kirsten rat sarcoma viral oncogene homolog (Kras), mRNA [NM_031515]	NM_031515	24525	Rn.24554
A_44_P531414	1.03e-10	7.47833	7.2949	6.92801	8.10067	8.32763	8.67367	9.26508	10.0979	9.97565	9.17216	Il18	Rattus norvegicus IFN-gamma-inducing factor IL-18 (Il18) mRNA, complete cds [AY077842]	AY077842	29197	Rn.11118
A_42_P621642	8.1e-06	14.8533	14.7157	14.551	14.8625	15.2957	15.7018	15.6978	15.8471	15.9836	15.8209	Lsp1	Rattus norvegicus lymphocyte specific 1, mRNA (cDNA clone MGC:116094 IMAGE:7388019), complete cds. [BC097966]	BC097966	361680	Rn.101608
A_44_P116346	0.000183154	6.51415	6.33366	7.06069	6.6649	5.4875	5.46844	6.02254	6.18886	5.82238	6.03954	Soat2	Rattus norvegicus sterol O-acyltransferase 2 (Soat2), mRNA [NM_153728]	NM_153728	266770	Rn.83628
A_42_P461587	7.62e-11	8.87573	8.63004	8.78272	10.779	11.6887	11.5349	10.3683	9.68431	9.66146	9.40879	Ngfb	Beta-nerve growth factor precursor (Beta-NGF). [Source:Uniprot/SWISSPROT;Acc:P25427] [ENSRNOT00000022200]		310738	Rn.22168
A_43_P12465	0.0049254	6.47558	6.1802	5.96383	5.8014	6.1673	5.58058	4.95557	5.88274	5.71477	6.5489	Nrp2	Rattus norvegicus neuropilin 2 (Nrp2), mRNA [NM_030869]	NM_030869	81527	Rn.10816
A_44_P422836	0.00765214	8.22433	8.63905	9.38724	8.92365	8.83371	9.29661	9.56604	9.26098	9.52226	9.20235	Igfbp1	Rattus norvegicus insulin-like growth factor binding protein 1 (Igfbp1), mRNA [NM_013144]	NM_013144	25685	Rn.34026
A_44_P1008888	1.64e-11	16.098	15.925	16.1796	16.3424	16.0626	16.1089	15.2783	14.378	13.6473	13.8911	Mt3	Rattus norvegicus metallothionein 3 (Mt3), mRNA [NM_053968]	NM_053968	117038	Rn.11325
A_44_P365286	1.28e-06	14.3284	14.3257	14.3231	14.2417	14.0462	14.1416	13.6624	13.4488	13.0446	13.2975	Aldh1a1	Rattus norvegicus aldehyde dehydrogenase family 1, member A1 (Aldh1a1), mRNA [NM_022407]	NM_022407	24188	Rn.6132
A_44_P994492	2.59e-12	10.4489	10.3422	10.6697	10.5388	10.3554	10.2935	10.0301	8.94321	8.81898	8.5528	Ddah1	Rattus norvegicus dimethylarginine dimethylaminohydrolase 1 (Ddah1), mRNA [NM_022297]	NM_022297	64157	Rn.7398
A_44_P246105	0.00163609	7.8848	8.72387	8.99048	8.73934	8.60334	9.11772	9.49456	8.90568	8.967	8.84684	Car9_predicted	PREDICTED: Rattus norvegicus carbonic anhydrase 9 (predicted) (Car9_predicted), mRNA [XM_233380]		313495	Rn.162391
A_43_P15536	0.158541	3.18148	4.31148	2.64391	3.17169	5.19005	4.57638	5.03963	4.59903	4.91182	4.48047	Ifnb1	Rattus norvegicus interferon beta 1, fibroblast (Ifnb1), mRNA [NM_019127]	NM_019127	24481	Rn.138105
A_44_P468141	6.18e-10	8.12906	8.26125	8.91026	10.9348	10.9817	10.8569	10.1589	10.1499	9.68497	8.83429	Plaur	Rattus norvegicus plasminogen activator, urokinase receptor (Plaur), mRNA [NM_134352]	NM_134352	50692	Rn.82711
A_44_P360685	7.87e-05	4.84453	3.55711	4.38469	4.72457	4.92175	5.75471	6.40882	6.11276	6.07867	5.21764	Mug1	Rat plasma proteinase inhibitor alpha-1-inhibitor III group 3 variants 6J, 12J, 13J, and 17J mRNA, partial cds. [M22360]	M22360	497794	Rn.198689
A_44_P428326	0.000414559	10.8138	10.843	10.8951	11.0695	10.6522	10.5794	11.3677	11.3119	10.0788	9.34666	Hmgcs2	Rattus norvegicus 3-hydroxy-3-methylglutaryl-Coenzyme A synthase 2 (Hmgcs2), mRNA [NM_173094]	NM_173094	24450	Rn.29594
A_44_P550237	1.24e-09	10.6371	9.95082	10.3158	10.5484	10.1588	10.0106	9.59088	8.93147	7.98769	8.71728	Mapt	Rattus norvegicus microtubule-associated protein tau (Mapt), mRNA [NM_017212]	NM_017212	29477	Rn.2455
A_44_P199447	2.3e-09	10.1263	9.96426	9.93469	9.54665	10.1031	10.5178	10.9531	11.5881	11.4114	11.0897	Elk3_predicted	PREDICTED: Rattus norvegicus ELK3, member of ETS oncogene family (predicted) (Elk3_predicted), mRNA [XM_343198]	XM_343198	362871	Rn.160691
A_44_P480267	2.09e-06	11.8427	11.9096	11.8911	12.615	12.4891	13.101	12.6041	11.7902	11.7006	11.1001	Asns	Rattus norvegicus asparagine synthetase (Asns), mRNA [NM_013079]	NM_013079	25612	Rn.11172
A_44_P491674	0.152586	3.49278	3.03624	4.11696	4.53117	4.05518	4.75164	5.04555	4.83183	5.16633	4.76987	Pdx1	Rattus norvegicus pancreatic and duodenal homeobox gene 1 (Pdx1), mRNA [NM_022852]	NM_022852	29535	Rn.54603
A_44_P325479	2.14e-13	9.29109	8.80315	8.57664	8.65499	8.8813	8.63165	10.186	11.5978	11.2192	10.5625	Ccnb1	Rattus norvegicus cyclin B1 (Ccnb1), mRNA [NM_171991]	NM_171991	25203	Rn.9232
A_44_P182412	1.19e-07	6.8484	7.16282	6.26713	6.47782	6.83978	6.95551	8.46967	8.97591	8.72401	8.25261	Ccne1	G1/S-specific cyclin-E1. [Source:Uniprot/SWISSPROT;Acc:P39949] [ENSRNOT00000020014]		25729	Rn.15455
A_44_P208733	1.96e-06	9.49761	10.0024	10.3514	9.98705	9.96691	10.0945	10.2832	10.8251	10.6449	10.3732	RGD1565911_predicted	PREDICTED: Rattus norvegicus similar to interferon alpha 8/6 precursor; IFNa8/6 (B6) (predicted) (RGD1565911_predicted), mRNA [XM_233160]	XM_233160	298220
A_44_P545193	3.49e-08	11.4482	11.1074	11.3268	11.2341	10.6362	10.5233	10.6293	11.9777	12.6637	12.5226	Hsd11b2	Rattus norvegicus hydroxysteroid 11-beta dehydrogenase 2 (Hsd11b2), mRNA [NM_017081]	NM_017081	25117	Rn.10186
A_44_P538695	1.6e-07	7.96584	7.82669	8.0106	7.52675	7.11424	7.90408	8.28155	8.61999	9.2484	9.48337	Ephb2_predicted	PREDICTED: Rattus norvegicus Eph receptor B2 (predicted) (Ephb2_predicted), mRNA [XM_233574]		313633	Rn.27233
A_44_P236523	0.617573	4.1775	2.08888	3.88096	2.84401	2.54956	3.01305	2.76504	3.10218	2.75232	2.90496	Hoxd10_predicted	PREDICTED: Rattus norvegicus homeo box D10 (predicted) (Hoxd10_predicted), mRNA [XM_221510]		303991	Rn.12766
A_44_P171440	1.17e-12	17.5873	17.5588	17.5611	17.5153	17.4169	17.4117	17.6594	18.7161	18.6672	18.604	Apoe	Rattus norvegicus apolipoprotein E (Apoe), mRNA [NM_138828]	NM_138828	25728	Rn.32351
A_44_P509917	2.74e-06	6.95238	5.57545	5.41771	5.19408	5.5548	5.12442	4.17967	4.35244	4.36547	4.17705	Isl1	Rattus norvegicus ISL1 transcription factor, LIM/homeodomain 1 (Isl1), mRNA [NM_017339]	NM_017339	64444	Rn.202645
A_44_P1039128	0.0080132	11.9403	12.9236	13.9779	14.4411	13.2176	13.3872	12.3773	14.0344	15.0456	13.3915	Cxcl10	Rattus norvegicus chemokine (C-X-C motif) ligand 10 (Cxcl10), mRNA [NM_139089]	NM_139089	245920	Rn.10584
A_43_P20530	4.04e-10	6.51975	5.66199	6.32639	7.80664	8.66712	9.07256	8.9874	8.62132	7.74545	7.31288	Steap2_predicted	PREDICTED: Rattus norvegicus six transmembrane epithelial antigen of prostate 2 (predicted) (Steap2_predicted), mRNA [XM_231400]	XM_231400	312052	Rn.203614
A_43_P15411	0.00942539	5.62561	5.5388	5.54894	5.5527	4.43532	4.59904	4.01348	3.63535	3.82284	3.32929	Slc24a2	Rattus norvegicus solute carrier family 24 (sodium/potassium/calcium exchanger), member 2 (Slc24a2), mRNA [NM_031743]	NM_031743	84550	Rn.208755
A_44_P515754	0.00627067	6.86932	7.52457	7.59115	7.35076	7.46059	6.98806	8.33403	7.71589	7.43425	7.21878	Defb50	AGENCOURT_49984713 NCI_CGAP_Pr50 Rattus norvegicus cDNA clone IMAGE:7939010 5', mRNA sequence [DN937865]	DN937865	641639	Rn.156268
A_44_P549011	0.917233	4.35737	4.68062	4.9769	4.97698	4.68349	5.40175	5.44529	4.90052	4.75269	4.9557	Apba2	Rattus norvegicus amyloid beta (A4) precursor protein-binding, family A, member 2 (Apba2), mRNA [NM_031780]	NM_031780	83610	Rn.62687
A_44_P431053	2.9e-08	9.22747	9.09273	8.97029	9.18815	9.00559	8.55472	7.75994	8.20539	7.92359	8.06173	Dpyd	Rattus norvegicus dihydropyrimidine dehydrogenase (Dpyd), mRNA [NM_031027]	NM_031027	81656	Rn.158382
A_44_P118970	5.76e-05	6.94531	7.01886	6.82873	6.40069	6.04558	5.90126	5.32602	6.10525	6.05986	5.39521	Il12a	Rattus norvegicus interleukin 12a (Il12a), mRNA [NM_053390]	NM_053390	84405	Rn.207199
A_44_P311322	0.00108485	6.11501	5.96586	5.68957	5.69048	5.62959	5.73701	5.30519	4.97341	5.18373	5.25975	Cyp2b15	Cytochrome P450 2B1 (EC 1.14.14.1) (CYPIIB1) (P450-B) (P450b) (P450- PB1 and P450-PB2) (P450-LM2). [Source:Uniprot/SWISSPROT;Acc:P00176] [ENSRNOT00000047540]		29295	Rn.91353
A_44_P274459	6.18e-06	7.22922	6.78852	6.55511	6.79426	6.27802	6.01543	5.40671	5.16019	5.12627	5.54215	Cacnb4	PREDICTED: Rattus norvegicus calcium channel, voltage-dependent, beta 4 subunit (Cacnb4), mRNA [XM_215742]		58942	Rn.9863
A_44_P328323	6.96e-08	8.20128	7.99449	8.28853	7.97541	7.93796	7.68861	7.61873	7.33868	6.96422	6.9137	RGD1564808_predicted	PREDICTED: Rattus norvegicus similar to ubiquitin specific protease 46 (predicted), transcript variant 1 (RGD1564808_predicted), mRNA [XM_001068486]		289584	Rn.18609
A_44_P365240	9.54e-11	10.4365	10.6224	10.4357	11.7189	11.852	12.049	11.7909	11.6036	11.4742	11.2622	Ptpn2	Rattus norvegicus protein tyrosine phosphatase, non-receptor type 2 (Ptpn2), mRNA [NM_053990]	NM_053990	117063	Rn.33497
A_44_P104985	1.25e-08	2.82381	3.82262	4.94504	7.76854	9.3732	8.48279	5.50573	4.00324	3.65123	3.17897	Serpinb2	Rattus norvegicus serine (or cysteine) proteinase inhibitor, clade B, member 2 (Serpinb2), mRNA [NM_021696]	NM_021696	60325	Rn.42912
A_44_P515029	2.19e-06	11.1333	10.8808	11.1758	11.3432	11.2451	11.0324	10.8537	10.1125	10.2814	10.0629	Map1b	Microtubule-associated protein 1B (MAP 1B) (Neuraxin) [Contains: MAP1 light chain LC1]. [Source:Uniprot/SWISSPROT;Acc:P15205] [ENSRNOT00000023460]		29456	Rn.98152
A_44_P475051	0.0531523	16.997	15.9167	15.3495	15.6322	15.9594	15.5954	16.4385	14.4222	14.543	16.0913	Tpm1	Rattus norvegicus tropomyosin 1, alpha (Tpm1), transcript variant 6, mRNA [NM_019131]	NM_019131	24851	Rn.87540
A_42_P508921	0.000588022	5.6696	5.37337	5.44091	6.55042	6.82996	6.36363	5.98741	8.12311	6.69495	6.1391	Aqp3	Rattus norvegicus aquaporin 3 (Aqp3), mRNA [NM_031703]	NM_031703	65133	Rn.11109
A_42_P477222	0.00264898	8.7708	9.28587	9.69253	9.42854	9.39065	9.16432	9.79001	9.45824	9.59995	9.50432	Crygd	Rattus norvegicus crystallin, gamma D (Crygd), mRNA [NM_033095]	NM_033095	24278	Rn.64655
A_44_P217604	2.74e-11	11.2205	11.2026	11.3504	11.1173	11.2016	11.3952	11.9808	12.4357	12.3211	12.1756	Msh2	Rattus norvegicus mutS homolog 2 (E. coli) (Msh2), mRNA [NM_031058]	NM_031058	81709	Rn.3174
A_44_P252529	0.273423	2.20781	3.05175	3.68995	4.67284	4.42986	3.85921	4.96618	4.13579	4.28163	3.954	Crp	Rattus norvegicus C-reactive protein, pentraxin-related (Crp), mRNA [NM_017096]	NM_017096	25419	Rn.16463
A_44_P218023	0.000119029	8.38683	9.44478	8.85068	8.91829	9.45135	9.37296	9.96735	9.13237	8.57994	8.74128	LOC295142	PREDICTED: Rattus norvegicus similar to peptidylprolyl isomerase D (LOC295142), mRNA [XR_005821]	XR_005821	295142	Rn.196834
A_42_P667564	0.488553	5.6923	4.98771	5.41843	4.95498	4.83635	5.36444	4.52972	5.13535	5.19515	5.30737	Srebf1	PREDICTED: Rattus norvegicus sterol regulatory element binding factor 1 (Srebf1), mRNA [XM_213329]	XM_213329	78968	Rn.198857
A_44_P1029697	1.94e-08	13.1478	13.2578	13.3077	13.5284	13.5296	14.042	13.4511	13.8	14.2274	14.1499	Chl1	PREDICTED: Rattus norvegicus cell adhesion molecule with homology to L1CAM (Chl1), mRNA [XM_001077843]	XM_001077843	89828
A_44_P330542	1.53e-11	9.86425	10.0289	10.0682	10.8576	10.9494	10.9145	10.3584	10.4324	10.0575	10.1617	Birc2	Rattus norvegicus baculoviral IAP repeat-containing 2 (Birc2), mRNA [NM_021752]	NM_021752	60371	Rn.205955
A_43_P18226	7.04e-11	12.0636	12.1009	11.8831	11.9258	12.4976	12.9037	13.958	14.8267	14.2712	13.7986	Myo1f_predicted	PREDICTED: Rattus norvegicus myosin IF (predicted) (Myo1f_predicted), mRNA [XM_234942]	XM_234942	314654	Rn.198774
A_43_P13201	0.00372611	2.35842	2.87297	2.04085	2.49103	2.70906	2.15161	3.68624	3.85878	3.79962	3.6719	Ccr4	Rattus norvegicus chemokine (C-C motif) receptor 4 (Ccr4), mRNA [NM_133532]	NM_133532	171054	Rn.81076
A_44_P219026	0.0114094	4.34767	2.43771	4.90118	4.32002	4.16116	5.01971	5.39702	5.46223	5.87525	5.03486	Bdnf	Rattus norvegicus brain derived neurotrophic factor (Bdnf), mRNA [NM_012513]	NM_012513	24225	Rn.11266
A_44_P288091	1.6e-07	8.47435	7.77096	8.00214	7.6964	7.17864	7.10929	6.65373	7.38668	7.49565	7.9496	P2rx2	Rattus norvegicus purinergic receptor P2X, ligand-gated ion channel, 2 (P2rx2), mRNA [NM_053656]	NM_053656	114115	Rn.88799
A_42_P522857	1.04e-12	13.9757	13.8119	13.9586	13.8577	13.5733	13.4846	13.2178	12.7057	12.5616	12.8245	Mgst3_predicted	PREDICTED: Rattus norvegicus microsomal glutathione S-transferase 3 (predicted) (Mgst3_predicted), mRNA [XM_213943]		289197	Rn.1916
A_44_P226597	1.69e-10	11.7672	11.49	11.2306	11.2012	11.3687	11.5699	12.4597	13.2222	13.313	12.8703	Pycard	Rattus norvegicus PYD and CARD domain containing (Pycard), mRNA [NM_172322]	NM_172322	282817	Rn.7817
A_44_P395885	7.3e-08	8.26773	8.3618	8.16217	8.04833	8.16912	8.09631	9.17374	10.6249	9.99024	9.47666	Cdkn2a	Rattus norvegicus cyclin-dependent kinase inhibitor 2A (Cdkn2a), mRNA [NM_031550]	NM_031550	25163	Rn.48717
A_44_P362954	0.00917055	9.86498	9.55938	10.352	9.15473	9.2364	9.26459	9.63898	9.46785	9.50907	8.47901	Cat	Rattus norvegicus catalase (Cat), mRNA [NM_012520]	NM_012520	24248	Rn.3001
A_44_P547168	9.99e-12	11.8165	11.9622	11.9627	12.0764	11.5893	11.5199	11.3759	10.0199	9.69395	9.95975	Insig1	Rattus norvegicus insulin induced gene 1 (Insig1), mRNA [NM_022392]	NM_022392	64194	Rn.772
A_43_P21322	1.21e-10	9.19639	10.2649	9.7628	9.83855	9.95524	9.77924	10.5732	11.9155	12.1062	11.6724	Hcls1	Rattus norvegicus hematopoietic cell specific Lyn substrate 1 (Hcls1), mRNA [NM_001011898]	NM_001011898	288077	Rn.15578
A_44_P365470	2.15e-06	8.9652	9.51667	9.96405	9.46519	9.24922	9.61673	9.70057	10.5952	10.7595	10.5148	Gdnf	Rattus norvegicus glial cell line derived neurotrophic factor (Gdnf), mRNA [NM_019139]	NM_019139	25453	Rn.53970
A_44_P412290	1.54e-10	10.7213	10.649	10.2926	10.7978	10.7844	10.7894	10.5554	12.575	12.4984	11.8036	C1qg	Rattus norvegicus complement component 1, q subcomponent, gamma polypeptide (C1qg), mRNA [NM_001008524]	NM_001008524	362634	Rn.2393
A_43_P12908	2.72e-11	14.0119	15.4355	15.281	14.7384	14.2827	13.9455	13.5855	13.2328	13.4691	13.4147	Klf4	Rattus norvegicus Kruppel-like factor 4 (gut) (Klf4), mRNA [NM_053713]	NM_053713	114505	Rn.7719
A_44_P346701	0.15629	6.50422	7.54557	7.47313	7.39215	7.76081	7.27343	7.75479	7.22132	6.95943	7.03033	Pbp2	Rattus norvegicus phosphatidylethanlomine binding protein 2 (pebp-2) partial cds [AF226629]		246145	Rn.198710
A_44_P384260	6.2e-08	12.0866	12.2879	12.2334	12.2384	11.6952	11.5492	11.178	10.9601	11.1723	10.7814	Ninj2	Rattus norvegicus ninjurin 2 (Ninj2), mRNA [NM_021595]	NM_021595	59115	Rn.162768
A_44_P339535	5.61e-09	9.30071	9.81351	11.0283	11.2394	10.9588	10.6326	9.77141	9.74086	9.38249	9.57165	Tfpi2	Rattus norvegicus tissue factor pathway inhibitor 2 (Tfpi2), mRNA [NM_173141]	NM_173141	286926	Rn.15776
A_44_P325005	6.73e-13	10.3156	10.1446	9.97948	10.6937	10.4936	10.3341	10.8874	12.0167	12.0624	11.6386	Pak1	Rattus norvegicus p21 (CDKN1A)-activated kinase 1 (Pak1), mRNA [NM_017198]	NM_017198	29431	Rn.9149
A_43_P15529	3.78e-09	11.8514	11.2834	11.5937	12.1421	12.132	11.9479	11.356	9.7513	9.82929	10.5287	Ptgds	Rattus norvegicus prostaglandin D2 synthase (Ptgds), mRNA [NM_013015]	NM_013015	25526	Rn.11400
A_43_P10020	1.69e-09	15.1668	15.4076	14.9587	15.8675	16.5007	16.8382	16.7648	17.4848	17.2814	16.96	Lyz	Rattus norvegicus lysozyme (Lyz), mRNA [NM_012771]	NM_012771	25211	Rn.2283
A_44_P477819	3.09e-14	6.42215	6.10299	6.41748	7.276	10.3276	11.3297	11.2655	9.39154	8.86634	8.04792	Nrg1	Rattus norvegicus neuregulin 1 (Nrg1), mRNA [NM_031588]	NM_031588	112400	Rn.37438
A_44_P198684	0.00346595	5.17491	5.90188	5.09265	5.80245	4.75346	5.90686	6.19353	6.39366	6.06775	6.01961	Tlr5	Toll-like receptor 5 (Fragment). [Source:Uniprot/SPTREMBL;Acc:Q80Z87] [ENSRNOT00000004821]		289337	Rn.198962
A_42_P623783	9.07e-09	11.1991	11.1453	10.9757	11.523	11.0853	10.6628	10.1622	10.2012	9.84785	10.2596	Scn3a	Rattus norvegicus sodium channel, voltage-gated, type III, alpha polypeptide (Scn3a), mRNA [NM_013119]	NM_013119	497770	Rn.87394
A_43_P15260	0.0465685	5.20822	6.58967	6.36206	6.11414	4.74053	7.26347	8.64989	6.15269	6.6821	6.26106	Tshb	Rattus norvegicus thyroid stimulating hormone, beta subunit (Tshb), mRNA [NM_013116]	NM_013116	25653	Rn.9966
A_44_P103225	1.36e-08	3.97529	2.09766	3.2909	3.43488	5.06636	3.5955	4.33629	7.54043	8.12734	7.86952	Cd3e_predicted	PREDICTED: Rattus norvegicus CD3 antigen, epsilon polypeptide (predicted) (Cd3e_predicted), mRNA [XM_236196]		315609	Rn.96221
A_44_P184505	1.22e-06	12.3368	12.7229	13.1792	13.2844	13.268	13.4491	13.0132	12.5116	12.2147	12.1304	Hbegf	Rattus norvegicus heparin-binding EGF-like growth factor (Hbegf), mRNA [NM_012945]	NM_012945	25433	Rn.10148
A_44_P158675	5.15e-06	8.67302	8.63791	9.10614	8.91656	9.53132	10.2914	9.94619	9.33123	9.20308	8.94288	Wdr46	Rattus norvegicus WD repeat domain 46 (Wdr46), mRNA [NM_212491]	NM_212491	309628	Rn.104783
A_44_P218896	7.59e-10	10.0892	12.7623	12.8098	11.2874	10.8961	11.1626	10.7415	9.95378	10.096	9.57034	Cyr61	Rattus norvegicus cysteine rich protein 61 (Cyr61), mRNA [NM_031327]	NM_031327	83476	Rn.22129
A_44_P549494	6.28e-11	15.2776	15.1733	15.0435	15.0242	14.9807	14.8597	14.5312	16.0256	16.6324	16.8361	Cd74	Rattus norvegicus CD74 antigen (invariant polypeptide of major histocompatibility complex, class II antigen-associated) (Cd74), mRNA [NM_013069]	NM_013069	25599	Rn.33804
A_43_P18101	0.0667426	3.24107	3.60138	3.66481	3.60559	2.16604	3.2436	4.87566	4.10055	4.30353	4.26121	Elf3	Rattus norvegicus E74-like factor 3 (Elf3), mRNA [NM_001024768]	NM_001024768	304815	Rn.3063
A_42_P473594	6.79e-09	13.9448	15.2166	15.4018	15.0289	14.3031	14.467	14.2141	13.3676	13.2221	13.6386	Egr2	Rattus norvegicus early growth response 2 (Egr2), mRNA [NM_053633]	NM_053633	114090	Rn.89235
A_44_P535337	3.41e-05	7.49195	6.95254	7.09308	7.42276	7.07998	6.92484	5.48628	4.28015	4.6799	3.2777	Atp2b2	Rattus norvegicus ATPase, Ca++ transporting, plasma membrane 2 (Atp2b2), mRNA [NM_012508]	NM_012508	24215	Rn.90982
A_44_P540910	1.86e-11	12.2216	12.3615	12.1437	11.7248	11.9283	11.8633	12.2487	13.2312	13.0773	13.0029	Casp6	Rattus norvegicus caspase 6 (Casp6), mRNA [NM_031775]	NM_031775	83584	Rn.88160
A_44_P435782	2.04e-08	6.3067	6.29393	5.55546	5.3787	6.65523	6.12248	6.29891	7.87829	7.85079	8.15274	C2ta	Rattus norvegicus class II, major histocompatibility complex, transactivator (C2ta), mRNA [NM_053529]	NM_053529	85483	Rn.162013
A_44_P151156	2.05e-08	1.91794	1.97697	3.74255	2.32561	4.30899	5.36595	6.42221	7.6929	8.07638	6.48513	Kng1	Rattus norvegicus kininogen 1 (Kng1), mRNA [NM_012696]	NM_012696	24903	Rn.128333
A_44_P162099	0.0283387	5.46795	4.83358	4.47057	6.13733	3.0386	2.49965	3.05573	3.5346	2.8917	4.39577	Glrb	Rattus norvegicus glycine receptor, beta subunit (Glrb), mRNA [NM_053296]	NM_053296	25456	Rn.162569
A_44_P231724	0.000447863	12.2337	12.214	11.9272	12.5579	12.9642	13.0493	13.3494	12.8304	12.424	12.4769	LOC308950	PREDICTED: Rattus norvegicus similar to heat shock protein 1 (chaperonin) (LOC308950), mRNA [XR_009038]	XR_009038	308950	Rn.196606
A_42_P679371	1.28e-08	13.6348	13.549	13.2411	13.8001	14.6831	15.0083	15.1732	15.6521	15.8643	15.5695	Coro1a	Rattus norvegicus coronin, actin binding protein 1A (Coro1a), mRNA [NM_130411]	NM_130411	155151	Rn.6990
A_44_P1037953	0.000646394	15.7175	15.3731	15.2057	15.0543	15.012	15.1045	14.6957	14.0974	14.3771	14.4854	Igf2	Rattus norvegicus insulin-like growth factor 2 (Igf2), mRNA [NM_031511]	NM_031511	24483	Rn.118681
A_42_P591344	1.56e-10	11.5132	11.5548	10.9337	12.0165	13.0598	13.7233	14.4452	14.4913	14.1621	13.4723	Itgb2	Rattus norvegicus integrin beta 2, mRNA (cDNA clone IMAGE:7374316), complete cds. [BC099151]	BC099151	309684	Rn.42962
A_44_P1009757	1.54e-09	10.3083	10.2214	10.3397	11.0747	11.3699	11.5583	11.0423	11.4946	11.0477	10.6239	Il1rap	Rattus norvegicus interleukin 1 receptor accessory protein (Il1rap), mRNA [NM_012968]	NM_012968	25466	Rn.10511
A_44_P348157	1.5e-10	14.9959	14.9785	15.0599	14.9094	14.6381	14.4596	13.8722	12.9964	12.6688	12.9833	Snca	Rattus norvegicus synuclein, alpha (Snca), mRNA [NM_019169]	NM_019169	29219	Rn.1827
A_44_P524630	0.0869308	5.72218	5.92937	4.19989	4.88889	4.47259	4.7344	4.07671	4.00269	3.9052	4.63282	P518	Rattus norvegicus P518 precursor protein (P518), mRNA [NM_198200]	NM_198200	379044	Rn.105612
A_43_P11496	0.000241917	2.55198	6.77588	2.40918	4.14057	2.4993	3.41781	3.70915	3.50352	4.01098	3.40263	Prss1	Rattus norvegicus pancreatic trypsin 1 (Prss1), mRNA [NM_012635]	NM_012635	24691	Rn.34435
A_44_P447373	8.03e-09	8.39192	8.40106	8.44627	8.93603	9.47992	9.81763	9.37577	10.121	9.73571	8.6638	Ass	Rattus norvegicus argininosuccinate synthetase (Ass), mRNA [NM_013157]	NM_013157	25698	Rn.5078
A_44_P295042	7.38e-05	7.60481	8.60237	8.89937	8.31639	8.07469	7.95683	9.02893	8.29319	8.82847	8.55501	Fosb	PREDICTED: Rattus norvegicus FBJ osteosarcoma oncogene B (Fosb), mRNA [XM_001057199]		308411	Rn.10962
A_43_P12418	1.47e-07	11.2122	11.6623	11.6918	11.3903	11.1355	11.0541	10.6519	10.1548	10.2035	10.1345	Mst1	Rattus norvegicus Macrophage stimulating 1 (hepatocyte growth factor-like) (Mst1), mRNA [NM_024352]	NM_024352	24566	Rn.10613
A_44_P1015754	6.64e-07	11.0578	11.2444	11.0452	10.6645	10.1394	10.1807	10.2703	9.03591	9.19668	9.67487	Slc22a3	Rattus norvegicus solute carrier family 22, member 3 (Slc22a3), mRNA [NM_019230]	NM_019230	29504	Rn.24231
A_44_P1070538	0.0299831	5.70703	5.73566	6.02223	6.09413	4.75071	6.344	7.08048	5.9495	6.69095	6.43204	Kit	AF296694S1 Rattus norvegicus c-kit receptor mRNA, partial cds [AF296694]	AF296694	64030
A_43_P11579	0.028889	3.53	4.04928	5.34475	3.1071	2.68419	3.93046	5.84399	4.44627	5.45135	5.29918	Chrna7	Rattus rattus nicotinic acetylcholine receptor alpha 7 subunit mRNA, complete cds [L31619]	L31619	25302	Rn.9698
A_44_P274130	0.00923027	4.85215	2.70254	2.80224	3.54079	3.59459	4.22112	5.04934	4.3963	5.33442	4.86335	C9	Rattus norvegicus complement component 9 (C9), mRNA [NM_057146]	NM_057146	117512	Rn.10252
A_44_P477866	0.00453244	7.19275	7.21314	7.63406	6.94243	6.69517	6.73105	6.92666	6.25083	5.97739	5.68526	Slc6a4	Rattus norvegicus solute carrier family 6 (neurotransmitter transporter, serotonin), member 4 (Slc6a4), mRNA [NM_013034]	NM_013034	25553	Rn.1663
A_43_P11721	0.00177519	3.98057	4.92936	5.54935	5.97232	6.58133	6.03548	6.33734	5.73662	5.19491	4.84072	Selp	Rattus norvegicus selectin, platelet (Selp), mRNA [NM_013114]	NM_013114	25651	Rn.10012
A_42_P621872	2.58e-06	8.72005	9.52164	9.33391	9.6799	10.6204	10.6119	8.56695	11.0241	10.7272	10.1167	Gcgr	Rattus norvegicus glucagon receptor (Gcgr), transcript variant 2, mRNA [NM_172091]	NM_172091	24953	Rn.11225
A_42_P758222	2.73e-08	10.3491	10.1667	10.4017	12.6477	12.493	12.4264	13.4021	12.0323	10.8193	10.9518	Arg1	Rattus norvegicus arginase 1 (Arg1), mRNA [NM_017134]	NM_017134	29221	Rn.9857
A_44_P761708	1.46e-10	13.2541	13.2534	13.6531	13.1841	13.0448	13.2201	12.8936	12.1423	11.8456	11.9653	Slc27a4	Slc27a4 protein (Fragment). [Source:Uniprot/SPTREMBL;Acc:Q5BJL7] [ENSRNOT00000019500]		311839	Rn.145068
A_44_P228059	0.019138	4.75707	5.52019	5.57385	5.54909	4.69954	4.8407	6.75022	5.46572	5.98147	5.60938	Mbl1	Rattus norvegicus mannose binding lectin 1, protein A (Mbl1), mRNA [NM_012599]	NM_012599	24548	Rn.10273
A_42_P623688	2.89e-09	14.567	14.4927	14.6086	14.5282	14.5273	14.3081	13.974	13.6242	13.1725	13.1284	Gatm	Rattus norvegicus glycine amidinotransferase (L-arginine:glycine amidinotransferase) (Gatm), mRNA [NM_031031]	NM_031031	81660	Rn.17661
A_44_P442931	0.0135407	5.83358	6.87017	6.87479	6.87768	5.95931	6.98523	7.66408	6.13063	6.86227	6.68935	Titf1	Rat TTF-1 mRNA for thyroid nuclear factor 1. [X53858]	X53858	25628	Rn.34265
A_44_P164309	0.0199236	5.80975	6.19213	6.47623	6.61681	6.24234	6.28315	7.14805	6.29861	6.78645	6.55249	Itga5	Fibronectin receptor alpha chain (Fragments). [Source:Uniprot/SPTREMBL;Acc:Q7M074] [ENSRNOT00000055277]		315346	Rn.100796
A_44_P477889	5.62e-08	6.788	6.55096	6.94967	6.92131	6.83014	7.90886	7.53489	9.74305	10.0002	9.0245	Nefl	Rattus norvegicus neurofilament, light polypeptide (Nefl), mRNA [NM_031783]	NM_031783	83613	Rn.18568
A_44_P554454	8.3e-10	10.302	10.2675	10.4031	11.2417	11.6169	11.5849	11.3315	10.8897	10.474	10.4276	Txnrd1	Rattus norvegicus thioredoxin reductase 1 (Txnrd1), mRNA [NM_031614]	NM_031614	58819	Rn.67581
A_44_P189299	6.83e-13	14.3	14.3761	14.1858	13.6971	14.1338	14.5074	14.8982	15.4912	15.0516	15.2542	Ccnd1	Rattus norvegicus cyclin D1 (Ccnd1), mRNA [NM_171992]	NM_171992	58919	Rn.22279
A_43_P15533	2.58e-06	6.72946	6.71073	6.00105	6.17888	7.55219	8.15477	8.91035	7.85533	7.26804	6.62489	Cebpe	Rattus norvegicus CCAAT/enhancer binding protein , epsilon (Cebpe), mRNA [NM_017095]	NM_017095	25410	Rn.44462
A_42_P744047	0.135992	4.67635	3.05323	4.73739	2.9695	2.70986	3.41472	4.62395	3.56145	3.91757	3.94164	Cga	Glycoprotein hormones alpha chain precursor (Anterior pituitary glycoprotein hormones common subunit alpha) (Follitropin alpha chain) (Follicle-stimulating hormone alpha chain) (FSH-alpha) (Lutropin alpha chain) (Luteinizing hormone alpha chain)...		116700	Rn.10589
A_42_P693821	3.24e-15	7.56929	7.4906	9.18157	13.5996	14.087	13.867	13.1026	12.5872	10.8601	9.29604	Fosl1	Rattus norvegicus fos-like antigen 1 (Fosl1), mRNA [NM_012953]	NM_012953	25445	Rn.11306
A_44_P109575	3.13e-05	5.72582	5.50996	5.80695	5.2412	5.08749	4.89285	4.47613	4.44056	4.07459	3.89261	Accn2	Rattus norvegicus amiloride-sensitive cation channel 2, neuronal (Accn2), mRNA [NM_024154]	NM_024154	79123	Rn.37385
A_44_P313542	1.83e-06	12.5785	13.3893	14.0352	13.7676	12.6747	12.9429	12.7175	12.5617	12.0851	12.1006	Sgk	Rattus norvegicus serum/glucocorticoid regulated kinase (Sgk), mRNA [NM_019232]	NM_019232	29517	Rn.4636
A_43_P11630	0.150621	5.02569	4.12312	4.96579	3.68962	5.47133	3.80732	3.60503	3.65812	3.90086	3.92895	Fgf10	Rattus norvegicus fibroblast growth factor 10 (Fgf10), mRNA [NM_012951]	NM_012951	25443	Rn.44439
A_42_P487567	1.86e-08	8.14965	8.08674	7.75654	8.78768	7.91445	7.61953	7.35586	7.2557	6.09676	6.06634	Dsp	PREDICTED: Rattus norvegicus desmoplakin, transcript variant 2 (Dsp), mRNA [XM_225259]	XM_225259	306871	Rn.54711
A_44_P172856	0.000884982	5.25399	5.65051	5.93715	5.55389	4.87048	5.66623	6.53375	6.87776	7.5386	6.71269	Gh1	Rattus norvegicus growth hormone 1 (Gh1), mRNA [NM_001034848]	NM_001034848	24391	Rn.146351
A_44_P383960	1.75e-10	9.79839	10.057	10.6003	10.0607	10.1211	10.467	9.08312	8.31051	7.96744	7.71957	Kcna5	Rattus norvegicus potassium voltage-gated channel, shaker-related subfamily, member 5 (Kcna5), mRNA [NM_012972]	NM_012972	25470	Rn.162789
A_44_P494183	4.19e-07	5.83502	5.88878	5.99127	5.87725	5.72032	6.09875	7.23202	7.4956	7.44587	7.09406	Adcy7	Adenylyl cyclase type VII (Fragment). [Source:Uniprot/SPTREMBL;Acc:Q9QZG8] [ENSRNOT00000020700]		84420	Rn.161712
A_44_P543428	7.47e-09	4.45454	5.0002	5.28414	7.8911	8.67496	8.50848	7.17688	4.89973	5.10443	4.59127	Il8rb	Rattus norvegicus interleukin 8 receptor, beta (Il8rb), mRNA [NM_017183]	NM_017183	29385	Rn.90347
A_44_P470794	0.0161597	4.17562	6.74993	6.67288	5.31277	3.90516	6.77801	8.19053	4.24971	5.18183	4.38635	Abcg8	Rattus norvegicus ATP-binding cassette, sub-family G (WHITE), member 8 (Abcg8), mRNA [NM_130414]	NM_130414	155192	Rn.161892
A_43_P13241	8.04e-11	16.6325	16.8166	16.7063	16.6055	16.6632	16.6506	17.0856	17.6555	16.8977	16.435	Ctsd	Rattus norvegicus cathepsin D (Ctsd), mRNA [NM_134334]	NM_134334	171293	Rn.11085
A_42_P678430	2.3e-11	9.258	8.99808	9.00462	8.97078	9.25693	9.68339	10.3514	11.0177	10.8305	10.4276	Card9	Rattus norvegicus caspase recruitment domain family, member 9 (Card9), mRNA [NM_022303]	NM_022303	64171	Rn.64486
A_44_P544063	0.000127522	11.5538	11.3667	11.1138	11.7684	11.7578	11.4323	11.2438	12.0408	12.9875	12.1671	Irgm	Rattus norvegicus immunity-related GTPase family, M (Irgm), mRNA [NM_001012007]	NM_001012007	303090	Rn.20356
A_44_P271658	0.0096746	2.26792	2.09554	4.46075	2.90943	4.59527	4.24092	4.02646	4.88884	4.92233	5.1662	Pap	Rattus norvegicus pancreatitis-associated protein (Pap), mRNA [NM_053289]	NM_053289	24618	Rn.9727
A_43_P15496	7.71e-09	10.2896	10.1603	9.77436	9.58426	9.38417	9.64794	9.23146	8.37786	7.68041	8.12317	Ms4a2	Rattus norvegicus membrane-spanning 4-domains, subfamily A, member 2 (Ms4a2), mRNA [NM_012845]	NM_012845	25316	Rn.10922
A_44_P1017144	7.88e-09	12.1975	12.4548	12.1561	12.6318	13.2143	13.6512	13.9388	13.0818	13.209	12.8207	Cspg2	Versican core protein precursor (Large fibroblast proteoglycan) (Chondroitin sulfate proteoglycan core protein 2) (PG-M) (Glial hyaluronate-binding protein) (GHAP) (Fragments). [Source:Uniprot/SWISSPROT;Acc:Q9ERB4] [ENSRNOT00000045532]		114122	Rn.35666
A_42_P580973	4.96e-06	10.4898	10.8447	10.8214	10.7259	11.96	11.988	11.0637	9.39221	8.52007	9.08411	Ca4	Rattus norvegicus carbonic anhydrase 4 (Ca4), mRNA [NM_019174]	NM_019174	29242	Rn.51389
A_44_P452186	6.65e-06	7.96055	8.24667	8.06753	7.91345	8.14452	7.68085	7.5892	7.08698	6.77499	6.41539	Epm2a	Rattus norvegicus dual-specificity phosphatase laforin (Epm2a) mRNA, partial cds [AF347030]	AF347030	114005	Rn.121954
A_44_P323106	2.14e-13	9.73641	9.87149	9.87116	9.96396	10.3926	10.6429	11.1418	12.7828	12.0666	11.5921	Abca1	Rattus norvegicus ATP-binding cassette, sub-family A (ABC1), member 1 (Abca1), mRNA [NM_178095]	NM_178095	313210	Rn.148916
A_44_P359684	1.26e-10	8.22556	11.3247	11.2728	10.1233	9.52983	9.47709	9.02145	8.90928	8.6913	8.76484	Nfkbiz_predicted	PREDICTED: Rattus norvegicus nuclear factor of kappa light polypeptide gene enhancer in B-cells inhibitor, zeta (predicted) (Nfkbiz_predicted), mRNA [XM_221537]	XM_221537	304005	Rn.58420
A_44_P330342	5.39e-05	7.63059	7.19166	7.28579	7.26948	6.49293	6.6731	6.67126	6.45201	6.96549	7.31365	G6pc	Rattus norvegicus glucose-6-phosphatase, catalytic (G6pc), mRNA [NM_013098]	NM_013098	25634	Rn.10992
A_44_P1002070	4.56e-12	7.66918	7.45861	7.07644	7.42463	7.87681	7.50797	7.13413	9.37323	9.57645	9.0721	Slc18a2	Rattus norvegicus solute carrier family 18 (vesicular monoamine), member 2 (Slc18a2), mRNA [NM_013031]	NM_013031	25549	Rn.9686
A_42_P574859	7.75e-07	7.52781	7.70945	8.01645	9.94227	9.25697	8.77983	8.37628	7.49779	7.86726	7.96873	Hamp	Rattus norvegicus hepcidin antimicrobial peptide (Hamp), mRNA [NM_053469]	NM_053469	84604	Rn.7865
A_44_P347250	4.32e-11	9.1247	8.99432	9.55486	9.04476	8.64939	8.75592	8.2446	6.97078	6.72173	6.80015	Dhcr24	Rattus norvegicus 24-dehydrocholesterol reductase (Dhcr24), mRNA [NM_001080148]	NM_001080148	298298	Rn.9470
A_44_P1047441	1.33e-13	11.3602	11.5897	11.525	11.4754	11.0709	10.9611	10.7996	9.14987	8.50056	7.91368	Lrp2	Rattus norvegicus low density lipoprotein receptor-related protein 2 (Lrp2), mRNA [NM_030827]	NM_030827	29216	Rn.26430
A_43_P16037	1.61e-08	9.28473	9.51904	9.80007	9.61695	9.23458	9.32169	8.58349	7.94459	7.66894	8.69912	PRKCQ	Protein kinase C theta type (EC 2.7.11.13) (nPKC-theta). [Source:Uniprot/SWISSPROT;Acc:Q9WTQ0] [ENSRNOT00000025901]		85420	Rn.8227
A_44_P381686	0.00139082	8.23742	7.74991	7.75574	7.91389	7.62868	7.89082	7.65559	6.82052	6.98663	6.82854	Dbh	Rattus norvegicus dopamine beta hydroxylase (Dbh), mRNA [NM_013158]	NM_013158	25699	Rn.87166
A_44_P440439	0.0459278	7.51622	8.13788	8.25426	8.25907	7.85496	8.72545	9.03968	7.98923	8.5385	8.30933	Accn2	Rattus norvegicus amiloride-sensitive cation channel 2, neuronal (Accn2), mRNA [NM_024154]	NM_024154	79123	Rn.37385
A_42_P735417	3.11e-10	11.941	12.1826	11.9177	13.3893	14.3582	15.0166	14.4145	14.0832	13.7944	13.7404	Fcgr2b	Rattus norvegicus Fc receptor, IgG, low affinity IIb (Fcgr2b), mRNA [NM_175756]	NM_175756	289211	Rn.33323
A_44_P315977	0.0578823	5.07797	5.5264	5.82459	5.48943	5.11719	6.34305	7.07836	6.05927	6.65436	6.24032	Slc23a2	Rattus norvegicus solute carrier family 23 (nucleobase transporters), member 2 (Slc23a2), mRNA [NM_017316]	NM_017316	50622	Rn.207197
A_44_P469103	2.85e-10	11.7718	11.7845	11.7381	12.1263	12.5571	12.7771	12.7555	12.1985	12.2712	12.0698	RGD1564623_predicted	Rattus norvegicus cDNA clone IMAGE:7193285 [BC087109]		497954	Rn.203373
A_44_P113691	8.99e-08	10.2352	9.97801	9.97329	10.2858	9.95234	9.43451	8.22091	8.81487	8.98128	9.21256	Slc6a1	Rattus norvegicus solute carrier family 6 (neurotransmitter transporter, GABA), member 1 (Slc6a1), mRNA [NM_024371]	NM_024371	79212	Rn.10035
A_44_P344492	7.74e-10	5.34591	5.01638	5.01014	5.9568	6.47632	5.51469	5.50107	7.57826	8.10555	7.9077	Stat4	Rattus norvegicus signal transducer and activator of transcription 4 (Stat4), mRNA [NM_001012226]	NM_001012226	367264	Rn.137580
A_42_P527724	4.59e-09	9.40078	10.49	9.82998	11.8542	13.654	14.0716	11.3869	12.4803	12.7492	11.2888	Fcnb	Rattus norvegicus ficolin B (Fcnb), mRNA [NM_053634]	NM_053634	114091	Rn.48281
A_43_P19634	0.00758076	4.62583	3.41247	4.41153	5.09033	5.24	4.73074	5.12833	5.79407	5.45268	5.71207	Chst1	Rattus norvegicus carbohydrate (keratan sulfate Gal-6) sulfotransferase 1 (Chst1), mRNA [NM_001011955]	NM_001011955	295934	Rn.16695
A_44_P311351	0.00753224	7.30091	8.19923	8.5121	8.01123	7.87031	8.24011	8.28761	7.66273	7.93952	7.88669	Pou2f3	RNROV1POU R.norvegicus mRNA for Rov 1 Pou-homeodomain protein [X67303]	X67303	116544	Rn.81060
A_44_P798023	0.00246891	9.6921	11.1038	10.9487	11.2652	11.6	10.5151	10.8289	10.4271	9.38694	9.29586	RGD1565175_predicted	PREDICTED: Rattus norvegicus similar to triggering receptor expressed on myeloid cells-like 1 (predicted) (RGD1565175_predicted), mRNA [XM_576511]	XM_576511	501096	Rn.198829
A_44_P208579	1.74e-09	6.0728	5.22844	4.65366	4.909	5.35754	5.50643	6.35922	7.49682	6.80969	6.35705	Ticam2_predicted	PREDICTED: Rattus norvegicus toll-like receptor adaptor molecule 2 (predicted) (Ticam2_predicted), mRNA [XM_344681]	XM_344681	364867
A_44_P477620	9.27e-11	10.4337	10.3096	9.83779	9.99884	10.286	10.5564	11.2365	11.5614	11.8326	11.9873	Pla2g4a	Rattus norvegicus phospholipase A2, group IVA (cytosolic, calcium-dependent) (Pla2g4a), mRNA [NM_133551]	NM_133551	24653	Rn.10162
A_44_P116634	4.33e-06	10.1355	10.8659	10.4644	10.2899	9.8675	9.76434	10.0188	9.3901	9.05611	8.90432	Prkar2b	Rattus norvegicus protein kinase, cAMP dependent regulatory, type II beta, mRNA (cDNA clone MGC:116401 IMAGE:7388087), complete cds. [BC099223]	BC099223	24679	Rn.4075
A_43_P11836	0.000405365	7.49039	7.51947	7.60909	7.37158	7.35736	7.24766	6.48564	6.14648	6.89412	6.8537	Drd3	Rattus norvegicus dopamine receptor D3 (Drd3), mRNA [NM_017140]	NM_017140	29238	Rn.10356
A_43_P15558	0.0398226	5.18651	4.22656	4.84333	5.32267	4.69956	4.65437	4.00265	3.65839	4.18366	4.22459	Htr1b	Rattus norvegicus 5-hydroxytryptamine (serotonin) receptor 1B (Htr1b), mRNA [NM_022225]	NM_022225	25075	Rn.138109
A_44_P112890	4.26e-12	2.16284	2.34502	2.36074	5.66576	7.15251	6.90026	6.22012	5.00144	4.87713	3.82547	Il1rn	Rattus norvegicus interleukin 1 receptor antagonist (Il1rn), mRNA [NM_022194]	NM_022194	60582	Rn.162640
A_44_P534089	2.72e-12	11.1468	10.6435	10.5609	10.4417	10.5959	10.3846	11.8846	13.3592	13.2186	12.3382	Ccnb1	Rattus norvegicus cyclin B1 (Ccnb1), mRNA [NM_171991]	NM_171991	25203	Rn.9232
A_42_P768978	2.58e-08	9.17147	9.22441	9.43445	8.57306	9.12594	9.40804	9.67655	9.98063	10.4461	10.3174	Nrp1	Rattus norvegicus neuropilin 1 (Nrp1), mRNA [NM_145098]	NM_145098	246331	Rn.10815
A_44_P235926	4.07e-05	6.9924	6.96232	7.5217	6.97154	6.64489	6.65033	5.96195	5.73234	6.27599	6.04098	Gng7	Rattus norvegicus guanine nucleotide binding protein, gamma 7 (Gng7), mRNA [NM_024138]	NM_024138	58979	Rn.11335
A_43_P12413	1.03e-10	13.0196	12.9228	12.7863	12.7423	12.8271	13.2543	14.0326	14.6878	14.6366	14.2419	Cyba	Rattus norvegicus cytochrome b-245, alpha polypeptide (Cyba), mRNA [NM_024160]	NM_024160	79129	Rn.5856
A_44_P476733	1.64e-12	10.2575	10.1682	10.2679	10.275	10.3498	10.2051	10.0185	9.04801	8.59202	8.6375	Nqo1	Rattus norvegicus NAD(P)H dehydrogenase, quinone 1 (Nqo1), mRNA [NM_017000]	NM_017000	24314	Rn.11234
A_44_P400158	1.79e-13	8.83565	8.69664	8.51254	8.64476	8.91162	9.00358	10.0663	10.8967	10.4016	9.73194	Stk6	Rattus norvegicus serine/threonine kinase 6 (Stk6), mRNA [NM_153296]	NM_153296	261730	Rn.161874
A_42_P761436	6.4e-09	13.3429	12.8951	13.5357	13.3301	13.1645	13.2051	12.7628	11.8063	12.0292	11.8709	LOC259224	Rattus norvegicus prepro-Neuropeptide W polypeptide (LOC259224), mRNA [NM_153294]	NM_153294	259224	Rn.14575
A_44_P293904	9.06e-10	8.73654	8.55982	8.31605	8.37794	8.83154	9.2679	10.3172	11.1192	10.5189	10.1151	Syk	Rattus norvegicus spleen tyrosine kinase (Syk), mRNA [NM_012758]	NM_012758	25155	Rn.87407
A_44_P189496	9.81e-11	6.8539	7.33922	6.51085	6.97507	8.51531	9.20403	10.031	9.25041	9.0287	8.55453	Fcgr1	Rattus norvegicus high-affinity immunoglobulin gamma Fc receptor I mRNA, partial cds. [AF416291]	AF416291	295279	Rn.16643
A_44_P367688	3.95e-10	11.4408	11.679	11.1657	11.3699	11.4048	11.3003	11.1511	12.8872	13.5895	13.7127	RT1-Da	Rattus norvegicus RT1 class II, locus Da (RT1-Da), mRNA [NM_001008847]	NM_001008847	294269	Rn.103146
A_42_P637279	0.000435181	2.11453	2.6601	2.19282	2.63087	2.66545	3.43678	3.63768	4.27349	4.48033	3.74537	Foxa2	Rattus norvegicus forkhead box A2 (Foxa2), mRNA [NM_012743]	NM_012743	25099	Rn.10948
A_44_P398142	1.22e-10	12.3309	15.0165	14.9344	13.4825	13.0206	12.765	12.5562	11.9073	11.8427	11.8976	Btg2	Rattus norvegicus B-cell translocation gene 2, anti-proliferative (Btg2), mRNA [NM_017259]	NM_017259	29619	Rn.27923
A_44_P520235	6.63e-05	8.90272	8.80078	9.12093	8.21596	8.24605	9.00794	9.52218	10.0784	9.85464	9.4209	Tie1	Tyrosine kinase receptor Tie-1 (Fragment). [Source:Uniprot/SPTREMBL;Acc:O35461] [ENSRNOT00000027414]		89806	Rn.13171
A_44_P1030225	0.00034923	3.68688	3.79735	4.62398	5.96964	5.87096	6.63566	6.59329	4.58836	4.68328	4.81622	Apoa4	Rattus norvegicus apolipoprotein A-IV (Apoa4), mRNA [NM_012737]	NM_012737	25080	Rn.15739
A_44_P175530	1.26e-06	8.98065	9.5231	9.29142	10.3392	10.8398	10.9826	10.5362	10.5863	11.1016	10.677	Plek	Rattus norvegicus pleckstrin (Plek), mRNA [NM_001025750]	NM_001025750	364206	Rn.6178
A_44_P377266	1.32e-13	2.24637	2.80916	2.78247	5.72957	6.84037	7.09938	8.5315	8.12951	7.99706	6.70648	Oldlr1	Rattus norvegicus oxidized low density lipoprotein (lectin-like) receptor 1 (Oldlr1), mRNA [NM_133306]	NM_133306	140914	Rn.87449
A_44_P410348	4.32e-09	7.50467	7.58421	7.45123	7.62147	8.01457	8.44419	8.63076	9.52593	9.11317	8.95592	Card12_predicted	PREDICTED: Rattus norvegicus caspase recruitment domain family, member 12 (predicted) (Card12_predicted), mRNA [XM_216640]	XM_216640	298784	Rn.144882
A_42_P649121	0.0760783	5.40078	6.06151	5.96836	6.21344	5.3993	7.00279	6.62216	5.96322	7.24479	6.46679	Apba1	Rattus norvegicus amyloid beta (A4) precursor protein-binding, family A, member 1 (Apba1), mRNA [NM_031779]	NM_031779	83589	Rn.54819
A_43_P10006	1.42e-08	14.1298	14.2801	14.3303	15.1151	15.3229	14.9911	14.7321	14.2085	14.1405	14.1191	Map2k3	Map2k3 protein (Fragment). [Source:Uniprot/SPTREMBL;Acc:Q498S1] [ENSRNOT00000008679]		303200	Rn.100064
A_44_P380274	0.062057	5.10374	4.54752	4.63182	3.51733	4.21077	4.37948	4.72709	5.14712	4.58846	4.49303	Rrm2b_predicted	PREDICTED: Rattus norvegicus ribonucleotide reductase M2 B (TP53 inducible) (predicted) (Rrm2b_predicted), mRNA [XM_235367]	XM_235367	299976	Rn.198218
A_42_P716352	5.03e-11	12.1235	11.9559	12.3205	12.1919	12.0434	11.8158	11.0057	10.1969	9.89692	9.90949	Gstm3	Rattus norvegicus glutathione S-transferase, mu type 3 (Gstm3), mRNA [NM_031154]	NM_031154	81869	Rn.6036
A_44_P270366	1.77e-10	2.40432	3.02069	3.18709	5.31669	7.48037	6.70926	3.62609	2.42282	2.46247	2.20464	Cxcl5	Rattus norvegicus chemokine (C-X-C motif) ligand 5 (Cxcl5), mRNA [NM_022214]	NM_022214	60665	Rn.44449
A_44_P318318	1.11e-08	4.86718	4.30044	5.07362	9.2067	9.94197	10.1293	9.31581	6.19773	7.29143	6.79734	Mmp3	Rattus norvegicus matrix metallopeptidase 3 (Mmp3), mRNA [NM_133523]	NM_133523	171045	Rn.32086
A_44_P991819	1.24e-07	11.8243	11.4026	11.5126	10.6994	10.4683	11.0295	10.7794	10.1037	9.82931	9.48015	Krt1-19	Rattus norvegicus keratin complex 1, acidic, gene 19 (Krt1-19), mRNA [NM_199498]	NM_199498	360626	Rn.9359
A_43_P11443	0.02751	7.1411	8.24127	7.93279	8.3279	8.65154	9.00056	8.90005	7.8526	7.76662	8.02622	C4bpa	Rattus norvegicus complement component 4 binding protein, alpha (C4bpa), mRNA [NM_012516]	NM_012516	24235	Rn.10408
A_44_P419188	0.0489363	6.91606	7.578	7.45519	7.82372	7.65744	7.76792	7.37112	7.14671	7.99281	7.63768	Hnf4a	Rattus norvegicus hepatocyte nuclear factor 4, alpha (Hnf4a), mRNA [NM_022180]	NM_022180	25735	Rn.44442
A_43_P11621	6.56e-12	12.4943	12.4627	12.5105	13.6087	14.234	14.4538	14.329	14.3931	13.9793	13.6966	Cd44	Rattus norvegicus CD44 antigen (Cd44), mRNA [NM_012924]	NM_012924	25406	Rn.1120
A_44_P210250	7.3e-08	11.936	11.6158	12.0982	12.2292	12.0941	12.1318	12.6889	9.57415	8.28434	8.19131	Myh7	Rattus norvegicus myosin, heavy polypeptide 7, cardiac muscle, beta (Myh7), mRNA [NM_017240]	NM_017240	29557	Rn.202949
A_43_P11985	2.44e-08	3.15974	6.08535	7.40463	7.68213	9.8419	10.2066	8.02517	6.26182	5.57121	5.99594	Ccl20	Rattus norvegicus chemokine (C-C motif) ligand 20 (Ccl20), mRNA [NM_019233]	NM_019233	29538	Rn.10722
A_43_P20098	0.0186496	6.59683	7.74794	6.95436	7.12596	8.02193	7.22477	7.39385	7.49443	7.35437	6.87919	Dock2	PREDICTED: Rattus norvegicus dedicator of cytokinesis 2 (Dock2), mRNA [XM_001068649]	XM_001068649	360509	Rn.178834
A_44_P219752	0.0290361	4.65272	4.82583	5.21636	5.44979	4.78941	5.37786	4.33673	4.89163	5.9783	5.57853	Bpi	Rattus norvegicus bactericidal/permeability-increasing protein (Bpi), mRNA [NM_001004079]	NM_001004079	296321	Rn.109395
A_44_P286853	1.62e-08	9.0026	8.89934	8.79578	8.78763	8.84175	8.98234	9.32182	10.063	9.09418	8.90145	Akt3	Rattus norvegicus thymoma viral proto-oncogene 3 (Akt3), mRNA [NM_031575]	NM_031575	29414	Rn.10506
A_44_P243367	8.06e-10	7.12385	6.54992	6.64579	7.32126	7.4501	7.5498	7.49219	8.62867	8.50153	7.89413	Chsy1_predicted	Rattus norvegicus similar to carbohydrate (chondroitin) synthase 1 (LOC292999), mRNA [XM_218759]		292999	Rn.13788
A_44_P414984	4.17e-06	12.5936	12.9151	12.8815	13.2381	13.8991	13.9675	14.3366	13.5206	12.8991	12.586	LOC502627	PREDICTED: Rattus norvegicus similar to L-lactate dehydrogenase A chain (LDH-A) (LDH muscle subunit) (LDH-M) (LOC502627), mRNA [XM_001054404]	XM_001054404	502627
A_44_P273948	0.0819869	3.90657	3.88678	4.50267	4.58605	3.83776	5.04981	5.69763	4.30092	5.23183	4.96024	Hmgb1	Rattus norvegicus Ac2-008 mRNA, complete cds. [AY321325]	AY321325	25459	Rn.15185
A_44_P452261	2.62e-05	3.08752	4.84836	4.17549	4.65112	4.81186	4.14448	2.81401	4.75445	5.51605	4.75185	Il2ra	Rattus norvegicus interleukin 2 receptor, alpha chain (Il2ra), mRNA [NM_013163]	NM_013163	25704	Rn.9872
A_43_P11451	0.0786767	8.56097	9.62671	9.40198	9.68858	9.09621	10.0448	10.0015	8.973	9.72331	9.62809	Ctrb	Rattus norvegicus Chymotrypsinogen B (Ctrb), mRNA [NM_012536]	NM_012536	24291	Rn.105845
A_43_P23354	0.00469969	6.27201	6.52938	6.06775	6.2818	5.12777	5.89317	5.31647	4.37014	4.67732	4.75814	LOC685325	EST rat 0007 rat Hippocampus Rattus norvegicus cDNA, mRNA sequence [BG874242]	BG874242	685325	Rn.154481
A_44_P203246	0.00304611	6.25738	5.54418	5.30962	5.32201	6.05131	5.58104	5.52538	5.26579	4.75217	4.97334	Cacna1d	Rattus norvegicus calcium channel, voltage-dependent, L type, alpha 1D subunit (Cacna1d), mRNA [NM_017298]	NM_017298	29716	Rn.89671
A_43_P11437	2.73e-09	9.01197	8.63772	8.70589	8.6129	8.24506	7.82963	8.12762	9.28317	9.50329	10.4529	Asgr1	Rattus norvegicus asialoglycoprotein receptor 1 (Asgr1), mRNA [NM_012503]	NM_012503	24210	Rn.44300
A_44_P1021361	3.67e-10	11.7443	11.4445	11.2797	11.1787	10.7802	10.7377	10.9735	12.5753	12.7569	12.1479	Tlr3	Rattus norvegicus toll-like receptor 3 (Tlr3), mRNA [NM_198791]	NM_198791	364594	Rn.15273
A_44_P769703	1.09e-08	8.54588	8.17165	8.11437	8.3402	7.75564	7.29658	7.22816	8.45833	8.69318	8.75095	Nrep	Rattus norvegicus neuronal regeneration related protein (Nrep), mRNA [NM_178096]	NM_178096	338475	Rn.8180
A_44_P402641	2.21e-12	11.1779	11.1748	11.3221	11.2753	11.5092	12.0648	12.7168	12.5238	12.3045	11.9255	Ugt1a2	Rattus norvegicus UDP glycosyltransferase 1 family polypeptide A2 (Ugt1a2), mRNA [NM_201423]	NM_201423	396527	Rn.26489
A_44_P1022002	3.07e-08	11.0428	12.7058	13.4644	13.6142	14.8862	15.3169	14.1701	12.3364	12.673	11.9391	Ccl7	Rattus norvegicus chemokine (C-C motif) ligand 7 (Ccl7), mRNA [NM_001007612]	NM_001007612	287561	Rn.26815
A_43_P23092	3.51e-06	7.03473	7.82609	7.58705	8.19732	8.89082	8.3803	9.18972	8.3837	7.23994	6.58417	F5	Rattus norvegicus coagulation factor 5 (mapped) (F5), mRNA [NM_001047878]	NM_001047878	304929	Rn.82910
A_44_P276492	0.00118627	2.95286	3.50469	3.49297	3.5551	2.95432	4.45315	4.46515	3.05423	3.89444	3.20067	Vdr	Rattus norvegicus vitamin D receptor (Vdr), mRNA [NM_017058]	NM_017058	24873	Rn.10911
A_44_P220183	0.107082	5.59808	4.8634	4.44214	4.81223	5.35064	4.84476	4.73227	4.65955	4.91549	4.29956	Evi1_predicted	PREDICTED: Rattus norvegicus ecotropic viral integration site 1 (predicted) (Evi1_predicted), mRNA [XM_226987]	XM_226987	294924	Rn.20198
A_44_P121144	0.0258313	4.81013	3.21081	3.92427	4.29424	3.93137	4.06384	3.78338	3.55995	3.90885	4.33938	LOC497901	Rattus norvegicus Ac1177 mRNA, complete cds. [AY310147]	AY310147	497901	Rn.198854
A_43_P11792	2.83e-11	11.2074	11.335	11.3906	12.531	13.2129	13.4108	12.7472	11.7889	11.892	11.4431	Sod2	Rattus norvegicus superoxide dismutase 2, mitochondrial (Sod2), mRNA [NM_017051]	NM_017051	24787	Rn.10488
A_43_P21634	0.00723759	13.5043	14.0008	13.7592	13.4909	13.5095	13.8051	13.7972	13.9697	14.8313	14.8767	C4a	Rattus norvegicus complement component 4a (C4a), mRNA [NM_031504]	NM_031504	24233	Rn.81052
A_44_P294838	4.91e-09	2.70168	3.30581	3.53992	4.06497	7.33415	7.13448	4.90142	5.56142	4.68458	3.37475	Il1a	Rattus norvegicus interleukin 1 alpha (Il1a), mRNA [NM_017019]	NM_017019	24493	Rn.12300
A_44_P494396	3.64e-06	8.96511	10.0869	9.25269	9.6556	10.4103	10.5352	11.2582	10.3211	9.70519	9.59502	LOC289614	PREDICTED: Rattus norvegicus similar to heat shock protein 1 (chaperonin) (LOC289614), mRNA [XR_005902]	XR_005902	289614	Rn.216166
A_43_P13029	6.83e-07	13.7641	13.7228	13.5967	13.5913	12.865	12.9165	12.9476	12.908	12.6675	13.1044	Acsl3	Rattus norvegicus acyl-CoA synthetase long-chain family member 3 (Acsl3), mRNA [NM_057107]	NM_057107	114024	Rn.54820
A_44_P339702	5.09e-06	7.38688	8.55844	8.08652	7.46963	6.26443	6.0902	6.83746	5.60207	5.48926	5.35786	Acvr1c	Rattus norvegicus activin A receptor, type IC (Acvr1c), mRNA [NM_139090]	NM_139090	245921	Rn.10580
A_44_P591729	0.00180389	5.83385	5.87887	6.07483	6.53455	6.51475	7.02255	6.16079	6.5664	6.1846	6.28404	Gnal	PREDICTED: Rattus norvegicus guanine nucleotide binding protein, alpha stimulating, olfactory type (Gnal), mRNA [XM_341626]	XM_341626	24611	Rn.203753
A_44_P461343	0.00013014	7.18288	7.17919	7.33956	7.33559	7.67114	8.15547	8.33519	7.99218	8.05335	8.05709	Rara	Rattus norvegicus retinoic acid receptor, alpha (Rara), mRNA [NM_031528]	NM_031528	24705	Rn.91057
A_44_P101792	0.00245012	7.91236	9.02616	9.42106	9.05812	8.53366	8.92063	8.47279	8.74862	8.76582	8.588	Fosl2	Rattus norvegicus fos-like antigen 2 (Fosl2), mRNA [NM_012954]	NM_012954	25446	Rn.163577
A_44_P200146	1.51e-07	12.3781	12.212	12.2311	12.3554	12.0735	11.764	11.6363	11.3193	11.5257	11.5737	Oxr1	Rattus norvegicus oxidation resistance 1, mRNA (cDNA clone IMAGE:7125765), complete cds. [BC081744]	BC081744	117520	Rn.4252
A_42_P782235	0.00479127	9.35746	8.12173	6.75882	8.17442	8.83187	8.80475	6.88862	6.96888	8.14309	7.94045	LOC474169	Rattus norvegicus pre-eosinophil-associated ribonuclease-2 (LOC474169), mRNA [NM_001007015]	NM_001007015	474169	Rn.87496
A_44_P411936	0.0130058	4.25543	3.48068	3.48391	4.50097	3.60498	4.7397	4.43894	4.86087	5.68192	4.86707	Ccr9	Rattus norvegicus chemokine (C-C motif) receptor 9 (Ccr9), mRNA [NM_172329]	NM_172329	282832	Rn.91140
A_44_P355907	0.0788623	4.76554	3.90276	3.92316	4.62843	4.41507	4.4112	3.60763	4.21066	4.68315	4.5911	Abo	Rattus norvegicus ABO blood group (transferase A, alpha 1-3-N-acetylgalactosaminyltransferase; transferase B, alpha 1-3-galactosyltransferase) (Abo), mRNA [NM_023094]	NM_023094	65270	Rn.54025
A_44_P519834	3.31e-08	11.1851	11.0402	11.07	12.5889	12.2515	12.076	11.7784	11.5702	12.1065	11.6189	Ptpn1	Rattus norvegicus protein tyrosine phosphatase, non-receptor type 1 (Ptpn1), mRNA [NM_012637]	NM_012637	24697	Rn.11317
A_44_P233932	5.04e-08	7.70899	8.58756	8.13957	8.02021	8.16221	7.92994	8.02122	5.8802	6.55519	6.77899	Notch1	Neurogenic locus notch homolog protein 1 precursor (Notch 1) [Contains: Notch 1 extracellular truncation; Notch 1 intracellular domain]. [Source:Uniprot/SWISSPROT;Acc:Q07008] [ENSRNOT00000026212]		25496	Rn.25046
A_44_P422630	1.37e-05	12.8106	12.7171	12.7921	12.9208	12.8926	13.1498	12.968	13.4142	13.9142	13.6575	Serping1	Rattus norvegicus serine (or cysteine) peptidase inhibitor, clade G, member 1 (Serping1), mRNA [NM_199093]	NM_199093	295703	Rn.100285
A_44_P391296	1.75e-08	10.5881	12.159	12.9447	13.0788	14.313	14.7528	13.663	11.9058	12.2827	11.4367	Ccl7	Rattus norvegicus chemokine (C-C motif) ligand 7 (Ccl7), mRNA [NM_001007612]	NM_001007612	287561	Rn.26815
A_44_P486909	0.503069	2.6534	4.03919	3.37806	3.68949	2.6007	3.95583	3.50858	3.03776	4.20793	3.37695	Gabrg2	Rattus norvegicus gamma-aminobutyric acid A receptor, gamma 2 (Gabrg2), mRNA [NM_183327]	NM_183327	29709	Rn.159942
A_44_P473711	2.53e-05	2.38901	2.8736	2.80591	3.07197	3.32233	4.05649	3.87369	4.53531	4.51139	3.99528	Dock2	Rattus norvegicus dedicator of cytokinesis 2, mRNA (cDNA clone IMAGE:5599905), complete cds. [BC101877]	BC101877	360509	Rn.178834
A_44_P290391	0.013346	5.75813	6.17107	6.22294	6.30558	5.61365	6.57396	7.00515	6.25958	6.9158	6.53132	Slc8a1	Rattus norvegicus solute carrier family 8 (sodium/calcium exchanger), member 1 (Slc8a1), mRNA [NM_019268]	NM_019268	29715	Rn.118972
A_44_P377107	1.1e-07	8.73152	9.33206	8.93733	9.59566	9.81104	9.89576	9.39308	8.91308	8.84513	9.18522	Celsr1	Flamingo-like protein celsr1 (Fragment). [Source:Uniprot/SPTREMBL;Acc:Q80Z61] [ENSRNOT00000036025]		300128	Rn.166656
A_44_P442889	6.58e-07	8.97682	9.10205	8.509	8.64167	8.51008	8.17986	7.99441	7.69807	7.02916	7.31163	Npy1r	Rattus norvegicus neuropeptide Y receptor Y1 (Npy1r), mRNA [NM_001013032]	NM_001013032	29358	Rn.11642
A_44_P503115	0.00158676	13.2687	12.8179	12.2749	12.628	12.4557	12.2673	13.7612	13.241	13.396	13.1288	Sfrp2	Putative secreted frizzled related protein (Fragment). [Source:Uniprot/SPTREMBL;Acc:Q80W55] [ENSRNOT00000012658]		310552	Rn.102416
A_44_P317912	1.27e-05	7.21413	6.9405	6.111	5.68628	6.6747	7.62802	8.52185	7.01729	6.18823	5.91609	Aldh1a2	Rattus norvegicus aldehyde dehydrogenase family 1, subfamily A2 (Aldh1a2), mRNA [NM_053896]	NM_053896	116676	Rn.10514
A_42_P556083	0.0346199	3.56309	4.58847	3.66798	4.8381	4.00719	4.57548	5.42635	3.57979	4.79463	3.98121	Cckbr	Rattus norvegicus cholecystokinin B receptor (Cckbr), mRNA [NM_013165]	NM_013165	25706	Rn.90997
A_44_P458021	1.91e-05	11.0559	10.9685	10.2632	11.1338	11.7731	11.0764	10.9536	10.1043	9.99204	9.49601	Tnfrsf11b	Rattus norvegicus tumor necrosis factor receptor superfamily, member 11b (osteoprotegerin) (Tnfrsf11b), mRNA [NM_012870]	NM_012870	25341	Rn.202973
A_44_P311334	1.06e-08	6.47013	6.634	6.69424	7.72679	8.16073	7.82899	8.42287	8.31436	7.7763	7.50492	Pde4d	Rattus norvegicus phosphodiesterase mRNA, partial cds [L27060]	L27060	24627	Rn.163460
A_44_P454376	1.06e-11	2.76561	3.51522	3.50019	3.39864	4.2731	5.60655	6.34375	7.59734	7.99822	6.4201	MGC108747	Rattus norvegicus similar to alpha-1 major acute phase protein prepeptide (MGC108747), mRNA [NM_001009628]	NM_001009628	288001	Rn.44576
A_42_P572521	5.69e-10	11.4049	11.6771	11.1762	11.4176	12.5903	13.101	14.0997	13.2996	12.8648	12.2932	C5r1	Rattus norvegicus complement component 5, receptor 1 (C5r1), mRNA [NM_053619]	NM_053619	113959	Rn.10680
A_44_P147020	0.393054	7.21872	7.39602	7.77174	8.00966	7.58192	8.05595	8.03869	7.70614	8.50949	7.88615	Cyp4a11	Rattus norvegicus cytochrome P450, subfamily 4A, polypeptide 11 (Cyp4a11), mRNA [NM_001044770]	NM_001044770	24306	Rn.214991
A_44_P463709	1.05e-09	6.4148	5.88838	5.87677	8.11634	7.9947	8.09713	7.77432	7.03834	7.73513	7.25154	Il1r1	Rattus norvegicus interleukin 1 receptor, type I (Il1r1), mRNA [NM_013123]	NM_013123	25663	Rn.9758
A_43_P11733	0.0260635	5.95518	5.90449	5.88441	6.87116	6.06049	6.78499	6.03739	6.24325	7.14065	6.57837	Ppard	Rattus norvegicus peroxisome proliferator activated receptor delta (Ppard), mRNA [NM_013141]	NM_013141	25682	Rn.96181
A_43_P13310	0.000336113	2.34791	2.89202	2.78041	5.11014	4.35033	5.01908	3.47929	2.19813	2.81028	2.46742	Prok2	Rattus norvegicus prokineticin 2 (Prok2), transcript variant 2, mRNA [NM_138852]	NM_138852	192206	Rn.211872
A_44_P375453	0.181899	6.36414	7.12544	6.99611	7.12961	6.76246	7.56966	7.62802	7.23442	8.00349	7.11554	RGD1559932_predicted	PREDICTED: Rattus norvegicus similar to interferon alpha 8/6 precursor; IFNa8/6 (B6) (predicted) (RGD1559932_predicted), mRNA [XM_233161]	XM_233161	298221
A_44_P498620	0.144187	7.38859	7.46201	7.58567	8.07211	7.85313	8.14452	7.28321	7.92961	8.40366	7.64424	Cga	Rattus norvegicus glycoprotein hormones, alpha subunit (Cga), mRNA [NM_053918]	NM_053918	116700	Rn.10589
A_44_P1044835	0.00262378	5.0375	5.34375	5.00684	5.4648	6.15919	5.57028	5.35688	4.85213	5.01106	4.55107	Fgb	Rattus norvegicus fibrinogen, B beta polypeptide (Fgb), mRNA [NM_020071]	NM_020071	24366	Rn.11416
A_42_P532505	0.000343888	9.60394	9.49556	9.50439	9.51825	9.7623	9.00451	9.8473	9.54836	10.7409	10.6228	Ccl11	Rattus norvegicus chemokine (C-C motif) ligand 11 (Ccl11), mRNA [NM_019205]	NM_019205	29397	Rn.10632
A_44_P515275	6.98e-10	5.62502	5.17483	5.41031	7.75695	7.40985	7.29955	6.37421	6.82777	6.25174	5.544	Cdkn1a	Rattus norvegicus cyclin-dependent kinase inhibitor 1A (Cdkn1a), mRNA [NM_080782]	NM_080782	114851	Rn.10089
A_44_P353618	5.67e-11	8.49738	11.486	11.4269	13.576	13.734	13.7873	12.8946	9.31198	9.23119	9.22863	S100a9	Rattus norvegicus S100 calcium binding protein A9 (calgranulin B) (S100a9), mRNA [NM_053587]	NM_053587	94195	Rn.6703
A_44_P379588	9.11e-08	4.52491	2.95567	3.38574	5.60329	5.80308	5.94336	5.51308	5.42628	5.44452	5.20195	Il1r1	Rattus norvegicus interleukin 1 receptor, type I (Il1r1), mRNA [NM_013123]	NM_013123	25663	Rn.9758
A_44_P508280	1.47e-07	6.01138	5.46313	5.01818	5.75101	6.36816	6.80352	7.20946	8.17162	6.84919	6.40592	Htr2a	5-hydroxytryptamine 2A receptor (5-HT-2A) (Serotonin receptor 2A) (5- HT-2). [Source:Uniprot/SWISSPROT;Acc:P14842] [ENSRNOT00000013408]		29595	Rn.10294
A_43_P14894	4.47e-11	4.89986	5.41178	4.6172	8.35264	10.2593	10.9243	12.1322	9.13115	7.92733	6.64345	Nppb	Rattus norvegicus natriuretic peptide precursor type B (Nppb), mRNA [NM_031545]	NM_031545	25105	Rn.3835
A_44_P497011	1.13e-09	7.39676	7.54094	6.74825	7.36549	7.4033	7.06452	7.71031	10.3335	10.9426	10.8958	Tcrb	Rattus norvegicus T-cell receptor beta chain, mRNA (cDNA clone MGC:109620 IMAGE:7367078), complete cds. [BC091428]	BC091428	24820	Rn.34871
A_44_P370190	0.000494703	8.95715	9.92872	9.41292	10.2885	9.79368	9.13987	8.59598	7.87834	8.38839	7.61043	Best5	Rattus norvegicus Best5 protein (Best5), mRNA [NM_138881]	NM_138881	65190	Rn.14882
A_44_P393495	1e-06	6.58757	6.1933	5.92975	6.15274	5.67828	5.91172	5.26039	4.33286	4.21581	4.65359	Ms4a2	Rattus norvegicus membrane-spanning 4-domains, subfamily A, member 2 (Ms4a2), mRNA [NM_012845]	NM_012845	25316	Rn.10922
A_44_P466118	1.13e-07	9.09746	9.1724	8.83651	10.1255	10.2274	10.6418	11.2452	11.2793	11.3517	10.457	Slc11a1	Rattus norvegicus solute carrier family 11 (proton-coupled divalent metal ion transporters), member 1 (Slc11a1), mRNA [NM_001031658]	NM_001031658	316519	Rn.105919
A_43_P15552	1.26e-08	7.15619	6.52412	6.14957	6.75823	8.52875	8.92178	8.61159	8.24822	8.44064	7.61476	Ccr2	Rattus norvegicus chemokine (C-C motif) receptor 2 (Ccr2), mRNA [NM_021866]	NM_021866	60463	Rn.211983
A_44_P118929	1.96e-06	9.19089	8.83959	9.18521	9.23231	9.44906	9.73431	9.49387	9.59627	10.4833	10.0315	Tp53	Rattus norvegicus tumor protein p53 (Tp53), mRNA [NM_030989]	NM_030989	24842	Rn.54443
A_42_P465601	3.7e-13	12.9402	13.1085	12.864	12.9606	12.6939	12.3662	13.0255	14.1544	14.1372	14.3051	Myh10	Rattus norvegicus myosin, heavy polypeptide 10, non-muscle (Myh10), mRNA [NM_031520]	NM_031520	79433	Rn.98166
A_44_P487764	7.33e-11	13.7328	13.8698	13.2466	13.7184	13.6116	13.7938	13.7504	16.0628	16.0716	15.4391	C1qa	Rattus norvegicus complement component 1, q subcomponent, alpha polypeptide (C1qa), mRNA [NM_001008515]	NM_001008515	298566	Rn.105647
A_43_P11932	2.88e-08	7.2143	11.392	10.1237	8.47938	7.86647	7.25459	6.38019	6.8672	7.92602	7.41128	Nr4a3	Rattus norvegicus nuclear receptor subfamily 4, group A, member 3 (Nr4a3), transcript variant 2, mRNA [NM_017352]	NM_017352	58853	Rn.62694
A_44_P491308	1.67e-05	4.12569	3.18212	3.96159	5.24338	6.40931	5.71016	5.38948	5.13343	4.27833	3.95966	Cd44	Rattus norvegicus CD44 antigen (Cd44), mRNA [NM_012924]	NM_012924	25406	Rn.1120
A_44_P515197	5.69e-15	5.8762	12.5986	13.2247	12.9895	13.5114	13.3393	10.4818	7.01042	6.81497	6.2956	Cxcl2	Rattus norvegicus chemokine (C-X-C motif) ligand 2 (Cxcl2), mRNA [NM_053647]	NM_053647	114105	Rn.10230
A_42_P515206	0.00308784	5.9206	5.87053	5.82875	5.14813	5.19888	5.87336	5.23988	4.45916	4.07207	4.37597	LOC691799	PREDICTED: Rattus norvegicus similar to interleukin 17D precursor (LOC691799), mRNA [XM_001079675]	XM_001079675	691799	Rn.17127
A_44_P313684	8.75e-09	7.65834	7.20189	7.7229	8.03606	7.31763	7.50954	6.77946	5.63045	5.79052	6.02621	Slc7a2	cationic amino acid transporter-2A [Source:RefSeq_peptide;Acc:NP_072141] [ENSRNOT00000015127]		64554	Rn.48707
A_44_P283385	0.00430394	5.95557	7.02141	6.69831	7.17838	6.64732	7.31609	8.18184	8.13616	8.18437	6.70652	Gip	Rattus norvegicus gastric inhibitory polypeptide (Gip), mRNA [NM_019630]	NM_019630	25040	Rn.10446
A_42_P752134	7.36e-15	12.8733	12.7958	12.6278	12.926	13.2209	13.2139	13.9134	14.5301	14.3014	13.7885	Kpna2	Rattus norvegicus karyopherin (importin) alpha 2 (Kpna2), mRNA [NM_053483]	NM_053483	85245	Rn.2949
A_43_P12881	0.000199748	5.67128	4.88886	4.57332	4.13483	4.7954	4.73988	5.20461	5.48887	5.97455	5.60589	Cysltr1	Rattus norvegicus cysteinyl leukotriene receptor 1 (Cysltr1), mRNA [NM_053641]	NM_053641	114099	Rn.74253
A_44_P515349	8.58e-07	9.05499	9.08016	9.07287	9.23177	8.66075	8.94146	8.43438	8.1387	7.9386	8.13177	Pik3r1	Rattus norvegicus phosphatidylinositol 3-kinase, regulatory subunit, polypeptide 1 (Pik3r1), mRNA [NM_013005]	NM_013005	25513	Rn.10599
A_44_P554904	0.00043266	6.27482	7.01956	6.82959	6.92361	6.74321	7.21165	7.10951	7.49596	7.86902	7.31921	Prss2	Rattus norvegicus protease, serine, 2 (Prss2), mRNA [NM_012729]	NM_012729	25052	Rn.1584
A_43_P21610	0.149067	3.19434	3.65341	3.812	4.33685	3.72944	4.80672	3.75988	3.84596	4.99273	4.21809	Serpinc1	Rattus norvegicus serine (or cysteine) peptidase inhibitor, clade C (antithrombin), member 1 (Serpinc1), mRNA [NM_001012027]	NM_001012027	304917	Rn.204806
A_44_P1042952	8.51e-10	10.0578	9.59753	9.78552	10.3955	9.63417	8.24763	7.19157	6.95914	6.19105	7.22641	Bid3	Rattus norvegicus BH3 interacting (with BCL2 family) domain, apoptosis agonist (Bid3), mRNA [NM_057130]	NM_057130	117271	Rn.89639
A_43_P15311	1.46e-08	12.0656	11.7304	11.6461	11.647	11.0937	10.8754	11.964	12.3641	12.5813	12.6008	Adcy2	Rattus norvegicus adenylate cyclase 2 (Adcy2), mRNA [NM_031007]	NM_031007	81636	Rn.10731
A_44_P141897	3.32e-07	8.25145	8.22553	8.43831	7.63536	7.95809	8.29445	7.97309	7.55145	7.12073	6.86615	Abcb1b	Rattus norvegicus ATP-binding cassette, sub-family B (MDR/TAP), member 1B (Abcb1b), mRNA [NM_012623]	NM_012623	24646	Rn.144554
A_44_P463843	0.00039049	9.65019	10.5018	10.0768	10.5717	10.2559	9.00923	8.18415	8.92147	9.61773	9.59505	Adh1	Rattus norvegicus alcohol dehydrogenase 1 (class I) (Adh1), mRNA [NM_019286]	NM_019286	24172	Rn.40222
A_42_P666951	2.9e-06	10.7136	10.6933	10.7833	11.0373	10.6786	10.6126	10.7198	11.636	11.835	11.298	Tnfrsf5	Rattus norvegicus tumor necrosis factor receptor superfamily, member 5 (Tnfrsf5), mRNA [NM_134360]	NM_134360	171369	Rn.25180
A_44_P477768	3.93e-06	13.0647	13.0039	12.8984	13.1003	13.2565	13.0496	12.9844	11.9548	12.6981	12.7792	Ccnd2	Rattus norvegicus cyclin D2 (Ccnd2), mRNA [NM_022267]	NM_022267	64033	Rn.96083
A_44_P388782	7.08e-12	12.4938	12.2307	12.3369	12.3642	12.5816	12.9194	13.3139	13.7527	13.4998	13.3002	Cdk4	Rattus norvegicus cyclin-dependent kinase 4 (Cdk4), mRNA [NM_053593]	NM_053593	94201	Rn.6115
A_42_P758492	0.133523	6.1619	6.5587	6.59561	6.92158	6.50148	7.23814	6.07664	6.50402	7.53447	6.99449	Pitx3	Rattus norvegicus paired-like homeodomain transcription factor 3 (Pitx3), mRNA [NM_019247]	NM_019247	29609	Rn.22092
A_43_P16707	3.71e-07	13.8034	13.7103	13.1897	13.6533	13.8633	13.9806	14.9882	15.373	14.5228	14.7723	Ccl6	Rattus norvegicus chemokine (C-C motif) ligand 6 (Ccl6), mRNA [NM_001004202]	NM_001004202	287910	Rn.7857
A_44_P527480	3.4e-12	10.0329	9.68127	9.49734	9.28885	9.62313	9.31728	11.6171	12.7123	12.0625	11.4659	Ccna2	Rattus norvegicus cyclin A2 (Ccna2), mRNA [NM_053702]	NM_053702	114494	Rn.13094
A_42_P664259	3.38e-09	16.5212	16.5235	16.713	16.3731	16.2974	16.2251	16.0213	15.6696	15.3097	15.4382	Abca2	Rattus norvegicus ATP-binding cassette, sub-family A (ABC1), member 2 (Abca2), mRNA [NM_024396]	NM_024396	79248	Rn.13115
A_44_P762133	4.11e-05	9.31149	9.36655	9.23192	8.27299	9.23215	9.34254	8.74015	9.25749	9.69251	9.63305	RGD1560587_predicted	PREDICTED: Rattus norvegicus similar to Eph receptor A4 (predicted) (RGD1560587_predicted), mRNA [XR_007714]	XR_007714	316539	Rn.6202
A_43_P11464	8.29e-08	4.25743	3.91084	3.85913	4.90059	6.18497	5.79057	4.56587	3.93999	4.19449	3.68233	Fgg	Rattus norvegicus fibrinogen, gamma polypeptide (Fgg), mRNA [NM_012559]	NM_012559	24367	Rn.1702
A_43_P12403	3.46e-09	9.31344	9.3175	9.18929	10.0611	11.4999	12.0749	12.1508	11.6316	11.8263	11.2155	Fgr	Rattus norvegicus Gardner-Rasheed feline sarcoma viral (Fgr) oncogene homolog (Fgr), mRNA [NM_024145]	NM_024145	79113	Rn.11309
A_44_P495480	2.63e-11	9.71847	15.2896	15.0085	12.4764	12.0794	12.2323	11.6713	11.8523	12.0676	11.6561	Fos	Rattus norvegicus FBJ murine osteosarcoma viral oncogene homolog (Fos), mRNA [NM_022197]	NM_022197	314322	Rn.103750
A_44_P433359	0.201201	7.45584	8.23331	8.36138	8.19923	7.94406	8.71059	7.64578	7.72263	8.46218	7.91932	Pde1b	Rattus norvegicus phosphodiesterase 1B, Ca2+calmodulin dependent (Pde1b), mRNA [NM_022710]	NM_022710	29691	Rn.53489
A_44_P1014163	7.12e-08	17.9047	18.2931	18.0472	17.9297	17.8782	18.0651	17.5928	16.8546	16.598	16.9201	Gsn	Rattus norvegicus gelsolin (Gsn), mRNA [NM_001004080]	NM_001004080	296654	Rn.103770
A_44_P500708	2.69e-10	13.0997	13.1375	12.8629	13.2182	13.1201	13.1734	13.0099	15.0351	14.8545	14.3588	C1qg	Rattus norvegicus complement component 1, q subcomponent, gamma polypeptide (C1qg), mRNA [NM_001008524]	NM_001008524	362634	Rn.2393
A_44_P557345	2.13e-06	7.03169	6.6924	6.80124	6.64081	6.66822	6.37903	6.17054	5.73718	5.61905	5.76086	Prkci	PKC lambda protein (Fragment). [Source:Uniprot/SPTREMBL;Acc:Q9R1X8] [ENSRNOT00000012924]		84006	Rn.1388
A_44_P550885	1.64e-07	10.4102	10.3951	10.3821	10.7255	10.3208	10.243	9.92498	9.33761	9.43963	9.57343	Hipk2_predicted	Rattus norvegicus similar to nuclear body associated kinase 1a (LOC362342), mRNA [XM_342662]	XM_342662	362342	Rn.205454
A_43_P12345	4.29e-06	6.92642	7.37285	6.85955	6.95385	6.80414	6.04703	5.9205	5.38448	5.63179	5.5368	Bche	Rattus norvegicus butyrylcholinesterase (Bche), mRNA [NM_022942]	NM_022942	65036	Rn.48791
A_44_P171995	0.135216	5.46374	5.51923	5.68657	6.09091	6.11167	6.36757	5.3198	5.93127	6.51167	5.87103	Fbp1	Rattus norvegicus fructose-1,6- biphosphatase 1 (Fbp1), mRNA [NM_012558]	NM_012558	24362	Rn.33703
A_44_P472442	1.44e-10	13.6846	13.7685	13.7265	13.8274	13.6	13.1394	13.05	12.5989	11.945	12.3795	Bnip3	Rattus norvegicus BCL2/adenovirus E1B 19 kDa-interacting protein 3 (Bnip3), mRNA [NM_053420]	NM_053420	84480	Rn.2060
A_43_P15525	0.000169826	8.08559	8.12271	8.50633	8.49035	8.38471	8.57191	7.93754	9.12364	9.52939	9.00938	Drd5	Rattus norvegicus dopamine receptor D5 (Drd5), mRNA [NM_012768]	NM_012768	25195	Rn.138110
A_43_P15264	2.48e-07	13.2425	13.0339	13.22	13.1094	13.1039	12.839	12.299	12.3669	12.1994	12.6227	Lcat	Rattus norvegicus lecithin cholesterol acyltransferase (Lcat), mRNA [NM_017024]	NM_017024	24530	Rn.10481
A_44_P381881	1.03e-06	11.7081	11.6318	12.1083	12.9636	12.9955	13.1978	12.7445	12.0952	12.7691	12.4471	Stat3	Rattus norvegicus signal transducer and activator of transcription 3 (Stat3), mRNA [NM_012747]	NM_012747	25125	Rn.10247
A_44_P391784	5.21e-06	12.0031	12.4333	12.0753	12.4668	12.9814	13.1237	13.6904	12.9795	12.5173	12.5862	RGD1563524_predicted	PREDICTED: Rattus norvegicus similar to 60 kDa heat shock protein, mitochondrial precursor (Hsp60) (predicted) (RGD1563524_predicted), mRNA [XM_229115]	XM_229115	302797	Rn.197016
A_44_P927153	0.000406136	9.96956	10.8949	10.5405	10.3654	10.5764	10.5859	11.0308	10.5083	10.1154	10.1135	Gnb1	Rattus norvegicus guanine nucleotide binding protein, beta 1 (Gnb1), mRNA [NM_030987]	NM_030987	24400	Rn.126047
A_44_P193446	2.23e-05	4.92373	4.82993	4.60819	5.00268	5.04023	5.43008	6.59955	6.93528	6.31331	5.57586	Cd38	Rattus norvegicus CD38 antigen (Cd38), mRNA [NM_013127]	NM_013127	25668	Rn.11414
A_44_P113974	1.2e-07	10.9487	11.0433	10.6292	11.52	12.9803	13.2904	12.8051	12.681	12.8992	12.7393	Ccr5	Rattus norvegicus chemokine (C-C motif) receptor 5 (Ccr5), mRNA [NM_053960]	NM_053960	117029	Rn.10736
A_44_P123315	5.69e-09	15.6352	15.518	15.577	15.5879	15.8327	15.9124	16.7582	16.9942	16.5888	16.372	Gpx1	Rattus norvegicus glutathione peroxidase 1 (Gpx1), mRNA [NM_030826]	NM_030826	24404	Rn.11323
A_44_P327799	1.36e-13	11.1218	11.034	11.0357	11.1672	10.8634	10.6658	10.1001	8.9373	8.29031	8.0549	Apoc3	Rattus norvegicus apolipoprotein C-III (Apoc3), mRNA [NM_012501]	NM_012501	24207	Rn.195323
A_43_P11817	3.05e-09	9.97306	9.92462	9.80037	10.0452	10.0626	10.0319	9.48286	8.60282	8.69822	9.30774	Ghr	Rattus norvegicus growth hormone receptor (Ghr), mRNA [NM_017094]	NM_017094	25235	Rn.2178
A_42_P552143	3.89e-10	11.639	11.5499	11.6489	11.7258	11.9757	12.4696	12.8397	12.9649	12.391	12.0516	Cfl1	Rattus norvegicus cofilin 1, non-muscle (Cfl1), mRNA [NM_017147]	NM_017147	29271	Rn.11675
A_44_P222166	2.48e-10	7.89915	7.92692	7.12133	8.33755	8.19006	8.10134	8.67053	10.0592	9.87286	9.25314	Cd86	Rattus norvegicus cd86 antigen (Cd86), mRNA [NM_020081]	NM_020081	56822	Rn.6734
A_44_P298049	2.75e-12	10.1307	9.71715	9.74652	9.84624	10.2911	10.8191	12.1064	13.3776	12.8558	11.8273	Ncf1	Rattus norvegicus neutrophil cytosolic factor 1 (Ncf1), mRNA [NM_053734]	NM_053734	114553	Rn.38575
A_43_P11676	2.66e-10	8.23578	8.00077	7.99288	7.80743	7.76563	7.42366	7.22917	9.65813	9.60035	8.70028	Tff3	Rattus norvegicus trefoil factor 3 (Tff3), mRNA [NM_013042]	NM_013042	25563	Rn.87477
A_44_P265911	1.17e-10	8.09039	7.99438	8.03248	8.33266	8.47183	8.77254	9.24565	10.1333	9.53313	9.21424	Cnr2	Rattus norvegicus cDNA clone IMAGE:7376109 [BC107941]	BC107941	57302	Rn.48776
A_44_P292462	0.455372	6.31852	6.50403	6.67319	6.80567	5.85072	7.22078	6.47099	6.19911	7.60031	6.52073	Ghrhr	Rattus norvegicus growth hormone releasing hormone receptor (Ghrhr), mRNA [NM_012850]	NM_012850	25321	Rn.10936
A_42_P580844	1.14e-12	12.9279	12.6056	12.6358	12.3273	12.2481	12.1954	14.0982	15.1457	15.0821	14.6823	Cdc2a	Rattus norvegicus cell division cycle 2 homolog A (S. pombe) (Cdc2a), mRNA [NM_019296]	NM_019296	54237	Rn.6934
A_43_P18768	3.37e-08	7.57294	7.3339	7.26675	7.67337	7.37411	6.86325	6.20609	5.07782	5.83478	5.34692	Ace2	Rattus norvegicus angiotensin I converting enzyme (peptidyl-dipeptidase A) 2 (Ace2), mRNA [NM_001012006]	NM_001012006	302668	Rn.129779
A_43_P15259	7.34e-08	13.6423	13.7257	13.9623	14.2869	14.8439	14.7543	14.5089	14.1521	14.1716	14.0485	Tnfrsf1a	Rattus norvegicus tumor necrosis factor receptor superfamily, member 1a (Tnfrsf1a), mRNA [NM_013091]	NM_013091	25625	Rn.11119
A_42_P792817	1.59e-12	14.95	14.8731	14.8558	14.5779	14.4799	14.1295	14.0693	12.9991	12.7917	12.6692	Me1	Rat cytosolic malic enzyme mRNA, 3' flank [M30596]	M30596	24552	Rn.3519
A_42_P589190	1.72e-12	13.3504	13.4715	13.5525	13.3603	12.8907	13.0986	13.3364	11.6678	11.1593	11.6417	Aacs	Rattus norvegicus acetoacetyl-CoA synthetase (Aacs), mRNA [NM_023104]	NM_023104	65984	Rn.9215
A_43_P11952	0.00914073	7.1653	5.62142	5.52285	6.16883	6.4195	5.87607	5.62278	5.16424	5.54003	5.66305	Gdf8	Rattus norvegicus growth differentiation factor 8 (Gdf8), mRNA [NM_019151]	NM_019151	29152	Rn.44460
A_42_P586141	1.29e-08	11.3289	11.2847	11.4556	11.7133	11.7256	11.736	11.8981	12.6304	12.5569	12.3837	Plcd1	Rattus norvegicus phospholipase C, delta 1 (Plcd1), mRNA [NM_017035]	NM_017035	24655	Rn.12324
A_43_P20485	2.05e-07	8.91961	8.70471	8.67936	8.97618	9.06453	9.33706	9.46374	9.93017	9.84884	9.38434	RGD1560373_predicted	PREDICTED: Rattus norvegicus similar to class II cytokine receptor 4 (predicted) (RGD1560373_predicted), mRNA [XM_221655]		304091	Rn.22261
A_43_P15544	6.95e-10	7.49756	6.78046	6.45145	7.63503	9.31633	10.2956	8.44453	7.25382	7.11245	7.36617	Ltb4r	Rattus norvegicus leukotriene B4 receptor (Ltb4r), mRNA [NM_021656]	NM_021656	59264	Rn.41003
A_44_P262078	4.42e-06	6.39506	5.59576	3.99903	5.90676	6.25931	5.87556	5.22646	6.97463	7.36708	7.42345	Gfi1	Rattus norvegicus growth factor independent 1 (Gfi1), mRNA [NM_012566]	NM_012566	24388	Rn.10935
A_44_P237153	6.29e-09	8.40941	9.18996	8.18149	8.97647	8.79216	8.15358	10.1512	12.0537	11.6123	11.3646	Birc5	Rattus norvegicus baculoviral IAP repeat-containing 5 (Birc5), mRNA [NM_022274]	NM_022274	64041	Rn.54471
A_43_P22638	5.97e-11	7.52552	7.26874	7.20633	8.05361	7.99453	7.90768	7.46886	8.47087	10.9146	9.12576	Pappa_predicted	PREDICTED: Rattus norvegicus pregnancy-associated plasma protein A (predicted) (Pappa_predicted), mRNA [XM_233037]	XM_233037	313262	Rn.207940
A_44_P898566	4.75e-07	10.0896	10.7022	10.3371	10.8748	11.8435	12.0639	12.7599	11.3535	10.5781	9.98229	LOC366355	PREDICTED: Rattus norvegicus similar to L-lactate dehydrogenase A chain (LDH-A) (LDH muscle subunit) (LDH-M) (LOC366355), mRNA [XR_006946]	XR_006946	366355	Rn.197591
A_43_P13110	0.000920533	5.08125	4.44679	4.767	4.73631	4.59719	4.41638	3.97259	3.97707	4.12904	4.27141	Il23a	Rattus norvegicus Interleukin 23, alpha subunit p19 (Il23a), mRNA [NM_130410]	NM_130410	155140	Rn.81073
A_44_P447999	0.0869328	6.23718	6.37547	6.59768	6.67584	6.12202	7.00698	5.94989	6.42585	7.37672	6.46278	Ppargc1b	Peroxisome proliferator-activated receptor gamma coactivator 1-beta (PPAR gamma coactivator-1beta) (PPARGC-1-beta) (PGC-1-beta). [Source:Uniprot/SWISSPROT;Acc:Q811R2] [ENSRNOT00000023661]		291567
A_43_P20129	0.0314544	5.79773	5.08841	5.80495	5.4546	5.80272	5.18391	5.21472	4.57974	4.69341	4.23315	Pcsk9	Rattus norvegicus proprotein convertase subtilisin/kexin type 9 (Pcsk9), mRNA [NM_199253]	NM_199253	298296	Rn.19195
A_43_P11448	1.02e-06	10.1271	10.9357	10.2642	10.4807	10.8311	10.6903	11.2214	11.6439	11.6528	11.6252	Cp	Rattus norvegicus ceruloplasmin (Cp), mRNA [NM_012532]	NM_012532	24268	Rn.32777
A_44_P421534	6.73e-13	13.7703	13.6554	13.2849	13.6883	13.69	13.8797	15.2096	15.6157	15.6723	15.2028	Aif1	Rattus norvegicus allograft inflammatory factor 1 (Aif1), mRNA [NM_017196]	NM_017196	29427	Rn.32080
A_42_P792971	0.295093	4.4353	4.70603	4.70598	5.09502	4.3598	5.77424	4.88106	4.24651	5.30432	4.37699	Ccl25	Rattus norvegicus chemokine (C-C motif) ligand 25 (Ccl25), mRNA [NM_001037203]	NM_001037203	360750	Rn.140677
A_43_P13148	0.101443	7.03695	7.50145	7.48988	7.7023	7.02038	8.25567	6.67642	7.34971	8.37308	7.36217	Hrh4	Rattus norvegicus histamine H4 receptor (Hrh4), mRNA [NM_131909]	NM_131909	170704	Rn.162272
A_44_P332729	2.38e-07	8.40442	7.31052	7.41503	7.16415	6.60738	6.14086	6.10756	7.94728	7.43408	6.39289	Drd4	Rattus norvegicus dopamine receptor D4 (Drd4), mRNA [NM_012944]	NM_012944	25432	Rn.10159
A_43_P11741	0.200649	4.8696	5.07842	5.40664	5.64709	5.88901	5.89889	4.83222	4.87025	6.1278	5.38238	Il2ra	Rattus norvegicus interleukin 2 receptor, alpha chain (Il2ra), mRNA [NM_013163]	NM_013163	25704	Rn.9872
A_42_P470283	1.83e-05	7.65276	8.07995	7.64455	7.70258	7.13641	7.1107	7.01421	5.98748	6.39553	7.10257	Agtr2	Rattus norvegicus angiotensin II receptor, type 2 (Agtr2), mRNA [NM_012494]	NM_012494	24182	Rn.162367
A_44_P517650	5.35e-09	10.9591	10.7984	10.9876	10.5025	10.8649	11.1699	11.3502	11.6769	11.9922	12.3099	Adam17	Rattus norvegicus a disintegrin and metalloproteinase domain 17 (tumor necrosis factor, alpha, converting enzyme) (Adam17), mRNA [NM_020306]	NM_020306	57027	Rn.144585
A_43_P15454	0.000195073	3.3782	3.97564	3.95604	4.34036	5.22812	5.34142	4.59953	4.08307	4.80567	3.31647	Nmu	Rattus norvegicus neuromedin U (Nmu), mRNA [NM_022239]	NM_022239	63887	Rn.47720
GO:0048584 positive regulation of response to stimulus
Probe Name	FDR(False discovery rate )	0h	0.5h	1h	3h	6h	9h	1d	4d	7d	14d	Gene Symbol	Description	Genbank Accession	Entrez Gene	UniGene
A_44_P468468	5.97e-11	7.60414	7.39565	7.29144	7.88829	8.13987	8.46899	9.13312	10.3	11.1703	9.88521	Lbp	Rattus norvegicus lipopolysaccharide binding protein (Lbp), mRNA [NM_017208]	NM_017208	29469	Rn.48863
A_42_P728204	1.21e-07	9.85885	9.51809	9.14897	8.6347	9.2029	9.4829	9.43703	9.98634	10.3761	10.1312	Gimap1	Rattus norvegicus GTPase, IMAP family member 1 (Gimap1), mRNA [NM_001034849]	NM_001034849	312312	Rn.153987
A_44_P371339	6.47e-14	2.48596	8.11206	9.47989	11.1155	11.2877	10.9572	8.01864	6.97217	6.70698	5.43863	Il6	Rattus norvegicus interleukin 6 (Il6), mRNA [NM_012589]	NM_012589	24498	Rn.9873
A_44_P294706	0.00678478	7.64223	8.34252	8.39571	8.1492	7.87019	8.76063	9.40828	8.1825	6.74676	7.89688	Tlr9	Rattus norvegicus toll-like receptor 9 (Tlr9), mRNA [NM_198131]	NM_198131	338457	Rn.92495
A_43_P14911	9.2e-09	8.85175	11.73	11.5416	12.166	13.3403	12.9659	11.6344	10.6099	10.9788	10.7212	Il1b	Rattus norvegicus interleukin 1 beta (Il1b), mRNA [NM_031512]	NM_031512	24494	Rn.9869
A_43_P15247	4.32e-07	5.68904	5.4907	6.36243	8.17461	8.11222	6.89902	5.97727	4.55307	5.80984	6.49326	Tac1	Rattus norvegicus tachykinin 1 (Tac1), mRNA [NM_012666]	NM_012666	24806	Rn.1920
A_43_P11459	0.00867613	6.91803	7.77641	7.67939	7.58229	7.49226	7.99952	8.09534	7.53125	7.69598	7.83329	Ednra	Rattus norvegicus endothelin receptor type A (Ednra), mRNA [NM_012550]	NM_012550	24326	Rn.10915
A_42_P522899	4.78e-12	10.1543	9.49788	9.66459	9.90231	10.1963	10.5374	10.7515	11.7869	11.8367	11.2005	Tgfb1	Rattus norvegicus transforming growth factor, beta 1 (Tgfb1), mRNA [NM_021578]	NM_021578	59086	Rn.40136
A_42_P771373	0.000772794	12.8325	14.3597	14.1237	14.5238	15.068	14.4477	14.5252	13.4235	12.6521	12.3938	Npy	Rattus norvegicus neuropeptide Y (Npy), mRNA [NM_012614]	NM_012614	24604	Rn.9714
A_44_P323404	1.57e-10	16.4521	16.7536	16.7077	16.6345	16.5619	16.6172	16.0322	15.3474	15.1416	14.8121	Cntf	Rattus norvegicus ciliary neurotrophic factor (Cntf), mRNA [NM_013166]	NM_013166	25707	Rn.6067
A_44_P438013	1.05e-08	5.35572	5.32325	5.18302	4.5938	5.02816	5.07841	4.70374	6.20729	7.03022	7.22301	Lag3	Rattus norvegicus lymphocyte-activation gene 3 (Lag3), mRNA [NM_212513]	NM_212513	297596	Rn.198703
A_43_P12571	3.6e-10	11.4631	11.2952	11.4279	12.2969	12.7515	12.7647	12.3608	12.1511	12.2481	11.9802	Jak2	Rattus norvegicus Janus kinase 2 (Jak2), mRNA [NM_031514]	NM_031514	24514	Rn.18909
A_44_P544835	0.0183506	4.57729	4.31265	4.58697	4.48389	4.15093	5.08524	5.15713	5.76871	5.55865	5.76023	RGD1566310_predicted	Metastasis-suppressor KiSS-1 precursor (Kisspeptin-1) [Contains: Metastin; Kisspeptin-10 (Metastin45-54)]. [Source:Uniprot/SWISSPROT;Acc:Q7TSB7] [ENSRNOT00000003918]		498230	Rn.13207
A_44_P278439	2.22e-11	7.07816	7.10474	6.91768	7.38236	7.98501	8.14855	8.50434	8.36923	7.89888	7.24018	Ube2n	Rattus norvegicus ubiquitin-conjugating enzyme E2N (Ube2n), mRNA [NM_053928]	NM_053928	116725	Rn.165094
A_44_P1058520	9.53e-10	5.26807	5.34388	4.19767	5.31681	5.19484	4.92301	5.26599	8.97187	9.42294	9.527	RGD1562408_predicted	PREDICTED: Rattus norvegicus similar to SH2 domain protein 1A (Signaling lymphocyte activation molecule-associated protein) (predicted) (RGD1562408_predicted), mRNA [XM_576903]		501502	Rn.12605
A_44_P438922	7.13e-11	5.96253	5.48071	4.69752	5.13345	6.16745	6.003	7.10696	8.88633	8.28888	7.39887	Klhl6_predicted	Rattus norvegicus similar to Kelch-like protein 6 (LOC287974), mRNA [XM_221290]		287974	Rn.204888
A_44_P732138	1.84e-08	8.20627	8.14207	8.24775	8.03929	7.49811	7.12492	6.58088	5.96542	6.38744	6.75409	Cacnb4	PREDICTED: Rattus norvegicus calcium channel, voltage-dependent, beta 4 subunit, transcript variant 7 (Cacnb4), mRNA [XM_001056830]	XM_001056830	58942
A_44_P316239	4.24e-08	9.66127	9.40429	9.48785	10.0157	10.4319	10.8037	10.9116	11.3371	11.2654	10.4266	Lyn	Rattus norvegicus Yamaguchi sarcoma viral (v-yes-1) oncogene homolog (Lyn), mRNA [NM_030857]	NM_030857	81515	Rn.4338
A_44_P261444	2.81e-08	9.71858	11.2056	11.224	10.5113	9.64593	9.8912	9.5527	9.23757	9.04395	9.51306	Nfkbia	PREDICTED: Rattus norvegicus nuclear factor of kappa light chain gene enhancer in B-cells inhibitor, alpha (Nfkbia), mRNA [XM_343065]	XM_343065	25493	Rn.12550
A_44_P531908	1.16e-05	6.59475	6.30593	6.64135	6.77769	6.52085	6.17236	5.82469	5.5589	5.52944	4.86905	Uts2	Rattus norvegicus urotensin 2 (Uts2), mRNA [NM_019160]	NM_019160	29180	Rn.48886
A_43_P12926	1.15e-08	8.8359	9.13244	9.33207	10.517	10.8829	10.681	10.1318	10.4277	10.0345	9.36794	Cyp27b1	Rattus norvegicus cytochrome P450, family 27, subfamily b, polypeptide 1 (Cyp27b1), mRNA [NM_053763]	NM_053763	114700	Rn.10847
A_44_P482476	3.72e-10	11.6815	11.6175	11.5119	12.933	13.6223	14.0972	14.0848	14.6334	14.032	13.6389	Fcgr3	Rat class III Fc-gamma receptor mRNA, complete cds. [M64368]	M64368	116591	Rn.6050
A_42_P473314	2.85e-10	11.948	12.0889	11.8802	12.298	12.1791	12.6437	12.8858	13.9506	13.9784	13.5695	Hla-dma	Rattus norvegicus major histocompatibility complex, class II, DM alpha (Hla-dma), mRNA [NM_198741]	NM_198741	294274	Rn.35809
A_44_P466474	5.54e-06	10.3238	11.0553	10.5111	11.0087	11.6604	11.6717	12.2159	11.5289	11.0611	10.926	LOC291205	PREDICTED: Rattus norvegicus similar to 60 kDa heat shock protein, mitochondrial precursor (Hsp60) (60 kDa chaperonin) (CPN60) (Heat shock protein 60) (HSP-60) (Mitochondrial matrix protein P1) (HSP-65) (LOC291205), mRNA [XR_007380]	XR_007380	291205	Rn.197016
A_43_P15507	0.0350563	3.28062	3.4194	2.77268	3.08264	4.84603	3.69572	4.3908	4.71467	5.63873	5.09093	Indo	Rattus norvegicus indoleamine-pyrrole 2,3 dioxygenase (Indo), mRNA [NM_023973]	NM_023973	66029	Rn.64513
A_44_P1017367	5.31e-05	6.66973	7.48455	7.09888	6.91528	7.40381	6.85502	5.61194	3.97155	3.82635	3.37338	Alb	Rattus norvegicus albumin (Alb), mRNA [NM_134326]	NM_134326	24186	Rn.202968
A_42_P693316	3.97e-14	7.74226	7.64407	7.42368	7.63674	7.92189	8.14488	8.94775	10.5735	11.4279	11.1493	Cfi	Rattus norvegicus complement factor I (Cfi), mRNA [NM_024157]	NM_024157	79126	Rn.7424
A_44_P326742	0.0014788	6.1419	5.72749	5.70804	5.39488	5.58262	5.06119	4.6234	4.96383	4.31304	4.06954	Dixdc1	Rattus norvegicus DIX domain containing 1 (Dixdc1), mRNA [NM_001037654]	NM_001037654	363062	Rn.8331
A_44_P1011716	1.17e-08	10.3532	10.2837	10.1644	11.9247	12.2807	11.9199	11.3654	11.0807	10.9618	11.0738	Adora2b	Rattus norvegicus adenosine A2B receptor (Adora2b), mRNA [NM_017161]	NM_017161	29316	Rn.89544
A_43_P19450	9.77e-11	9.91244	9.72468	10.1063	9.95763	9.58725	9.47424	9.20606	8.67423	8.72165	8.42774	Prkca	Protein kinase C alpha type (EC 2.7.11.13) (PKC-alpha) (PKC-A). [Source:Uniprot/SWISSPROT;Acc:P05696] [ENSRNOT00000004699]		24680	Rn.207908
A_44_P520175	2.81e-08	9.86023	9.93226	10.351	10.2043	9.70749	9.56428	9.3943	10.8726	11.1548	10.9636	Masp1	RNO487622 Rattus norvegicus partial mRNA for MASP-3 protein (masp1-3 gene), partially processed [AJ487622]	AJ487622	64023	Rn.203236
A_44_P215602	6.24e-06	7.59277	8.44477	7.90047	8.25974	9.06028	9.02808	9.7917	8.95279	8.35584	8.25333	LOC294396	PREDICTED: Rattus norvegicus similar to 60 kDa heat shock protein, mitochondrial precursor (Hsp60) (60 kDa chaperonin) (CPN60) (Heat shock protein 60) (HSP-60) (Mitochondrial matrix protein P1) (HSP-65) (LOC294396), mRNA [XR_007178]	XR_007178	294396	Rn.196932
A_44_P419064	1.76e-06	12.7432	13.0836	12.7809	13.0878	13.8744	14.4225	14.1052	14.0524	14.6096	14.4339	Cfb	Rattus norvegicus complement factor B (Cfb), mRNA [NM_212466]	NM_212466	294257	Rn.109148
A_44_P840798	5.56e-08	7.93528	7.47382	7.56117	7.8183	8.18925	8.47596	8.54388	9.0116	8.83741	8.43682	Eya3_predicted	PREDICTED: Rattus norvegicus eyes absent 3 homolog (Drosophila) (predicted) (Eya3_predicted), mRNA [XM_232735]	XM_232735	313027	Rn.205919
A_44_P200968	1.47e-07	10.4834	10.2989	10.104	10.9685	11.3513	11.5988	11.4719	11.7175	11.8206	11.4043	Tlr6	Rattus norvegicus toll-like receptor 6 (Tlr6), mRNA [NM_207604]	NM_207604	305353	Rn.163249
A_44_P475159	3.18e-10	7.28966	7.28883	7.09215	7.12044	7.35521	7.13716	7.57039	8.93742	9.17232	9.30331	Thy1	Rattus norvegicus thymus cell antigen 1, theta (Thy1), mRNA [NM_012673]	NM_012673	24832	Rn.108198
A_44_P956203	1.02e-09	6.75809	6.04931	5.66332	6.08789	6.85352	7.45669	7.92238	9.01919	8.86441	8.5692	RGD1560293_predicted	PREDICTED: Rattus norvegicus similar to RIKEN cDNA 1200013B08 (predicted) (RGD1560293_predicted), mRNA [XM_229107]	XM_229107	317578	Rn.15328
A_43_P16166	5.38e-07	5.08177	6.45775	5.85051	5.8538	5.41663	5.70511	5.67957	7.30669	8.06743	7.90666	Cd69	Rattus norvegicus CD69 antigen (Cd69), mRNA [NM_134327]	NM_134327	29187	Rn.23779
A_44_P332429	5.86e-08	13.9091	13.8916	13.9537	13.9567	14.0098	14.145	14.0361	14.6817	15.1504	15.4107	C1s	Rattus norvegicus complement component 1, s subcomponent (C1s), mRNA [NM_138900]	NM_138900	192262	Rn.4037
A_43_P12570	0.368984	4.55302	4.52299	4.74013	4.85583	5.92942	5.13086	5.68817	4.99241	5.17853	4.98122	Il3	Rattus norvegicus interleukin 3 (Il3), mRNA [NM_031513]	NM_031513	24495	Rn.10652
A_44_P463805	2.67e-07	4.20016	3.83999	3.12907	4.59688	4.35169	3.77694	3.90655	5.80389	6.29603	6.26814	Cd3z	Rattus norvegicus CD3 antigen, zeta polypeptide (Cd3z), mRNA [NM_170789]	NM_170789	25300	Rn.9997
A_44_P994692	1.82e-09	8.02932	8.13055	7.86957	8.20002	8.40513	8.77953	8.5198	10.8258	11.5825	11.4601	Zap70	Rattus norvegicus zeta-chain (TCR) associated protein kinase 70 (Zap70), mRNA [NM_001012002]	NM_001012002	301348	Rn.17862
A_44_P551075	3.59e-09	6.22057	5.76288	5.56811	5.97821	6.93675	7.74562	8.13851	8.35282	8.10784	7.51331	Nfam1_predicted	PREDICTED: Rattus norvegicus NFAT activating protein with ITAM motif 1 (predicted) (Nfam1_predicted), mRNA [XM_343297]	XM_343297	362966	Rn.209796
A_43_P11546	7.39e-09	9.20638	8.64487	8.71686	9.39688	9.68618	9.75072	9.51982	9.87374	8.45395	7.64657	Cd24	Rattus norvegicus CD24 antigen (Cd24), mRNA [NM_012752]	NM_012752	25145	Rn.6007
A_43_P11543	9.49e-07	5.89642	5.38636	4.08305	5.27105	4.68609	5.05978	5.21754	8.50111	9.11454	9.19054	Klrd1	Rattus norvegicus killer cell lectin-like receptor, subfamily D, member 1 (Klrd1), mRNA [NM_012745]	NM_012745	25110	Rn.6025
A_43_P16043	0.0549902	5.92497	5.81829	5.83643	5.88954	5.22406	6.46041	7.0979	6.19052	6.18005	5.91732	Itga2	Alpha 2 integrin (Fragment). [Source:Uniprot/SPTREMBL;Acc:Q924S3] [ENSRNOT00000015940]		170921	Rn.83597
A_44_P238270	5.43e-06	6.61538	6.1533	5.93913	6.49113	7.12252	7.26477	7.20315	8.35048	9.41557	8.14364	Klrk1	Rattus norvegicus killer cell lectin-like receptor subfamily K, member 1 (Klrk1), mRNA [NM_133512]	NM_133512	24934	Rn.14544
A_44_P302353	0.00531374	7.46544	8.18991	8.48201	8.00326	7.96314	8.52117	8.77322	8.21846	8.01704	7.92641	Il27ra_predicted	PREDICTED: Rattus norvegicus interleukin 27 receptor, alpha (predicted) (Il27ra_predicted), mRNA [XM_222455]		288905	Rn.47680
A_43_P19763	2.85e-08	11.2104	11.5239	11.3798	12.8788	13.4192	13.6354	13.4113	13.6658	13.4977	12.8144	Tlr2	Rattus norvegicus toll-like receptor 2 (Tlr2), mRNA [NM_198769]	NM_198769	310553	Rn.46387
A_44_P426558	8.71e-05	11.1901	11.8338	11.3029	11.779	12.0267	12.4869	12.9801	12.3078	11.838	11.812	Hspd1	Rattus norvegicus heat shock protein 1 (chaperonin) (Hspd1), mRNA [NM_022229]	NM_022229	63868	Rn.102058
A_44_P461402	0.000594328	6.48503	6.33328	5.32617	5.53087	5.47302	5.68677	5.53719	4.94155	4.59608	5.23706	Fcer1a	Rattus norvegicus Fc receptor, IgE, high affinity I, alpha polypeptide (Fcer1a), mRNA [NM_012724]	NM_012724	25047	Rn.9677
A_44_P531647	1.87e-07	8.48183	8.2727	8.48966	7.75818	7.98394	8.49392	9.21389	9.51218	9.37559	8.96253	Plcg2	Rattus norvegicus phospholipase C, gamma 2 (Plcg2), mRNA [NM_017168]	NM_017168	29337	Rn.9751
A_44_P168405	2.06e-10	10.0793	10.2333	9.93228	11.4505	12.0757	12.6038	12.7031	13.1216	12.3706	12.0564	Fcgr3	Rattus norvegicus Fc receptor, IgG, low affinity III (Fcgr3), mRNA [NM_053843]	NM_053843	116591	Rn.154415
A_44_P1042876	1.02e-12	11.8901	13.2824	13.5446	13.3592	13.7484	13.4671	12.7425	11.6617	11.2044	11.4621	Hspa1a	Rattus norvegicus heat shock 70kD protein 1A (Hspa1a), mRNA [NM_031971]	NM_031971	24472	Rn.1950
A_43_P12714	1.08e-09	7.36148	6.97637	6.20906	6.76996	7.95514	7.94458	8.88866	9.12333	8.86027	8.326	C3ar1	Rattus norvegicus complement component 3a receptor 1 (C3ar1), mRNA [NM_032060]	NM_032060	84007	Rn.9772
A_44_P294650	6.53e-06	5.16003	4.69872	4.88678	4.31571	4.62244	4.28986	5.70195	6.54803	6.31668	6.02104	Brca1	Rattus norvegicus breast cancer 1 (Brca1), mRNA [NM_012514]	NM_012514	497672	Rn.48840
A_44_P296155	1.45e-06	14.9476	15.3332	15.124	15.1461	15.0766	15.1095	14.8206	16.055	16.5736	16.3581	RT1-A2	Rattus norvegicus RT1 class Ia, locus A2 (RT1-A2), mRNA [NM_001008829]	NM_001008829	24974	Rn.116787
A_42_P564712	5.34e-08	11.5676	11.5024	11.6198	11.409	11.6432	11.6921	11.6108	12.1808	12.6316	12.7243	Taok2	Rattus norvegicus TAO kinase 2 (Taok2), mRNA [NM_022702]	NM_022702	64666	Rn.9575
A_44_P104630	1.82e-07	7.49021	7.65181	7.06868	6.80515	7.23906	7.42029	7.80732	8.60651	8.66195	8.11064	Lat2	Rattus norvegicus linker for activation of T cells family, member 2 (Lat2), mRNA [NM_173840]	NM_173840	317676	Rn.163206
A_42_P492542	0.00023324	10.4932	11.3116	11.5631	11.1966	11.1395	11.2177	11.5333	11.5292	11.4645	11.1977	Jak3	Rattus norvegicus Janus kinase 3 (Jak3), mRNA [NM_012855]	NM_012855	25326	Rn.11159
A_43_P15515	2.24e-08	8.5188	8.27327	7.99104	9.27513	10.7546	11.0168	10.4388	10.4949	10.6657	10.2214	Ccr5	Rattus norvegicus chemokine (C-C motif) receptor 5 (Ccr5), mRNA [NM_053960]	NM_053960	117029	Rn.10736
A_43_P17016	8.15e-09	7.99294	7.74296	7.92878	7.73717	7.75503	8.2317	9.01938	10.07	9.61939	9.0182	Unc93b1	Rattus norvegicus unc-93 homolog B1 (C. elegans), mRNA (cDNA clone IMAGE:7127866) [BC088464]		361689	Rn.204473
A_44_P281510	1.09e-06	8.32925	8.56078	7.8691	8.88369	8.31533	8.84846	9.63326	10.2354	9.95974	9.24009	Tlr7_predicted	Rattus norvegicus toll-like receptor 7 (predicted) (Tlr7_predicted), mRNA [NM_001097582]	NM_001097582	317468	Rn.14819
A_44_P261450	4.12e-08	13.5685	14.7578	15.3977	14.7592	13.872	13.852	13.4332	12.999	13.2316	13.5594	Nfkbia	NF-kappa-B inhibitor alpha (I-kappa-B-alpha) (IkappaBalpha) (IKB- alpha) (RL/IF-1). [Source:Uniprot/SWISSPROT;Acc:Q63746] [ENSRNOT00000009894]		25493	Rn.12550
A_44_P929051	0.113169	4.96543	5.81582	5.27015	4.76804	6.26292	5.42535	6.14173	5.69509	5.54872	4.93586	RGD1565435_predicted	PREDICTED: Rattus norvegicus similar to Hmgb1 protein (predicted) (RGD1565435_predicted), mRNA [XR_008396]	XR_008396	502743	Rn.195825
A_42_P471271	5.79e-09	13.2759	13.1268	12.8961	13.1399	13.561	13.8186	14.4529	15.0045	14.8229	14.5092	Ptpn6	Rattus norvegicus protein tyrosine phosphatase, non-receptor type 6 (Ptpn6), mRNA [NM_053908]	NM_053908	116689	Rn.18985
A_44_P471182	3.37e-08	10.1404	9.86973	9.55355	9.9412	9.98992	10.4506	10.9886	12.1022	11.8489	11.4102	Pfc	PREDICTED: Rattus norvegicus properdin factor, complement (mapped) (Pfc_mapped), mRNA [XM_216784]		299314	Rn.204119
A_44_P1023538	1.94e-10	11.0126	10.923	10.8185	11.3863	11.3766	11.8506	11.5311	12.7899	13.5508	13.2516	C3	Rattus norvegicus complement component 3 (C3), mRNA [NM_016994]	NM_016994	24232	Rn.11378
A_42_P577136	0.00815312	5.19718	6.21232	5.67576	5.92809	5.56343	6.28993	7.22873	6.25011	6.33269	5.745	Fcer2a	Rattus norvegicus Fc receptor, IgE, low affinity II, alpha polypeptide (Fcer2a), transcript variant 1, mRNA [NM_001033924]	NM_001033924	171075	Rn.10326
A_44_P160877	2.39e-11	11.0526	11.1104	10.7173	11.1039	10.9306	10.7194	12.1255	13.3962	12.8398	12.4596	Cfh	Rattus norvegicus complement component factor H (Cfh), mRNA [NM_130409]	NM_130409	155012	Rn.101777
A_42_P664121	9.42e-05	8.08635	8.32993	8.66362	8.90957	9.15953	9.11926	8.7174	8.49628	8.42242	8.1698	Adora2a	Rattus norvegicus adenosine A2a receptor (Adora2a), mRNA [NM_053294]	NM_053294	25369	Rn.11180
A_44_P375490	0.0740614	4.68163	4.35096	3.71329	3.17639	6.40145	4.68022	5.29337	6.01551	5.83291	5.2558	Pik3cg_predicted	Rattus norvegicus similar to phosphatidylinositol 3-kinase gamma isoform (LOC298947), mRNA [XM_234053]		298947	Rn.109583
A_44_P961703	5.59e-10	13.206	13.2957	13.3111	13.3974	13.1547	12.9702	12.755	11.9976	11.9797	12.004	Slit2	PREDICTED: Rattus norvegicus slit homolog 2 (Drosophila) (Slit2), mRNA [XM_346464]	XM_346464	360272	Rn.146652
A_44_P231689	2.5e-05	9.63329	9.86978	9.3808	9.96934	10.4911	10.5173	10.9559	10.1991	9.69206	9.73563	LOC292958	PREDICTED: Rattus norvegicus similar to heat shock protein 1 (chaperonin) (LOC292958), mRNA [XR_007085]	XR_007085	292958	Rn.197974
A_44_P304323	8.95e-10	8.49577	8.31836	8.10304	8.8281	9.0946	8.76239	8.58277	10.9672	11.9257	13.0778	Ccl5	Rattus norvegicus chemokine (C-C motif) ligand 5 (Ccl5), mRNA [NM_031116]	NM_031116	81780	Rn.8019
A_44_P332606	4.12e-07	13.1517	13.2007	13.1024	13.1869	13.2157	13.37	13.414	14.7967	15.3299	14.7044	C2	Rattus norvegicus complement component 2 (C2), mRNA [NM_172222]	NM_172222	24231	Rn.98333
A_44_P417916	6.56e-06	9.7744	9.58242	9.94763	10.5848	10.9076	10.8886	10.523	10.4958	10.4908	9.95671	Myd88	Rattus norvegicus myeloid differentiation primary response gene 88 (Myd88), mRNA [NM_198130]	NM_198130	301059	Rn.37341
A_44_P230320	1.98e-08	9.33669	11.95	12.0069	12.7449	13.697	13.3326	11.8057	10.7549	11.1844	10.8864	Il1b	Rattus norvegicus interleukin 1 beta (Il1b), mRNA [NM_031512]	NM_031512	24494	Rn.9869
A_44_P429254	0.00529942	8.68452	8.45897	8.39577	8.53602	8.5185	8.36395	8.14366	7.61726	8.29627	8.16436	LOC316794	PREDICTED: Rattus norvegicus similar to BRCA1/BRCA2-containing complex subunit 36 isoform 2 (LOC316794), mRNA [XM_237593]	XM_237593	316794
A_44_P299293	1.67e-05	5.44592	5.10829	4.58205	4.26596	5.10861	4.4279	4.49	6.27501	6.66364	6.536	Scap1	Rattus norvegicus src family associated phosphoprotein 1 (Scap1), mRNA [NM_173311]	NM_173311	286975	Rn.35285
A_44_P994492	2.59e-12	10.4489	10.3422	10.6697	10.5388	10.3554	10.2935	10.0301	8.94321	8.81898	8.5528	Ddah1	Rattus norvegicus dimethylarginine dimethylaminohydrolase 1 (Ddah1), mRNA [NM_022297]	NM_022297	64157	Rn.7398
A_44_P1039128	0.0080132	11.9403	12.9236	13.9779	14.4411	13.2176	13.3872	12.3773	14.0344	15.0456	13.3915	Cxcl10	Rattus norvegicus chemokine (C-X-C motif) ligand 10 (Cxcl10), mRNA [NM_139089]	NM_139089	245920	Rn.10584
A_44_P118970	5.76e-05	6.94531	7.01886	6.82873	6.40069	6.04558	5.90126	5.32602	6.10525	6.05986	5.39521	Il12a	Rattus norvegicus interleukin 12a (Il12a), mRNA [NM_053390]	NM_053390	84405	Rn.207199
A_44_P147040	6.79e-06	9.14529	9.13524	9.04533	8.87748	8.76195	8.60614	8.35701	7.94887	7.92111	8.06429	Adam10	ADAM 10 precursor (EC 3.4.24.81) (A disintegrin and metalloproteinase domain 10) (Mammalian disintegrin-metalloprotease) (Kuzbanian protein homolog) (CD156c antigen) (Fragment). [Source:Uniprot/SWISSPROT;Acc:Q10743] [ENSRNOT00000021066]		29650	Rn.42924
A_44_P274459	6.18e-06	7.22922	6.78852	6.55511	6.79426	6.27802	6.01543	5.40671	5.16019	5.12627	5.54215	Cacnb4	PREDICTED: Rattus norvegicus calcium channel, voltage-dependent, beta 4 subunit (Cacnb4), mRNA [XM_215742]		58942	Rn.9863
A_44_P252529	0.273423	2.20781	3.05175	3.68995	4.67284	4.42986	3.85921	4.96618	4.13579	4.28163	3.954	Crp	Rattus norvegicus C-reactive protein, pentraxin-related (Crp), mRNA [NM_017096]	NM_017096	25419	Rn.16463
A_43_P13201	0.00372611	2.35842	2.87297	2.04085	2.49103	2.70906	2.15161	3.68624	3.85878	3.79962	3.6719	Ccr4	Rattus norvegicus chemokine (C-C motif) receptor 4 (Ccr4), mRNA [NM_133532]	NM_133532	171054	Rn.81076
A_44_P412290	1.54e-10	10.7213	10.649	10.2926	10.7978	10.7844	10.7894	10.5554	12.575	12.4984	11.8036	C1qg	Rattus norvegicus complement component 1, q subcomponent, gamma polypeptide (C1qg), mRNA [NM_001008524]	NM_001008524	362634	Rn.2393
A_44_P1043157	3.61e-07	10.039	9.92381	10.0233	10.5337	10.1481	9.7903	9.19083	10.6958	11.7825	12.2254	Cxcl9	Rattus norvegicus chemokine (C-X-C motif) ligand 9 (Cxcl9), mRNA [NM_145672]	NM_145672	246759	Rn.7391
A_44_P198684	0.00346595	5.17491	5.90188	5.09265	5.80245	4.75346	5.90686	6.19353	6.39366	6.06775	6.01961	Tlr5	Toll-like receptor 5 (Fragment). [Source:Uniprot/SPTREMBL;Acc:Q80Z87] [ENSRNOT00000004821]		289337	Rn.198962
A_44_P103225	1.36e-08	3.97529	2.09766	3.2909	3.43488	5.06636	3.5955	4.33629	7.54043	8.12734	7.86952	Cd3e_predicted	PREDICTED: Rattus norvegicus CD3 antigen, epsilon polypeptide (predicted) (Cd3e_predicted), mRNA [XM_236196]		315609	Rn.96221
A_44_P231724	0.000447863	12.2337	12.214	11.9272	12.5579	12.9642	13.0493	13.3494	12.8304	12.424	12.4769	LOC308950	PREDICTED: Rattus norvegicus similar to heat shock protein 1 (chaperonin) (LOC308950), mRNA [XR_009038]	XR_009038	308950	Rn.196606
A_44_P1037953	0.000646394	15.7175	15.3731	15.2057	15.0543	15.012	15.1045	14.6957	14.0974	14.3771	14.4854	Igf2	Rattus norvegicus insulin-like growth factor 2 (Igf2), mRNA [NM_031511]	NM_031511	24483	Rn.118681
A_44_P274130	0.00923027	4.85215	2.70254	2.80224	3.54079	3.59459	4.22112	5.04934	4.3963	5.33442	4.86335	C9	Rattus norvegicus complement component 9 (C9), mRNA [NM_057146]	NM_057146	117512	Rn.10252
A_44_P228059	0.019138	4.75707	5.52019	5.57385	5.54909	4.69954	4.8407	6.75022	5.46572	5.98147	5.60938	Mbl1	Rattus norvegicus mannose binding lectin 1, protein A (Mbl1), mRNA [NM_012599]	NM_012599	24548	Rn.10273
A_43_P11630	0.150621	5.02569	4.12312	4.96579	3.68962	5.47133	3.80732	3.60503	3.65812	3.90086	3.92895	Fgf10	Rattus norvegicus fibroblast growth factor 10 (Fgf10), mRNA [NM_012951]	NM_012951	25443	Rn.44439
A_42_P678430	2.3e-11	9.258	8.99808	9.00462	8.97078	9.25693	9.68339	10.3514	11.0177	10.8305	10.4276	Card9	Rattus norvegicus caspase recruitment domain family, member 9 (Card9), mRNA [NM_022303]	NM_022303	64171	Rn.64486
A_44_P245314	1.09e-13	16.1684	16.0958	16.2801	15.9814	15.7915	15.6555	15.0913	14.5829	14.3958	14.4261	Cacnb3	Rattus norvegicus calcium channel, voltage-dependent, beta 3 subunit (Cacnb3), mRNA [NM_012828]	NM_012828	25297	Rn.2808
A_43_P11904	0.0326837	4.22817	5.72474	4.70834	4.90567	3.49354	4.40814	5.50339	4.10986	4.86057	4.67861	Edg1	Rattus norvegicus endothelial differentiation sphingolipid G-protein-coupled receptor 1 (Edg1), mRNA [NM_017301]	NM_017301	29733	Rn.109455
A_44_P536089	2.56e-07	5.65977	5.65608	4.50476	5.47449	4.82027	5.33698	5.82606	8.69359	8.86557	8.91947	Klre1	Rattus norvegicus killer cell lectin-like receptor, family E, member 1 (Klre1), mRNA [NM_181372]	NM_181372	297645	Rn.16199
A_42_P735417	3.11e-10	11.941	12.1826	11.9177	13.3893	14.3582	15.0166	14.4145	14.0832	13.7944	13.7404	Fcgr2b	Rattus norvegicus Fc receptor, IgG, low affinity IIb (Fcgr2b), mRNA [NM_175756]	NM_175756	289211	Rn.33323
A_42_P527724	4.59e-09	9.40078	10.49	9.82998	11.8542	13.654	14.0716	11.3869	12.4803	12.7492	11.2888	Fcnb	Rattus norvegicus ficolin B (Fcnb), mRNA [NM_053634]	NM_053634	114091	Rn.48281
A_44_P215626	0.000217148	5.41621	5.31663	5.45725	5.77383	5.0423	5.56182	4.20381	5.37712	6.11786	6.13931	Foxp3_predicted	PREDICTED: Rattus norvegicus forkhead box P3 (predicted) (Foxp3_predicted), mRNA [XM_228771]		317382	Rn.162384
A_44_P477620	9.27e-11	10.4337	10.3096	9.83779	9.99884	10.286	10.5564	11.2365	11.5614	11.8326	11.9873	Pla2g4a	Rattus norvegicus phospholipase A2, group IVA (cytosolic, calcium-dependent) (Pla2g4a), mRNA [NM_133551]	NM_133551	24653	Rn.10162
A_42_P518855	4.49e-09	7.88542	7.85198	7.11013	8.31405	9.6157	9.61494	9.7754	10.3797	10.345	9.81823	Bcl2a1	Rattus norvegicus B-cell leukemia/lymphoma 2 related protein A1 (Bcl2a1), mRNA [NM_133416]	NM_133416	170929	Rn.19770
A_44_P540992	3.41e-08	2.30237	2.742	3.17326	4.29612	6.26492	6.32505	2.92711	2.15121	2.12901	2.22846	Ereg	Rattus norvegicus epiregulin (Ereg), mRNA [NM_021689]	NM_021689	59325	Rn.42897
A_42_P714166	0.00422188	3.27218	4.3935	4.49315	3.50961	3.44636	3.57376	3.8153	5.05272	5.55402	5.03379	MGC108827	Rattus norvegicus similar to RIKEN cDNA E430019B13 (MGC108827), mRNA [NM_001017491]	NM_001017491	498232	Rn.137613
A_44_P293904	9.06e-10	8.73654	8.55982	8.31605	8.37794	8.83154	9.2679	10.3172	11.1192	10.5189	10.1151	Syk	Rattus norvegicus spleen tyrosine kinase (Syk), mRNA [NM_012758]	NM_012758	25155	Rn.87407
A_44_P189496	9.81e-11	6.8539	7.33922	6.51085	6.97507	8.51531	9.20403	10.031	9.25041	9.0287	8.55453	Fcgr1	Rattus norvegicus high-affinity immunoglobulin gamma Fc receptor I mRNA, partial cds. [AF416291]	AF416291	295279	Rn.16643
A_44_P367688	3.95e-10	11.4408	11.679	11.1657	11.3699	11.4048	11.3003	11.1511	12.8872	13.5895	13.7127	RT1-Da	Rattus norvegicus RT1 class II, locus Da (RT1-Da), mRNA [NM_001008847]	NM_001008847	294269	Rn.103146
A_43_P21800	1.17e-05	11.0929	10.8485	11.2548	10.6011	10.5925	10.6013	10.2108	9.77705	10.3372	10.1553	JIK	Rattus norvegicus JNK/SAPK-inhibitory kinase (JIK), mRNA [NM_001024254]	NM_001024254	304530	Rn.162145
A_43_P11443	0.02751	7.1411	8.24127	7.93279	8.3279	8.65154	9.00056	8.90005	7.8526	7.76662	8.02622	C4bpa	Rattus norvegicus complement component 4 binding protein, alpha (C4bpa), mRNA [NM_012516]	NM_012516	24235	Rn.10408
A_44_P273948	0.0819869	3.90657	3.88678	4.50267	4.58605	3.83776	5.04981	5.69763	4.30092	5.23183	4.96024	Hmgb1	Rattus norvegicus Ac2-008 mRNA, complete cds. [AY321325]	AY321325	25459	Rn.15185
A_44_P1021361	3.67e-10	11.7443	11.4445	11.2797	11.1787	10.7802	10.7377	10.9735	12.5753	12.7569	12.1479	Tlr3	Rattus norvegicus toll-like receptor 3 (Tlr3), mRNA [NM_198791]	NM_198791	364594	Rn.15273
A_43_P21634	0.00723759	13.5043	14.0008	13.7592	13.4909	13.5095	13.8051	13.7972	13.9697	14.8313	14.8767	C4a	Rattus norvegicus complement component 4a (C4a), mRNA [NM_031504]	NM_031504	24233	Rn.81052
A_44_P294838	4.91e-09	2.70168	3.30581	3.53992	4.06497	7.33415	7.13448	4.90142	5.56142	4.68458	3.37475	Il1a	Rattus norvegicus interleukin 1 alpha (Il1a), mRNA [NM_017019]	NM_017019	24493	Rn.12300
A_44_P494396	3.64e-06	8.96511	10.0869	9.25269	9.6556	10.4103	10.5352	11.2582	10.3211	9.70519	9.59502	LOC289614	PREDICTED: Rattus norvegicus similar to heat shock protein 1 (chaperonin) (LOC289614), mRNA [XR_005902]	XR_005902	289614	Rn.216166
A_44_P422630	1.37e-05	12.8106	12.7171	12.7921	12.9208	12.8926	13.1498	12.968	13.4142	13.9142	13.6575	Serping1	Rattus norvegicus serine (or cysteine) peptidase inhibitor, clade G, member 1 (Serping1), mRNA [NM_199093]	NM_199093	295703	Rn.100285
A_42_P572521	5.69e-10	11.4049	11.6771	11.1762	11.4176	12.5903	13.101	14.0997	13.2996	12.8648	12.2932	C5r1	Rattus norvegicus complement component 5, receptor 1 (C5r1), mRNA [NM_053619]	NM_053619	113959	Rn.10680
A_42_P817417	3.78e-10	11.2283	11.6732	12.0006	12.8412	13.0944	13.015	12.5686	12.1558	11.8326	11.5052	PVR	Rattus norvegicus poliovirus receptor (PVR), mRNA [NM_017076]	NM_017076	25066	Rn.10677
A_44_P269630	3.48e-09	10.8311	11.0383	10.5533	11.2106	11.5428	11.7881	11.8445	11.3842	10.8747	10.9237	Taf9	Rattus norvegicus TAF9 RNA polymerase II, TATA box binding protein (TBP)-associated factor (Taf9), transcript variant 1, mRNA [NM_001012463]	NM_001012463	373541	Rn.8139
A_44_P466118	1.13e-07	9.09746	9.1724	8.83651	10.1255	10.2274	10.6418	11.2452	11.2793	11.3517	10.457	Slc11a1	Rattus norvegicus solute carrier family 11 (proton-coupled divalent metal ion transporters), member 1 (Slc11a1), mRNA [NM_001031658]	NM_001031658	316519	Rn.105919
A_44_P487764	7.33e-11	13.7328	13.8698	13.2466	13.7184	13.6116	13.7938	13.7504	16.0628	16.0716	15.4391	C1qa	Rattus norvegicus complement component 1, q subcomponent, alpha polypeptide (C1qa), mRNA [NM_001008515]	NM_001008515	298566	Rn.105647
A_44_P213100	1.04e-09	7.40938	7.43761	6.64367	6.99155	7.32084	7.20387	7.65897	9.69609	9.64745	9.41405	Ptpn22_predicted	PREDICTED: Rattus norvegicus protein tyrosine phosphatase, non-receptor type 22 (lymphoid) (predicted) (Ptpn22_predicted), mRNA [XM_001068074]	XM_001068074	295338	Rn.22891
A_44_P500708	2.69e-10	13.0997	13.1375	12.8629	13.2182	13.1201	13.1734	13.0099	15.0351	14.8545	14.3588	C1qg	Rattus norvegicus complement component 1, q subcomponent, gamma polypeptide (C1qg), mRNA [NM_001008524]	NM_001008524	362634	Rn.2393
A_44_P550885	1.64e-07	10.4102	10.3951	10.3821	10.7255	10.3208	10.243	9.92498	9.33761	9.43963	9.57343	Hipk2_predicted	Rattus norvegicus similar to nuclear body associated kinase 1a (LOC362342), mRNA [XM_342662]	XM_342662	362342	Rn.205454
A_44_P391784	5.21e-06	12.0031	12.4333	12.0753	12.4668	12.9814	13.1237	13.6904	12.9795	12.5173	12.5862	RGD1563524_predicted	PREDICTED: Rattus norvegicus similar to 60 kDa heat shock protein, mitochondrial precursor (Hsp60) (predicted) (RGD1563524_predicted), mRNA [XM_229115]	XM_229115	302797	Rn.197016
A_44_P113974	1.2e-07	10.9487	11.0433	10.6292	11.52	12.9803	13.2904	12.8051	12.681	12.8992	12.7393	Ccr5	Rattus norvegicus chemokine (C-C motif) receptor 5 (Ccr5), mRNA [NM_053960]	NM_053960	117029	Rn.10736
A_44_P554917	0.123919	14.1371	14.2714	14.0874	14.1168	14.0772	13.8663	13.6944	14.0484	15.1566	14.3764	RT1-Cl	Rattus norvegicus RT1 class Ib, locus Cl (RT1-Cl), mRNA [NM_206848]	NM_206848	24977	Rn.202947
A_43_P15259	7.34e-08	13.6423	13.7257	13.9623	14.2869	14.8439	14.7543	14.5089	14.1521	14.1716	14.0485	Tnfrsf1a	Rattus norvegicus tumor necrosis factor receptor superfamily, member 1a (Tnfrsf1a), mRNA [NM_013091]	NM_013091	25625	Rn.11119
A_44_P517650	5.35e-09	10.9591	10.7984	10.9876	10.5025	10.8649	11.1699	11.3502	11.6769	11.9922	12.3099	Adam17	Rattus norvegicus a disintegrin and metalloproteinase domain 17 (tumor necrosis factor, alpha, converting enzyme) (Adam17), mRNA [NM_020306]	NM_020306	57027	Rn.144585
GO:0048585 negative regulation of response to stimulus
Probe Name	FDR(False discovery rate )	0h	0.5h	1h	3h	6h	9h	1d	4d	7d	14d	Gene Symbol	Description	Genbank Accession	Entrez Gene	UniGene
A_42_P768024	3.22e-09	10.1241	10.0162	9.52117	10.0403	10.3731	10.5039	10.6832	11.7979	12.2432	12.3509	Spn	Rat mRNA for leukosialin [Y00090]	Y00090	24796	Rn.11144
A_43_P14911	9.2e-09	8.85175	11.73	11.5416	12.166	13.3403	12.9659	11.6344	10.6099	10.9788	10.7212	Il1b	Rattus norvegicus interleukin 1 beta (Il1b), mRNA [NM_031512]	NM_031512	24494	Rn.9869
A_42_P509766	1.67e-09	6.50126	6.21362	6.34213	6.42866	6.5233	6.49927	6.17134	5.32997	5.36118	5.46173	Ppara	Rattus norvegicus peroxisome proliferator activated receptor alpha (Ppara), mRNA [NM_013196]	NM_013196	25747	Rn.9753
A_43_P12450	1.15e-05	3.43849	3.45749	3.28073	2.98184	2.81557	2.85563	4.15785	6.42974	5.25177	3.30719	Fabp7	Rattus norvegicus fatty acid binding protein 7, brain (Fabp7), mRNA [NM_030832]	NM_030832	80841	Rn.10014
A_43_P11529	0.0171991	6.13212	5.84332	5.49317	5.32716	5.13197	4.80104	4.56572	5.31859	5.5096	5.38616	Calcrl	Rattus norvegicus calcitonin receptor-like (Calcrl), mRNA [NM_012717]	NM_012717	25029	Rn.11202
A_42_P522899	4.78e-12	10.1543	9.49788	9.66459	9.90231	10.1963	10.5374	10.7515	11.7869	11.8367	11.2005	Tgfb1	Rattus norvegicus transforming growth factor, beta 1 (Tgfb1), mRNA [NM_021578]	NM_021578	59086	Rn.40136
A_44_P491796	6.06e-13	17.3375	17.3738	17.4415	17.6023	17.7483	17.7583	17.8404	16.8367	16.3889	15.6746	Spp1	Rattus norvegicus secreted phosphoprotein 1 (Spp1), mRNA [NM_012881]	NM_012881	25353	Rn.8871
A_44_P500056	2.77e-09	10.4365	10.4354	10.7645	11.3157	11.4624	11.1877	10.9836	8.54005	8.33498	7.31807	Gpx2	Rattus norvegicus glutathione peroxidase 2 (Gpx2), mRNA [NM_183403]	NM_183403	29326	Rn.3503
A_44_P548126	6.27e-09	6.65284	9.38774	10.2339	9.64864	9.50661	9.82257	9.20155	8.55472	8.34606	8.26902	Socs3	Rattus norvegicus suppressor of cytokine signaling 3 (Socs3), mRNA [NM_053565]	NM_053565	89829	Rn.127801
A_44_P102369	0.000142497	6.68078	6.81988	7.50631	8.27041	7.12785	7.45047	7.2527	7.72557	7.91239	7.49007	Socs1	Rattus norvegicus suppressor of cytokine signaling 1 (Socs1), mRNA [NM_145879]	NM_145879	252971	Rn.82754
A_44_P482476	3.72e-10	11.6815	11.6175	11.5119	12.933	13.6223	14.0972	14.0848	14.6334	14.032	13.6389	Fcgr3	Rat class III Fc-gamma receptor mRNA, complete cds. [M64368]	M64368	116591	Rn.6050
A_42_P805300	4.09e-10	14.8655	14.7303	14.7355	14.7892	15.0413	15.1168	15.9773	16.3095	16.1048	15.6245	Gpx1	Rattus norvegicus glutathione peroxidase 1 (Gpx1), mRNA [NM_030826]	NM_030826	24404	Rn.11323
A_44_P100584	1.83e-06	4.98328	5.03992	4.38958	5.58674	6.44459	5.68048	4.71262	5.62629	6.48289	5.9687	Il7r_predicted	PREDICTED: Rattus norvegicus interleukin 7 receptor (predicted) (Il7r_predicted), mRNA [XM_226824]		294797	Rn.103615
A_43_P12617	3.86e-11	11.8139	11.7352	11.8149	11.7992	11.372	11.205	10.7065	10.3916	10.1856	10.1585	Grb14	Rattus norvegicus growth factor receptor bound protein 14 (Grb14), mRNA [NM_031623]	NM_031623	58844	Rn.30028
A_44_P456197	2.71e-08	5.50182	5.00405	5.0377	5.54029	6.51594	6.72973	6.61777	7.65026	7.52147	6.08191	Crhr1	Rattus norvegicus corticotropin-feleasing factor type 1 receptor mRNA, 3'UTR, partial sequence. [AF039203]	AF039203	58959	Rn.10499
A_44_P451916	0.00021383	10.9467	10.8518	11.2694	11.741	11.4672	11.5427	10.9914	11.803	12.8622	12.0855	Tap1	Rattus norvegicus transporter 1, ATP-binding cassette, sub-family B (MDR/TAP) (Tap1), mRNA [NM_032055]	NM_032055	24811	Rn.10763
A_44_P533794	8.44e-08	10.5135	10.2499	10.0949	11.6414	11.8692	12.0985	11.6716	11.8966	11.8867	11.4146	Tnfrsf1b	Rattus norvegicus tumor necrosis factor receptor superfamily, member 1b (Tnfrsf1b), mRNA [NM_130426]	NM_130426	156767	Rn.83633
A_44_P524359	1.03e-07	15.7513	16.215	16.4441	16.9232	16.8022	16.1832	16.011	16.257	16.3324	16.3035	Anxa1	Rattus norvegicus annexin A1 (Anxa1), mRNA [NM_012904]	NM_012904	25380	Rn.1792
A_43_P19450	9.77e-11	9.91244	9.72468	10.1063	9.95763	9.58725	9.47424	9.20606	8.67423	8.72165	8.42774	Prkca	Protein kinase C alpha type (EC 2.7.11.13) (PKC-alpha) (PKC-A). [Source:Uniprot/SWISSPROT;Acc:P05696] [ENSRNOT00000004699]		24680	Rn.207908
A_44_P442569	6.99e-11	5.96963	5.87443	6.17646	6.85236	6.99622	6.43378	5.8834	4.84357	5.00724	4.86976	Esr2	Rattus norvegicus estrogen receptor 2 beta (Esr2), mRNA [NM_012754]	NM_012754	25149	Rn.37460
A_44_P384213	0.00213991	5.94146	8.2406	6.87186	7.24524	7.596	7.68721	7.36629	6.57505	7.23597	6.63506	Il10	Rattus norvegicus interleukin 10 (Il10), mRNA [NM_012854]	NM_012854	25325	Rn.9868
A_44_P137633	5.38e-06	9.57944	9.79216	9.88534	9.7709	9.56217	9.55462	8.97037	8.55255	8.82501	9.00278	Adora1	Adenosine A1 receptor. [Source:Uniprot/SWISSPROT;Acc:P25099] [ENSRNOT00000004602]		29290	Rn.32078
A_44_P445166	0.000215139	7.54346	7.78887	8.06858	7.70801	7.72338	8.22591	8.28845	8.56723	9.08489	8.99952	Inppl1	Rattus norvegicus inositol polyphosphate phosphatase-like 1 (Inppl1), mRNA [NM_022944]	NM_022944	65038	Rn.42902
A_44_P486304	1.39e-06	3.57355	3.03783	2.42995	2.44885	3.57402	3.99926	4.84773	5.60513	5.46843	4.86266	Ocil	osteoclast inhibitory lectin [Source:RefSeq_peptide;Acc:NP_569086] [ENSRNOT00000010098]		113937	Rn.22573
A_44_P394636	1.75e-10	10.0998	9.82457	9.9911	9.95701	10.1012	10.6482	10.9845	12.0837	11.9644	11.4036	Inpp5d	Rattus norvegicus inositol polyphosphate-5-phosphatase D (Inpp5d), mRNA [NM_019311]	NM_019311	54259	Rn.10659
A_42_P473467	4.31e-09	9.65209	9.49628	9.6964	9.58933	9.67284	9.97932	10.3027	11.0127	10.6466	10.1598	Cd276	Rattus norvegicus CD276 antigen (Cd276), mRNA [NM_182824]	NM_182824	315716	Rn.76129
A_43_P11967	8.73e-06	7.97228	7.88254	7.55588	8.02247	8.00903	7.51006	7.03471	6.93037	7.33456	7.3921	Mcp	Rattus norvegicus membrane cofactor protein (Mcp), mRNA [NM_019190]	NM_019190	29333	Rn.163242
A_44_P149300	0.0505009	4.88466	5.93876	5.8599	5.53646	5.43029	5.93682	6.5258	5.93213	5.84581	5.29278	Muc4	Rattus norvegicus Fisher 344 pre-sialomucin complex (pSMC) mRNA, repeat B, partial cds. [U06748]	U06748	303887
A_43_P14162	4.52e-10	15.0773	14.3721	14.4538	14.9511	15.2778	15.76	16.3866	16.3587	16.3777	15.4417	A2m	Rattus norvegicus alpha-2-macroglobulin (A2m), mRNA [NM_012488]	NM_012488	24153	Rn.198688
A_44_P435596	1.77e-10	5.76273	9.93384	9.61324	8.18093	8.26652	7.88913	7.88904	6.48193	5.9541	5.59054	Zfp36	Rattus norvegicus zinc finger protein 36 (Zfp36), mRNA [NM_133290]	NM_133290	79426	Rn.82737
A_44_P168405	2.06e-10	10.0793	10.2333	9.93228	11.4505	12.0757	12.6038	12.7031	13.1216	12.3706	12.0564	Fcgr3	Rattus norvegicus Fc receptor, IgG, low affinity III (Fcgr3), mRNA [NM_053843]	NM_053843	116591	Rn.154415
A_44_P296155	1.45e-06	14.9476	15.3332	15.124	15.1461	15.0766	15.1095	14.8206	16.055	16.5736	16.3581	RT1-A2	Rattus norvegicus RT1 class Ia, locus A2 (RT1-A2), mRNA [NM_001008829]	NM_001008829	24974	Rn.116787
A_44_P109648	0.000177069	6.67585	8.10026	8.00578	7.446	7.14952	7.89824	8.18143	7.71387	7.79112	7.67848	Ctla4	Rattus norvegicus cytotoxic T-lymphocyte-associated protein 4 (Ctla4), mRNA [NM_031674]	NM_031674	63835	Rn.10259
A_42_P471271	5.79e-09	13.2759	13.1268	12.8961	13.1399	13.561	13.8186	14.4529	15.0045	14.8229	14.5092	Ptpn6	Rattus norvegicus protein tyrosine phosphatase, non-receptor type 6 (Ptpn6), mRNA [NM_053908]	NM_053908	116689	Rn.18985
A_42_P664121	9.42e-05	8.08635	8.32993	8.66362	8.90957	9.15953	9.11926	8.7174	8.49628	8.42242	8.1698	Adora2a	Rattus norvegicus adenosine A2a receptor (Adora2a), mRNA [NM_053294]	NM_053294	25369	Rn.11180
A_43_P12433	7.37e-07	7.04265	6.90302	6.7722	7.2393	6.94598	6.45697	5.56786	5.96545	6.85978	6.96383	Grid2	Rattus norvegicus glutamate receptor, ionotropic, delta 2 (Grid2), mRNA [NM_024379]	NM_024379	79220	Rn.10046
A_44_P230320	1.98e-08	9.33669	11.95	12.0069	12.7449	13.697	13.3326	11.8057	10.7549	11.1844	10.8864	Il1b	Rattus norvegicus interleukin 1 beta (Il1b), mRNA [NM_031512]	NM_031512	24494	Rn.9869
A_43_P11579	0.028889	3.53	4.04928	5.34475	3.1071	2.68419	3.93046	5.84399	4.44627	5.45135	5.29918	Chrna7	Rattus rattus nicotinic acetylcholine receptor alpha 7 subunit mRNA, complete cds [L31619]	L31619	25302	Rn.9698
A_44_P256301	4.39e-07	7.83683	6.97405	6.63494	6.75434	7.50262	7.77901	7.22827	8.94869	8.53417	9.36196	Grem1	Rattus norvegicus gremlin 1 homolog, cysteine knot superfamily (Xenopus laevis) (Grem1), mRNA [NM_019282]	NM_019282	50566	Rn.42929
A_42_P735417	3.11e-10	11.941	12.1826	11.9177	13.3893	14.3582	15.0166	14.4145	14.0832	13.7944	13.7404	Fcgr2b	Rattus norvegicus Fc receptor, IgG, low affinity IIb (Fcgr2b), mRNA [NM_175756]	NM_175756	289211	Rn.33323
A_43_P11836	0.000405365	7.49039	7.51947	7.60909	7.37158	7.35736	7.24766	6.48564	6.14648	6.89412	6.8537	Drd3	Rattus norvegicus dopamine receptor D3 (Drd3), mRNA [NM_017140]	NM_017140	29238	Rn.10356
A_44_P110158	1.5e-07	5.40068	4.28505	4.95067	4.95797	5.29846	4.58456	4.30621	3.70987	3.0527	2.78803	Ctnna2_predicted	PREDICTED: Rattus norvegicus catenin (cadherin associated protein), alpha 2 (predicted) (Ctnna2_predicted), mRNA [XM_232077]	XM_232077	297357	Rn.214082
A_43_P21800	1.17e-05	11.0929	10.8485	11.2548	10.6011	10.5925	10.6013	10.2108	9.77705	10.3372	10.1553	JIK	Rattus norvegicus JNK/SAPK-inhibitory kinase (JIK), mRNA [NM_001024254]	NM_001024254	304530	Rn.162145
A_44_P219972	1.59e-07	9.45656	9.17693	9.26902	9.89023	10.1619	10.2405	10.0171	10.5603	10.0355	9.54125	Nt5e	Rattus norvegicus 5' nucleotidase, ecto (Nt5e), mRNA [NM_021576]	NM_021576	58813	Rn.40132
A_44_P452261	2.62e-05	3.08752	4.84836	4.17549	4.65112	4.81186	4.14448	2.81401	4.75445	5.51605	4.75185	Il2ra	Rattus norvegicus interleukin 2 receptor, alpha chain (Il2ra), mRNA [NM_013163]	NM_013163	25704	Rn.9872
A_42_P665509	1.51e-10	17.6795	17.9719	17.8803	17.8887	17.8078	17.6076	17.2342	16.3393	16.1357	16.4334	Mapk8ip	Rattus norvegicus mitogen activated protein kinase 8 interacting protein (Mapk8ip), mRNA [NM_053777]	NM_053777	116457	Rn.44266
A_44_P422630	1.37e-05	12.8106	12.7171	12.7921	12.9208	12.8926	13.1498	12.968	13.4142	13.9142	13.6575	Serping1	Rattus norvegicus serine (or cysteine) peptidase inhibitor, clade G, member 1 (Serping1), mRNA [NM_199093]	NM_199093	295703	Rn.100285
A_43_P21610	0.149067	3.19434	3.65341	3.812	4.33685	3.72944	4.80672	3.75988	3.84596	4.99273	4.21809	Serpinc1	Rattus norvegicus serine (or cysteine) peptidase inhibitor, clade C (antithrombin), member 1 (Serpinc1), mRNA [NM_001012027]	NM_001012027	304917	Rn.204806
A_44_P554917	0.123919	14.1371	14.2714	14.0874	14.1168	14.0772	13.8663	13.6944	14.0484	15.1566	14.3764	RT1-Cl	Rattus norvegicus RT1 class Ib, locus Cl (RT1-Cl), mRNA [NM_206848]	NM_206848	24977	Rn.202947
A_43_P11741	0.200649	4.8696	5.07842	5.40664	5.64709	5.88901	5.89889	4.83222	4.87025	6.1278	5.38238	Il2ra	Rattus norvegicus interleukin 2 receptor, alpha chain (Il2ra), mRNA [NM_013163]	NM_013163	25704	Rn.9872

## Sheet: S1.2
Table S1.2. The expression of differentially expressed genes involved in inflammatory response
GO:0006954 inflammatory response
Probe Name	FDR(False discovery rate )	0h	0.5h	1h	3h	6h	9h	1d	4d	7d	14d	Gene Symbol	Description	Genbank Accession	Entrez Gene	UniGene
A_44_P468468	5.97e-11	7.60414	7.39565	7.29144	7.88829	8.13987	8.46899	9.13312	10.3	11.1703	9.88521	Lbp	Rattus norvegicus lipopolysaccharide binding protein (Lbp), mRNA [NM_017208]	NM_017208	29469	Rn.48863
A_44_P386383	1.2e-05	9.83234	9.8407	9.8068	9.65643	9.1695	8.95813	9.01452	8.79097	8.67467	8.42897	Scn9a	Rattus norvegicus sodium channel, voltage-gated, type IX, alpha (Scn9a), mRNA [NM_133289]	NM_133289	78956	Rn.88082
A_42_P768024	3.22e-09	10.1241	10.0162	9.52117	10.0403	10.3731	10.5039	10.6832	11.7979	12.2432	12.3509	Spn	Rat mRNA for leukosialin [Y00090]	Y00090	24796	Rn.11144
A_44_P313767	3.06e-05	8.40845	7.87421	7.64907	8.13266	9.12509	8.61427	8.69305	7.62988	6.96825	6.43786	Tfrc	Transferrin receptor protein 1 (TfR1) (TR) (TfR) (Trfr) (CD71 antigen) (Fragment). [Source:Uniprot/SWISSPROT;Acc:Q99376] [ENSRNOT00000002407]		64678	Rn.98672
A_44_P371339	6.47e-14	2.48596	8.11206	9.47989	11.1155	11.2877	10.9572	8.01864	6.97217	6.70698	5.43863	Il6	Rattus norvegicus interleukin 6 (Il6), mRNA [NM_012589]	NM_012589	24498	Rn.9873
A_43_P14911	9.2e-09	8.85175	11.73	11.5416	12.166	13.3403	12.9659	11.6344	10.6099	10.9788	10.7212	Il1b	Rattus norvegicus interleukin 1 beta (Il1b), mRNA [NM_031512]	NM_031512	24494	Rn.9869
A_44_P787936	9.42e-12	12.2896	12.7926	12.6034	13.3504	13.8154	13.7836	13.7781	13.5519	13.4921	13.3786	Stat3	Rattus norvegicus signal transducer and activator of transcription 3 (Stat3), mRNA [NM_012747]	NM_012747	25125	Rn.10247
A_42_P614175	1.52e-09	13.085	13.6019	14.0126	14.0818	13.5247	12.7297	11.4985	12.4677	11.9866	11.5151	Gal	Rattus norvegicus galanin (Gal), mRNA [NM_033237]	NM_033237	29141	Rn.8929
A_43_P12589	4.09e-10	7.33999	6.92809	7.11759	6.97671	6.8995	6.19374	6.47648	7.88303	8.82029	8.41581	Epha3	Rattus norvegicus Eph receptor A3 (Epha3), mRNA [NM_031564]	NM_031564	29210	Rn.10713
A_44_P210568	3.17e-09	16.6776	16.5993	16.4948	16.6823	16.8199	16.8127	17.0549	17.7503	17.5113	17.4386	Fn1	Rattus norvegicus fibronectin 1 (Fn1), mRNA [NM_019143]	NM_019143	25661	Rn.1604
A_43_P15247	4.32e-07	5.68904	5.4907	6.36243	8.17461	8.11222	6.89902	5.97727	4.55307	5.80984	6.49326	Tac1	Rattus norvegicus tachykinin 1 (Tac1), mRNA [NM_012666]	NM_012666	24806	Rn.1920
A_44_P472989	6.88e-08	8.04298	10.6474	9.88112	9.25929	9.55581	9.29061	7.92649	8.41568	8.61978	8.49258	Ptgs2	Rattus norvegicus prostaglandin-endoperoxide synthase 2 (Ptgs2), mRNA [NM_017232]	NM_017232	29527	Rn.44369
A_42_P522899	4.78e-12	10.1543	9.49788	9.66459	9.90231	10.1963	10.5374	10.7515	11.7869	11.8367	11.2005	Tgfb1	Rattus norvegicus transforming growth factor, beta 1 (Tgfb1), mRNA [NM_021578]	NM_021578	59086	Rn.40136
A_44_P397495	6.08e-09	12.0803	11.8607	11.8933	12.5828	13.0807	13.2228	12.9056	12.7827	12.3908	12.3015	Hif1a	Rattus norvegicus hypoxia inducible factor 1, alpha subunit (Hif1a), mRNA [NM_024359]	NM_024359	29560	Rn.10852
A_44_P301817	0.0115953	4.27427	4.99484	5.61216	4.7176	4.88427	5.67276	6.05553	5.344	3.44715	5.10926	RGD1566313_predicted	PREDICTED: Rattus norvegicus similar to Murinoglobulin 1 homolog (predicted) (RGD1566313_predicted), mRNA [XM_213006]	XM_213006	297572	Rn.162783
A_44_P517820	0.0027384	8.27022	8.45591	8.84172	8.81063	8.85273	9.35685	9.33718	8.99201	8.83409	8.62754	LOC306792	Cardiac sphingosine-1-phosphate specific receptor (Fragment). [Source:Uniprot/SPTREMBL;Acc:Q9QZG4] [ENSRNOT00000019473]		306792	Rn.108119
A_44_P215075	0.000143017	8.38732	7.873	7.62045	8.87071	8.72815	8.06181	8.05665	8.826	9.1253	9.43232	Tacr1	Rattus norvegicus tachykinin receptor 1 (Tacr1), mRNA [NM_012667]	NM_012667	24807	Rn.89609
A_44_P491796	6.06e-13	17.3375	17.3738	17.4415	17.6023	17.7483	17.7583	17.8404	16.8367	16.3889	15.6746	Spp1	Rattus norvegicus secreted phosphoprotein 1 (Spp1), mRNA [NM_012881]	NM_012881	25353	Rn.8871
A_43_P11472	3.73e-11	9.68675	9.72473	9.73778	12.2927	13.3872	13.1921	13.9165	12.8887	11.5074	10.621	Hmox1	Rattus norvegicus heme oxygenase (decycling) 1 (Hmox1), mRNA [NM_012580]	NM_012580	24451	Rn.3160
A_42_P695401	1.25e-11	11.736	14.6147	15.7371	16.9378	17.0861	17.0849	15.8154	13.6316	14.0262	13.3626	Ccl2	Rattus norvegicus chemokine (C-C motif) ligand 2 (Ccl2), mRNA [NM_031530]	NM_031530	24770	Rn.4772
A_44_P281733	3.89e-09	5.35401	5.06699	5.19022	5.41812	6.41831	6.56646	6.69692	7.27253	7.11383	6.30419	Nlrp3_predicted	PREDICTED: Rattus norvegicus cold autoinflammatory syndrome 1 homolog (human) (predicted) (Cias1_predicted), mRNA [XM_220513]		287362	Rn.214177
A_44_P316239	4.24e-08	9.66127	9.40429	9.48785	10.0157	10.4319	10.8037	10.9116	11.3371	11.2654	10.4266	Lyn	Rattus norvegicus Yamaguchi sarcoma viral (v-yes-1) oncogene homolog (Lyn), mRNA [NM_030857]	NM_030857	81515	Rn.4338
A_44_P482476	3.72e-10	11.6815	11.6175	11.5119	12.933	13.6223	14.0972	14.0848	14.6334	14.032	13.6389	Fcgr3	Rat class III Fc-gamma receptor mRNA, complete cds. [M64368]	M64368	116591	Rn.6050
A_44_P159382	0.63747	4.5035	5.2674	4.90202	5.07838	4.50856	5.03939	5.59874	4.8644	4.92432	4.81576	Trp73	PREDICTED: Rattus norvegicus transformation related protein 73 (predicted) (Trp73_predicted), mRNA [XM_342992]		362675	Rn.103860
A_43_P15507	0.0350563	3.28062	3.4194	2.77268	3.08264	4.84603	3.69572	4.3908	4.71467	5.63873	5.09093	Indo	Rattus norvegicus indoleamine-pyrrole 2,3 dioxygenase (Indo), mRNA [NM_023973]	NM_023973	66029	Rn.64513
A_44_P454413	0.00175094	5.91558	6.70221	6.15592	6.49004	6.9455	6.4688	6.43315	6.48123	6.35114	5.50183	Agtr1b	Rattus norvegicus angiotensin receptor 1b (Agtr1b), mRNA [NM_031009]	NM_031009	81638	Rn.9815
A_44_P291264	4.57e-05	8.54769	9.29342	10.3516	8.4833	9.84902	9.64266	9.45194	10.1929	10.6615	10.3289	Sele	Rattus norvegicus selectin, endothelial cell (Sele), mRNA [NM_138879]	NM_138879	25544	Rn.10359
A_43_P11720	0.00518927	5.01721	5.62964	5.44538	5.60359	5.47443	5.95458	6.23544	5.62605	4.36256	4.96688	Apoa2	Rattus norvegicus apolipoprotein A-II (Apoa2), mRNA [NM_013112]	NM_013112	25649	Rn.89304
A_42_P693316	3.97e-14	7.74226	7.64407	7.42368	7.63674	7.92189	8.14488	8.94775	10.5735	11.4279	11.1493	Cfi	Rattus norvegicus complement factor I (Cfi), mRNA [NM_024157]	NM_024157	79126	Rn.7424
A_44_P533794	8.44e-08	10.5135	10.2499	10.0949	11.6414	11.8692	12.0985	11.6716	11.8966	11.8867	11.4146	Tnfrsf1b	Rattus norvegicus tumor necrosis factor receptor superfamily, member 1b (Tnfrsf1b), mRNA [NM_130426]	NM_130426	156767	Rn.83633
A_44_P520175	2.81e-08	9.86023	9.93226	10.351	10.2043	9.70749	9.56428	9.3943	10.8726	11.1548	10.9636	Masp1	RNO487622 Rattus norvegicus partial mRNA for MASP-3 protein (masp1-3 gene), partially processed [AJ487622]	AJ487622	64023	Rn.203236
A_44_P306368	2.18e-11	11.6337	11.4606	11.4739	11.3808	11.3908	11.4166	12.518	13.2326	12.9739	12.6415	Lip1	Rattus norvegicus lysosomal acid lipase 1 (Lip1), mRNA [NM_012732]	NM_012732	25055	Rn.48656
A_44_P419064	1.76e-06	12.7432	13.0836	12.7809	13.0878	13.8744	14.4225	14.1052	14.0524	14.6096	14.4339	Cfb	Rattus norvegicus complement factor B (Cfb), mRNA [NM_212466]	NM_212466	294257	Rn.109148
A_42_P773945	2.47e-05	9.96094	9.77197	9.79619	10.1793	10.5502	10.8152	10.6778	11.0536	10.7998	10.2897	B4galt1_predicted	N-acetylglucosamine galactosyltransferase (Fragment). [Source:Uniprot/SPTREMBL;Acc:Q9WVK1] [ENSRNOT00000010874]		24390	Rn.17157
A_44_P250030	1e-05	8.01369	7.87082	8.37819	8.0039	8.30084	7.63548	7.25045	6.84875	6.6701	6.07783	Bmp6	Rattus norvegicus bone morphogenetic protein 6 (Bmp6), mRNA [NM_013107]	NM_013107	25644	Rn.40476
A_43_P14872	3.81e-11	12.0831	12.0866	11.9104	12.4487	13.5894	14.1745	14.6204	14.4527	14.2709	13.3622	Sdc1	Rattus norvegicus syndecan 1 (Sdc1), mRNA [NM_013026]	NM_013026	25216	Rn.11176
A_44_P536097	0.372399	2.79798	3.46724	2.49675	2.80078	3.50149	3.03058	3.80383	3.83967	2.40852	3.44352	Mug2	Rattus norvegicus murinoglobulin 2 (Mug2), mRNA [NM_001002826]	NM_001002826	408236	Rn.198690
A_42_P552004	4.96e-05	8.96176	9.36139	9.47053	9.6984	10.0922	9.83736	9.63834	9.29918	9.14357	9.40893	Tnfrsf4	Rattus norvegicus tumor necrosis factor receptor superfamily, member 4 (Tnfrsf4), mRNA [NM_013049]	NM_013049	25572	Rn.48883
A_42_P714311	3.57e-06	8.9474	11.0735	10.5182	10.7869	12.412	12.5726	11.6094	10.6827	10.8877	10.8163	Ccl3	Rattus norvegicus chemokine (C-C motif) ligand 3 (Ccl3), mRNA [NM_013025]	NM_013025	25542	Rn.10139
A_44_P443751	1.79e-13	10.2952	10.2476	10.1535	11.0895	12.1913	12.4413	12.6945	12.0794	11.8733	10.7044	Pdpn	Rattus norvegicus podoplanin (Pdpn), mRNA [NM_019358]	NM_019358	54320	Rn.794
A_44_P328205	0.00282785	5.94668	6.10151	6.50413	6.36136	5.95004	6.85353	7.29419	6.35577	4.79771	5.98458	Bdkrb1	Rattus norvegicus bradykinin receptor B1 (Bdkrb1), mRNA [NM_030851]	NM_030851	81509	Rn.10762
A_44_P1055780	4.35e-12	8.10852	11.0647	10.8527	13.0134	13.8109	14.052	13.228	8.8636	8.78393	9.28747	S100a8	Rattus norvegicus S100 calcium binding protein A8 (calgranulin A) (S100a8), mRNA [NM_053822]	NM_053822	116547	Rn.31839
A_44_P363116	2.7e-13	5.80833	7.58066	8.62706	11.5251	12.9935	13.3151	10.3644	6.89863	6.41056	6.51824	Gm1960	Rattus norvegicus gene model 1960, (NCBI) (Gm1960), mRNA [NM_138522]	NM_138522	171551	Rn.10525
A_43_P12558	0.00772248	3.29685	3.63666	2.81418	3.32032	2.77636	3.76401	4.81923	4.84067	4.45727	4.40059	Kl	Rattus norvegicus Klotho (Kl), mRNA [NM_031336]	NM_031336	83504	Rn.30061
A_43_P16166	5.38e-07	5.08177	6.45775	5.85051	5.8538	5.41663	5.70511	5.67957	7.30669	8.06743	7.90666	Cd69	Rattus norvegicus CD69 antigen (Cd69), mRNA [NM_134327]	NM_134327	29187	Rn.23779
A_44_P332429	5.86e-08	13.9091	13.8916	13.9537	13.9567	14.0098	14.145	14.0361	14.6817	15.1504	15.4107	C1s	Rattus norvegicus complement component 1, s subcomponent (C1s), mRNA [NM_138900]	NM_138900	192262	Rn.4037
A_44_P337300	2.84e-06	9.13551	9.22734	10.1286	10.8246	10.8681	11.3683	11.1459	10.9285	10.5953	10.2181	Il4ra	Rattus norvegicus interleukin 4 receptor, alpha (Il4ra), mRNA [NM_133380]	NM_133380	25084	Rn.10471
A_44_P358235	8.48e-08	9.85975	9.81607	8.99747	10.5902	11.8781	12.3021	11.39	10.0181	9.54085	9.65274	Ccr1	Rattus norvegicus chemokine (C-C motif) receptor 1 (Ccr1), mRNA [NM_020542]	NM_020542	57301	Rn.34673
A_43_P21640	0.00861746	9.41373	9.72477	8.99454	10.025	9.51979	10.1521	8.50648	10.7077	9.67418	9.74922	Adprtl1	Rattus norvegicus ADP-ribosyltransferase (NAD+; poly (ADP-ribose) polymerase)-like 1, mRNA (cDNA clone IMAGE:7301324), complete cds. [BC086332]	BC086332	361046	Rn.139095
A_44_P448431	6.73e-13	5.42936	5.25777	4.75995	5.185	6.7027	8.34292	11.0871	11.5678	11.1598	9.68331	Cd8a	Rattus norvegicus CD8 antigen, alpha chain (Cd8a), mRNA [NM_031538]	NM_031538	24930	Rn.10306
A_43_P11546	7.39e-09	9.20638	8.64487	8.71686	9.39688	9.68618	9.75072	9.51982	9.87374	8.45395	7.64657	Cd24	Rattus norvegicus CD24 antigen (Cd24), mRNA [NM_012752]	NM_012752	25145	Rn.6007
A_43_P10051	0.00104892	7.73056	8.1733	8.28153	8.01076	8.21809	8.52704	8.73591	8.84063	8.32989	8.34346	Saa4	Rattus norvegicus serum amyloid A 4 (Saa4), mRNA [NM_001009478]	NM_001009478	365245	Rn.25066
A_42_P661600	0.00397927	6.24743	6.97298	7.55727	6.9572	6.93548	8.14754	8.98135	7.89259	7.33564	7.39515	Reg3a	Rattus norvegicus regenerating islet-derived 3 alpha (Reg3a), mRNA [NM_172077]	NM_172077	171162	Rn.11222
A_44_P519251	5.55e-07	9.15975	9.75427	9.5252	10.5087	10.93	11.6622	11.6053	11.2584	10.912	10.143	Cd14	Rattus norvegicus CD14 antigen (Cd14), mRNA [NM_021744]	NM_021744	60350	Rn.42942
A_44_P381917	7.65e-10	8.49044	8.78935	10.0392	12.1055	11.4795	11.4153	10.1654	10.1839	9.92521	9.02658	Sphk1	Rattus norvegicus sphingosine kinase 1 (Sphk1), mRNA [NM_133386]	NM_133386	170897	Rn.18522
A_43_P12850	1.55e-10	6.41892	5.98283	5.97772	5.47899	5.32005	4.61363	5.53299	7.64471	7.76555	7.32453	Tnfsf4	Rattus norvegicus tumor necrosis factor (ligand) superfamily, member 4 (Tnfsf4), mRNA [NM_053552]	NM_053552	89814	Rn.30043
A_43_P11435	1.38e-13	10.6927	10.4801	10.56	10.5274	10.3038	10.1424	9.43698	8.66191	8.34317	8.09056	Apoc3	Rattus norvegicus apolipoprotein C-III (Apoc3), mRNA [NM_012501]	NM_012501	24207	Rn.195323
A_44_P462661	4.37e-11	9.11678	9.91233	9.9871	12.8204	14.0397	14.0235	13.3949	12.5179	12.3278	11.9122	Il1rn	Rattus norvegicus interleukin 1 receptor antagonist (Il1rn), mRNA [NM_022194]	NM_022194	60582	Rn.162640
A_44_P1000653	9.57e-07	15.2095	15.0677	15.2572	16.5203	16.9494	17.5198	17.0676	15.9899	16.1482	16.7316	Serpina3n	Rattus norvegicus serine (or cysteine) peptidase inhibitor, clade A, member 3N (Serpina3n), mRNA [NM_031531]	NM_031531	24795	Rn.202939
A_43_P16025	0.00389985	2.74763	2.84583	1.99288	3.38699	4.0543	4.46346	4.64313	4.62226	4.54219	4.12698	Il4	Rattus norvegicus interleukin 4 (Il4), mRNA [NM_201270]	NM_201270	287287	Rn.108255
A_44_P468879	1.23e-08	8.4266	8.17355	7.90051	8.00284	8.51898	8.9301	9.5087	9.97601	9.6068	9.07833	Btk	Rattus norvegicus Bruton agammaglobulinemia tyrosine kinase (Btk), mRNA [NM_001007798]	NM_001007798	367901	Rn.26996
A_44_P273839	6.96e-11	3.74482	5.13385	3.54722	8.09338	9.58733	9.2097	8.12265	7.37524	7.57164	8.61706	Reg3g	Rattus norvegicus regenerating islet-derived 3 gamma (Reg3g), mRNA [NM_173097]	NM_173097	24620	Rn.9729
A_42_P473398	7.66e-16	9.10008	14.5161	15.2388	15.2913	14.5544	13.8943	12.095	9.4585	9.11929	8.63299	Cxcl1	Rattus norvegicus chemokine (C-X-C motif) ligand 1 (Cxcl1), mRNA [NM_030845]	NM_030845	81503	Rn.10907
A_43_P14162	4.52e-10	15.0773	14.3721	14.4538	14.9511	15.2778	15.76	16.3866	16.3587	16.3777	15.4417	A2m	Rattus norvegicus alpha-2-macroglobulin (A2m), mRNA [NM_012488]	NM_012488	24153	Rn.198688
A_44_P168405	2.06e-10	10.0793	10.2333	9.93228	11.4505	12.0757	12.6038	12.7031	13.1216	12.3706	12.0564	Fcgr3	Rattus norvegicus Fc receptor, IgG, low affinity III (Fcgr3), mRNA [NM_053843]	NM_053843	116591	Rn.154415
A_44_P674708	2.37e-09	3.33624	6.20228	5.81773	7.80814	8.31248	8.72109	7.59274	4.19388	4.12519	4.15249	S100a8	UI-R-FS1-cqk-h-23-0-UI.s1 UI-R-FS1 Rattus norvegicus cDNA clone UI-R-FS1-cqk-h-23-0-UI 3', mRNA sequence [CA507495]	CA507495	116547	Rn.31839
A_43_P15515	2.24e-08	8.5188	8.27327	7.99104	9.27513	10.7546	11.0168	10.4388	10.4949	10.6657	10.2214	Ccr5	Rattus norvegicus chemokine (C-C motif) receptor 5 (Ccr5), mRNA [NM_053960]	NM_053960	117029	Rn.10736
A_44_P388673	0.000278881	9.40522	9.81475	10.1147	10.2736	10.7828	11.1932	10.3958	9.59017	10.1399	9.85891	Hp	Rattus norvegicus haptoglobin (Hp), mRNA [NM_012582]	NM_012582	24464	Rn.10950
A_44_P267041	4.71e-09	7.78395	7.74906	7.59718	7.69017	7.70946	7.77351	7.7643	9.11108	9.38649	9.154	Lat	Rattus norvegicus linker for activation of T cells (Lat), mRNA [NM_030853]	NM_030853	81511	Rn.9773
A_44_P471182	3.37e-08	10.1404	9.86973	9.55355	9.9412	9.98992	10.4506	10.9886	12.1022	11.8489	11.4102	Pfc	PREDICTED: Rattus norvegicus properdin factor, complement (mapped) (Pfc_mapped), mRNA [XM_216784]		299314	Rn.204119
A_44_P1023538	1.94e-10	11.0126	10.923	10.8185	11.3863	11.3766	11.8506	11.5311	12.7899	13.5508	13.2516	C3	Rattus norvegicus complement component 3 (C3), mRNA [NM_016994]	NM_016994	24232	Rn.11378
A_44_P515317	1.38e-10	7.80791	7.71468	7.82877	7.90911	8.27506	8.4966	8.98081	9.931	10.157	9.61548	Igfbp4	Rattus norvegicus insulin-like growth factor binding protein 4 (Igfbp4), mRNA [NM_001004274]	NM_001004274	360622	Rn.160666
A_44_P160877	2.39e-11	11.0526	11.1104	10.7173	11.1039	10.9306	10.7194	12.1255	13.3962	12.8398	12.4596	Cfh	Rattus norvegicus complement component factor H (Cfh), mRNA [NM_130409]	NM_130409	155012	Rn.101777
A_42_P800988	2.59e-08	12.9713	13.2224	13.0248	12.6456	13.3734	13.5748	14.4159	14.7821	14.366	14.2154	Ptafr	Rattus norvegicus platelet-activating factor receptor (Ptafr), mRNA [NM_053321]	NM_053321	58949	Rn.10137
A_44_P212551	9.09e-05	6.64725	6.75592	6.78872	6.84631	8.12676	8.2295	6.96548	7.86287	8.61989	8.62641	Ccl4	Rattus norvegicus chemokine (C-C motif) ligand 4 (Ccl4), mRNA [NM_053858]	NM_053858	116637	Rn.37880
A_44_P304323	8.95e-10	8.49577	8.31836	8.10304	8.8281	9.0946	8.76239	8.58277	10.9672	11.9257	13.0778	Ccl5	Rattus norvegicus chemokine (C-C motif) ligand 5 (Ccl5), mRNA [NM_031116]	NM_031116	81780	Rn.8019
A_44_P421685	0.000336639	6.06702	6.04153	5.78799	6.45558	6.06069	6.04027	4.82463	4.84328	4.58221	4.68235	Baat	Rattus norvegicus bile acid-Coenzyme A: amino acid N-acyltransferase (Baat), mRNA [NM_017300]	NM_017300	29725	Rn.11129
A_44_P276317	6.74e-05	6.94403	7.26459	7.15837	7.05025	6.59752	6.84926	6.1402	5.84852	6.36222	7.18735	Ptger3	Rattus norvegicus prostaglandin E receptor 3 (subtype EP3) (Ptger3), mRNA [NM_012704]	NM_012704	24929	Rn.10361
A_44_P332606	4.12e-07	13.1517	13.2007	13.1024	13.1869	13.2157	13.37	13.414	14.7967	15.3299	14.7044	C2	Rattus norvegicus complement component 2 (C2), mRNA [NM_172222]	NM_172222	24231	Rn.98333
A_44_P301067	8.54e-09	11.3916	11.3229	11.4452	11.3893	10.9116	10.8755	11.1101	10.3081	10.1771	10.7838	Tmem23	Rattus norvegicus MOB protein mRNA, complete cds. [AY280961]	AY280961	353229	Rn.204495
A_44_P230320	1.98e-08	9.33669	11.95	12.0069	12.7449	13.697	13.3326	11.8057	10.7549	11.1844	10.8864	Il1b	Rattus norvegicus interleukin 1 beta (Il1b), mRNA [NM_031512]	NM_031512	24494	Rn.9869
A_43_P12079	7.92e-12	9.51697	9.30594	9.28241	11.3333	12.5765	12.9434	10.2852	9.1566	9.07564	9.05702	Ptges	Rattus norvegicus prostaglandin E synthase (Ptges), mRNA [NM_021583]	NM_021583	59103	Rn.7730
A_42_P461587	7.62e-11	8.87573	8.63004	8.78272	10.779	11.6887	11.5349	10.3683	9.68431	9.66146	9.40879	Ngfb	Beta-nerve growth factor precursor (Beta-NGF). [Source:Uniprot/SWISSPROT;Acc:P25427] [ENSRNOT00000022200]		310738	Rn.22168
A_44_P360685	7.87e-05	4.84453	3.55711	4.38469	4.72457	4.92175	5.75471	6.40882	6.11276	6.07867	5.21764	Mug1	Rat plasma proteinase inhibitor alpha-1-inhibitor III group 3 variants 6J, 12J, 13J, and 17J mRNA, partial cds. [M22360]	M22360	497794	Rn.198689
A_44_P1039128	0.0080132	11.9403	12.9236	13.9779	14.4411	13.2176	13.3872	12.3773	14.0344	15.0456	13.3915	Cxcl10	Rattus norvegicus chemokine (C-X-C motif) ligand 10 (Cxcl10), mRNA [NM_139089]	NM_139089	245920	Rn.10584
A_44_P252529	0.273423	2.20781	3.05175	3.68995	4.67284	4.42986	3.85921	4.96618	4.13579	4.28163	3.954	Crp	Rattus norvegicus C-reactive protein, pentraxin-related (Crp), mRNA [NM_017096]	NM_017096	25419	Rn.16463
A_43_P13201	0.00372611	2.35842	2.87297	2.04085	2.49103	2.70906	2.15161	3.68624	3.85878	3.79962	3.6719	Ccr4	Rattus norvegicus chemokine (C-C motif) receptor 4 (Ccr4), mRNA [NM_133532]	NM_133532	171054	Rn.81076
A_44_P226597	1.69e-10	11.7672	11.49	11.2306	11.2012	11.3687	11.5699	12.4597	13.2222	13.313	12.8703	Pycard	Rattus norvegicus PYD and CARD domain containing (Pycard), mRNA [NM_172322]	NM_172322	282817	Rn.7817
A_44_P412290	1.54e-10	10.7213	10.649	10.2926	10.7978	10.7844	10.7894	10.5554	12.575	12.4984	11.8036	C1qg	Rattus norvegicus complement component 1, q subcomponent, gamma polypeptide (C1qg), mRNA [NM_001008524]	NM_001008524	362634	Rn.2393
A_43_P18101	0.0667426	3.24107	3.60138	3.66481	3.60559	2.16604	3.2436	4.87566	4.10055	4.30353	4.26121	Elf3	Rattus norvegicus E74-like factor 3 (Elf3), mRNA [NM_001024768]	NM_001024768	304815	Rn.3063
A_44_P540910	1.86e-11	12.2216	12.3615	12.1437	11.7248	11.9283	11.8633	12.2487	13.2312	13.0773	13.0029	Casp6	Rattus norvegicus caspase 6 (Casp6), mRNA [NM_031775]	NM_031775	83584	Rn.88160
A_44_P435782	2.04e-08	6.3067	6.29393	5.55546	5.3787	6.65523	6.12248	6.29891	7.87829	7.85079	8.15274	C2ta	Rattus norvegicus class II, major histocompatibility complex, transactivator (C2ta), mRNA [NM_053529]	NM_053529	85483	Rn.162013
A_44_P151156	2.05e-08	1.91794	1.97697	3.74255	2.32561	4.30899	5.36595	6.42221	7.6929	8.07638	6.48513	Kng1	Rattus norvegicus kininogen 1 (Kng1), mRNA [NM_012696]	NM_012696	24903	Rn.128333
A_42_P591344	1.56e-10	11.5132	11.5548	10.9337	12.0165	13.0598	13.7233	14.4452	14.4913	14.1621	13.4723	Itgb2	Rattus norvegicus integrin beta 2, mRNA (cDNA clone IMAGE:7374316), complete cds. [BC099151]	BC099151	309684	Rn.42962
A_44_P447373	8.03e-09	8.39192	8.40106	8.44627	8.93603	9.47992	9.81763	9.37577	10.121	9.73571	8.6638	Ass	Rattus norvegicus argininosuccinate synthetase (Ass), mRNA [NM_013157]	NM_013157	25698	Rn.5078
A_44_P274130	0.00923027	4.85215	2.70254	2.80224	3.54079	3.59459	4.22112	5.04934	4.3963	5.33442	4.86335	C9	Rattus norvegicus complement component 9 (C9), mRNA [NM_057146]	NM_057146	117512	Rn.10252
A_43_P11721	0.00177519	3.98057	4.92936	5.54935	5.97232	6.58133	6.03548	6.33734	5.73662	5.19491	4.84072	Selp	Rattus norvegicus selectin, platelet (Selp), mRNA [NM_013114]	NM_013114	25651	Rn.10012
A_44_P228059	0.019138	4.75707	5.52019	5.57385	5.54909	4.69954	4.8407	6.75022	5.46572	5.98147	5.60938	Mbl1	Rattus norvegicus mannose binding lectin 1, protein A (Mbl1), mRNA [NM_012599]	NM_012599	24548	Rn.10273
A_44_P271658	0.0096746	2.26792	2.09554	4.46075	2.90943	4.59527	4.24092	4.02646	4.88884	4.92233	5.1662	Pap	Rattus norvegicus pancreatitis-associated protein (Pap), mRNA [NM_053289]	NM_053289	24618	Rn.9727
A_43_P15496	7.71e-09	10.2896	10.1603	9.77436	9.58426	9.38417	9.64794	9.23146	8.37786	7.68041	8.12317	Ms4a2	Rattus norvegicus membrane-spanning 4-domains, subfamily A, member 2 (Ms4a2), mRNA [NM_012845]	NM_012845	25316	Rn.10922
A_44_P359684	1.26e-10	8.22556	11.3247	11.2728	10.1233	9.52983	9.47709	9.02145	8.90928	8.6913	8.76484	Nfkbiz_predicted	PREDICTED: Rattus norvegicus nuclear factor of kappa light polypeptide gene enhancer in B-cells inhibitor, zeta (predicted) (Nfkbiz_predicted), mRNA [XM_221537]	XM_221537	304005	Rn.58420
A_42_P735417	3.11e-10	11.941	12.1826	11.9177	13.3893	14.3582	15.0166	14.4145	14.0832	13.7944	13.7404	Fcgr2b	Rattus norvegicus Fc receptor, IgG, low affinity IIb (Fcgr2b), mRNA [NM_175756]	NM_175756	289211	Rn.33323
A_42_P527724	4.59e-09	9.40078	10.49	9.82998	11.8542	13.654	14.0716	11.3869	12.4803	12.7492	11.2888	Fcnb	Rattus norvegicus ficolin B (Fcnb), mRNA [NM_053634]	NM_053634	114091	Rn.48281
A_43_P19634	0.00758076	4.62583	3.41247	4.41153	5.09033	5.24	4.73074	5.12833	5.79407	5.45268	5.71207	Chst1	Rattus norvegicus carbohydrate (keratan sulfate Gal-6) sulfotransferase 1 (Chst1), mRNA [NM_001011955]	NM_001011955	295934	Rn.16695
A_44_P112890	4.26e-12	2.16284	2.34502	2.36074	5.66576	7.15251	6.90026	6.22012	5.00144	4.87713	3.82547	Il1rn	Rattus norvegicus interleukin 1 receptor antagonist (Il1rn), mRNA [NM_022194]	NM_022194	60582	Rn.162640
A_43_P12413	1.03e-10	13.0196	12.9228	12.7863	12.7423	12.8271	13.2543	14.0326	14.6878	14.6366	14.2419	Cyba	Rattus norvegicus cytochrome b-245, alpha polypeptide (Cyba), mRNA [NM_024160]	NM_024160	79129	Rn.5856
A_44_P189496	9.81e-11	6.8539	7.33922	6.51085	6.97507	8.51531	9.20403	10.031	9.25041	9.0287	8.55453	Fcgr1	Rattus norvegicus high-affinity immunoglobulin gamma Fc receptor I mRNA, partial cds. [AF416291]	AF416291	295279	Rn.16643
A_44_P377266	1.32e-13	2.24637	2.80916	2.78247	5.72957	6.84037	7.09938	8.5315	8.12951	7.99706	6.70648	Oldlr1	Rattus norvegicus oxidized low density lipoprotein (lectin-like) receptor 1 (Oldlr1), mRNA [NM_133306]	NM_133306	140914	Rn.87449
A_44_P410348	4.32e-09	7.50467	7.58421	7.45123	7.62147	8.01457	8.44419	8.63076	9.52593	9.11317	8.95592	Card12_predicted	PREDICTED: Rattus norvegicus caspase recruitment domain family, member 12 (predicted) (Card12_predicted), mRNA [XM_216640]	XM_216640	298784	Rn.144882
A_43_P10006	1.42e-08	14.1298	14.2801	14.3303	15.1151	15.3229	14.9911	14.7321	14.2085	14.1405	14.1191	Map2k3	Map2k3 protein (Fragment). [Source:Uniprot/SPTREMBL;Acc:Q498S1] [ENSRNOT00000008679]		303200	Rn.100064
A_44_P270366	1.77e-10	2.40432	3.02069	3.18709	5.31669	7.48037	6.70926	3.62609	2.42282	2.46247	2.20464	Cxcl5	Rattus norvegicus chemokine (C-X-C motif) ligand 5 (Cxcl5), mRNA [NM_022214]	NM_022214	60665	Rn.44449
A_43_P11443	0.02751	7.1411	8.24127	7.93279	8.3279	8.65154	9.00056	8.90005	7.8526	7.76662	8.02622	C4bpa	Rattus norvegicus complement component 4 binding protein, alpha (C4bpa), mRNA [NM_012516]	NM_012516	24235	Rn.10408
A_43_P11621	6.56e-12	12.4943	12.4627	12.5105	13.6087	14.234	14.4538	14.329	14.3931	13.9793	13.6966	Cd44	Rattus norvegicus CD44 antigen (Cd44), mRNA [NM_012924]	NM_012924	25406	Rn.1120
A_43_P11985	2.44e-08	3.15974	6.08535	7.40463	7.68213	9.8419	10.2066	8.02517	6.26182	5.57121	5.99594	Ccl20	Rattus norvegicus chemokine (C-C motif) ligand 20 (Ccl20), mRNA [NM_019233]	NM_019233	29538	Rn.10722
A_44_P452261	2.62e-05	3.08752	4.84836	4.17549	4.65112	4.81186	4.14448	2.81401	4.75445	5.51605	4.75185	Il2ra	Rattus norvegicus interleukin 2 receptor, alpha chain (Il2ra), mRNA [NM_013163]	NM_013163	25704	Rn.9872
A_44_P1022002	3.07e-08	11.0428	12.7058	13.4644	13.6142	14.8862	15.3169	14.1701	12.3364	12.673	11.9391	Ccl7	Rattus norvegicus chemokine (C-C motif) ligand 7 (Ccl7), mRNA [NM_001007612]	NM_001007612	287561	Rn.26815
A_44_P220183	0.107082	5.59808	4.8634	4.44214	4.81223	5.35064	4.84476	4.73227	4.65955	4.91549	4.29956	Evi1_predicted	PREDICTED: Rattus norvegicus ecotropic viral integration site 1 (predicted) (Evi1_predicted), mRNA [XM_226987]	XM_226987	294924	Rn.20198
A_43_P21634	0.00723759	13.5043	14.0008	13.7592	13.4909	13.5095	13.8051	13.7972	13.9697	14.8313	14.8767	C4a	Rattus norvegicus complement component 4a (C4a), mRNA [NM_031504]	NM_031504	24233	Rn.81052
A_44_P294838	4.91e-09	2.70168	3.30581	3.53992	4.06497	7.33415	7.13448	4.90142	5.56142	4.68458	3.37475	Il1a	Rattus norvegicus interleukin 1 alpha (Il1a), mRNA [NM_017019]	NM_017019	24493	Rn.12300
A_44_P422630	1.37e-05	12.8106	12.7171	12.7921	12.9208	12.8926	13.1498	12.968	13.4142	13.9142	13.6575	Serping1	Rattus norvegicus serine (or cysteine) peptidase inhibitor, clade G, member 1 (Serping1), mRNA [NM_199093]	NM_199093	295703	Rn.100285
A_44_P391296	1.75e-08	10.5881	12.159	12.9447	13.0788	14.313	14.7528	13.663	11.9058	12.2827	11.4367	Ccl7	Rattus norvegicus chemokine (C-C motif) ligand 7 (Ccl7), mRNA [NM_001007612]	NM_001007612	287561	Rn.26815
A_44_P454376	1.06e-11	2.76561	3.51522	3.50019	3.39864	4.2731	5.60655	6.34375	7.59734	7.99822	6.4201	MGC108747	Rattus norvegicus similar to alpha-1 major acute phase protein prepeptide (MGC108747), mRNA [NM_001009628]	NM_001009628	288001	Rn.44576
A_42_P572521	5.69e-10	11.4049	11.6771	11.1762	11.4176	12.5903	13.101	14.0997	13.2996	12.8648	12.2932	C5r1	Rattus norvegicus complement component 5, receptor 1 (C5r1), mRNA [NM_053619]	NM_053619	113959	Rn.10680
A_42_P532505	0.000343888	9.60394	9.49556	9.50439	9.51825	9.7623	9.00451	9.8473	9.54836	10.7409	10.6228	Ccl11	Rattus norvegicus chemokine (C-C motif) ligand 11 (Ccl11), mRNA [NM_019205]	NM_019205	29397	Rn.10632
A_43_P14894	4.47e-11	4.89986	5.41178	4.6172	8.35264	10.2593	10.9243	12.1322	9.13115	7.92733	6.64345	Nppb	Rattus norvegicus natriuretic peptide precursor type B (Nppb), mRNA [NM_031545]	NM_031545	25105	Rn.3835
A_44_P393495	1e-06	6.58757	6.1933	5.92975	6.15274	5.67828	5.91172	5.26039	4.33286	4.21581	4.65359	Ms4a2	Rattus norvegicus membrane-spanning 4-domains, subfamily A, member 2 (Ms4a2), mRNA [NM_012845]	NM_012845	25316	Rn.10922
A_44_P466118	1.13e-07	9.09746	9.1724	8.83651	10.1255	10.2274	10.6418	11.2452	11.2793	11.3517	10.457	Slc11a1	Rattus norvegicus solute carrier family 11 (proton-coupled divalent metal ion transporters), member 1 (Slc11a1), mRNA [NM_001031658]	NM_001031658	316519	Rn.105919
A_43_P15552	1.26e-08	7.15619	6.52412	6.14957	6.75823	8.52875	8.92178	8.61159	8.24822	8.44064	7.61476	Ccr2	Rattus norvegicus chemokine (C-C motif) receptor 2 (Ccr2), mRNA [NM_021866]	NM_021866	60463	Rn.211983
A_44_P487764	7.33e-11	13.7328	13.8698	13.2466	13.7184	13.6116	13.7938	13.7504	16.0628	16.0716	15.4391	C1qa	Rattus norvegicus complement component 1, q subcomponent, alpha polypeptide (C1qa), mRNA [NM_001008515]	NM_001008515	298566	Rn.105647
A_44_P491308	1.67e-05	4.12569	3.18212	3.96159	5.24338	6.40931	5.71016	5.38948	5.13343	4.27833	3.95966	Cd44	Rattus norvegicus CD44 antigen (Cd44), mRNA [NM_012924]	NM_012924	25406	Rn.1120
A_44_P515197	5.69e-15	5.8762	12.5986	13.2247	12.9895	13.5114	13.3393	10.4818	7.01042	6.81497	6.2956	Cxcl2	Rattus norvegicus chemokine (C-X-C motif) ligand 2 (Cxcl2), mRNA [NM_053647]	NM_053647	114105	Rn.10230
A_42_P515206	0.00308784	5.9206	5.87053	5.82875	5.14813	5.19888	5.87336	5.23988	4.45916	4.07207	4.37597	LOC691799	PREDICTED: Rattus norvegicus similar to interleukin 17D precursor (LOC691799), mRNA [XM_001079675]	XM_001079675	691799	Rn.17127
A_44_P313684	8.75e-09	7.65834	7.20189	7.7229	8.03606	7.31763	7.50954	6.77946	5.63045	5.79052	6.02621	Slc7a2	cationic amino acid transporter-2A [Source:RefSeq_peptide;Acc:NP_072141] [ENSRNOT00000015127]		64554	Rn.48707
A_43_P12881	0.000199748	5.67128	4.88886	4.57332	4.13483	4.7954	4.73988	5.20461	5.48887	5.97455	5.60589	Cysltr1	Rattus norvegicus cysteinyl leukotriene receptor 1 (Cysltr1), mRNA [NM_053641]	NM_053641	114099	Rn.74253
A_42_P666951	2.9e-06	10.7136	10.6933	10.7833	11.0373	10.6786	10.6126	10.7198	11.636	11.835	11.298	Tnfrsf5	Rattus norvegicus tumor necrosis factor receptor superfamily, member 5 (Tnfrsf5), mRNA [NM_134360]	NM_134360	171369	Rn.25180
A_43_P11464	8.29e-08	4.25743	3.91084	3.85913	4.90059	6.18497	5.79057	4.56587	3.93999	4.19449	3.68233	Fgg	Rattus norvegicus fibrinogen, gamma polypeptide (Fgg), mRNA [NM_012559]	NM_012559	24367	Rn.1702
A_44_P500708	2.69e-10	13.0997	13.1375	12.8629	13.2182	13.1201	13.1734	13.0099	15.0351	14.8545	14.3588	C1qg	Rattus norvegicus complement component 1, q subcomponent, gamma polypeptide (C1qg), mRNA [NM_001008524]	NM_001008524	362634	Rn.2393
A_44_P381881	1.03e-06	11.7081	11.6318	12.1083	12.9636	12.9955	13.1978	12.7445	12.0952	12.7691	12.4471	Stat3	Rattus norvegicus signal transducer and activator of transcription 3 (Stat3), mRNA [NM_012747]	NM_012747	25125	Rn.10247
A_44_P113974	1.2e-07	10.9487	11.0433	10.6292	11.52	12.9803	13.2904	12.8051	12.681	12.8992	12.7393	Ccr5	Rattus norvegicus chemokine (C-C motif) receptor 5 (Ccr5), mRNA [NM_053960]	NM_053960	117029	Rn.10736
A_44_P327799	1.36e-13	11.1218	11.034	11.0357	11.1672	10.8634	10.6658	10.1001	8.9373	8.29031	8.0549	Apoc3	Rattus norvegicus apolipoprotein C-III (Apoc3), mRNA [NM_012501]	NM_012501	24207	Rn.195323
A_44_P298049	2.75e-12	10.1307	9.71715	9.74652	9.84624	10.2911	10.8191	12.1064	13.3776	12.8558	11.8273	Ncf1	Rattus norvegicus neutrophil cytosolic factor 1 (Ncf1), mRNA [NM_053734]	NM_053734	114553	Rn.38575
A_44_P265911	1.17e-10	8.09039	7.99438	8.03248	8.33266	8.47183	8.77254	9.24565	10.1333	9.53313	9.21424	Cnr2	Rattus norvegicus cDNA clone IMAGE:7376109 [BC107941]	BC107941	57302	Rn.48776
A_43_P15259	7.34e-08	13.6423	13.7257	13.9623	14.2869	14.8439	14.7543	14.5089	14.1521	14.1716	14.0485	Tnfrsf1a	Rattus norvegicus tumor necrosis factor receptor superfamily, member 1a (Tnfrsf1a), mRNA [NM_013091]	NM_013091	25625	Rn.11119
A_43_P15544	6.95e-10	7.49756	6.78046	6.45145	7.63503	9.31633	10.2956	8.44453	7.25382	7.11245	7.36617	Ltb4r	Rattus norvegicus leukotriene B4 receptor (Ltb4r), mRNA [NM_021656]	NM_021656	59264	Rn.41003
A_43_P13110	0.000920533	5.08125	4.44679	4.767	4.73631	4.59719	4.41638	3.97259	3.97707	4.12904	4.27141	Il23a	Rattus norvegicus Interleukin 23, alpha subunit p19 (Il23a), mRNA [NM_130410]	NM_130410	155140	Rn.81073
A_43_P13148	0.101443	7.03695	7.50145	7.48988	7.7023	7.02038	8.25567	6.67642	7.34971	8.37308	7.36217	Hrh4	Rattus norvegicus histamine H4 receptor (Hrh4), mRNA [NM_131909]	NM_131909	170704	Rn.162272
A_43_P11741	0.200649	4.8696	5.07842	5.40664	5.64709	5.88901	5.89889	4.83222	4.87025	6.1278	5.38238	Il2ra	Rattus norvegicus interleukin 2 receptor, alpha chain (Il2ra), mRNA [NM_013163]	NM_013163	25704	Rn.9872
GO:0050729 positive regulation of inflammatory response
Probe Name	FDR(False discovery rate )	0h	0.5h	1h	3h	6h	9h	1d	4d	7d	14d	Gene Symbol	Description	Genbank Accession	Entrez Gene	UniGene
A_44_P468468	5.97e-11	7.60414	7.39565	7.29144	7.88829	8.13987	8.46899	9.13312	10.3	11.1703	9.88521	Lbp	Rattus norvegicus lipopolysaccharide binding protein (Lbp), mRNA [NM_017208]	NM_017208	29469	Rn.48863
A_44_P371339	6.47e-14	2.48596	8.11206	9.47989	11.1155	11.2877	10.9572	8.01864	6.97217	6.70698	5.43863	Il6	Rattus norvegicus interleukin 6 (Il6), mRNA [NM_012589]	NM_012589	24498	Rn.9873
A_43_P15247	4.32e-07	5.68904	5.4907	6.36243	8.17461	8.11222	6.89902	5.97727	4.55307	5.80984	6.49326	Tac1	Rattus norvegicus tachykinin 1 (Tac1), mRNA [NM_012666]	NM_012666	24806	Rn.1920
A_43_P11459	0.00867613	6.91803	7.77641	7.67939	7.58229	7.49226	7.99952	8.09534	7.53125	7.69598	7.83329	Ednra	Rattus norvegicus endothelin receptor type A (Ednra), mRNA [NM_012550]	NM_012550	24326	Rn.10915
A_43_P12571	3.6e-10	11.4631	11.2952	11.4279	12.2969	12.7515	12.7647	12.3608	12.1511	12.2481	11.9802	Jak2	Rattus norvegicus Janus kinase 2 (Jak2), mRNA [NM_031514]	NM_031514	24514	Rn.18909
A_44_P482476	3.72e-10	11.6815	11.6175	11.5119	12.933	13.6223	14.0972	14.0848	14.6334	14.032	13.6389	Fcgr3	Rat class III Fc-gamma receptor mRNA, complete cds. [M64368]	M64368	116591	Rn.6050
A_44_P466474	5.54e-06	10.3238	11.0553	10.5111	11.0087	11.6604	11.6717	12.2159	11.5289	11.0611	10.926	LOC291205	PREDICTED: Rattus norvegicus similar to 60 kDa heat shock protein, mitochondrial precursor (Hsp60) (60 kDa chaperonin) (CPN60) (Heat shock protein 60) (HSP-60) (Mitochondrial matrix protein P1) (HSP-65) (LOC291205), mRNA [XR_007380]	XR_007380	291205	Rn.197016
A_43_P15507	0.0350563	3.28062	3.4194	2.77268	3.08264	4.84603	3.69572	4.3908	4.71467	5.63873	5.09093	Indo	Rattus norvegicus indoleamine-pyrrole 2,3 dioxygenase (Indo), mRNA [NM_023973]	NM_023973	66029	Rn.64513
A_44_P1011716	1.17e-08	10.3532	10.2837	10.1644	11.9247	12.2807	11.9199	11.3654	11.0807	10.9618	11.0738	Adora2b	Rattus norvegicus adenosine A2B receptor (Adora2b), mRNA [NM_017161]	NM_017161	29316	Rn.89544
A_43_P19450	9.77e-11	9.91244	9.72468	10.1063	9.95763	9.58725	9.47424	9.20606	8.67423	8.72165	8.42774	Prkca	Protein kinase C alpha type (EC 2.7.11.13) (PKC-alpha) (PKC-A). [Source:Uniprot/SWISSPROT;Acc:P05696] [ENSRNOT00000004699]		24680	Rn.207908
A_44_P215602	6.24e-06	7.59277	8.44477	7.90047	8.25974	9.06028	9.02808	9.7917	8.95279	8.35584	8.25333	LOC294396	PREDICTED: Rattus norvegicus similar to 60 kDa heat shock protein, mitochondrial precursor (Hsp60) (60 kDa chaperonin) (CPN60) (Heat shock protein 60) (HSP-60) (Mitochondrial matrix protein P1) (HSP-65) (LOC294396), mRNA [XR_007178]	XR_007178	294396	Rn.196932
A_43_P11546	7.39e-09	9.20638	8.64487	8.71686	9.39688	9.68618	9.75072	9.51982	9.87374	8.45395	7.64657	Cd24	Rattus norvegicus CD24 antigen (Cd24), mRNA [NM_012752]	NM_012752	25145	Rn.6007
A_44_P426558	8.71e-05	11.1901	11.8338	11.3029	11.779	12.0267	12.4869	12.9801	12.3078	11.838	11.812	Hspd1	Rattus norvegicus heat shock protein 1 (chaperonin) (Hspd1), mRNA [NM_022229]	NM_022229	63868	Rn.102058
A_44_P461402	0.000594328	6.48503	6.33328	5.32617	5.53087	5.47302	5.68677	5.53719	4.94155	4.59608	5.23706	Fcer1a	Rattus norvegicus Fc receptor, IgE, high affinity I, alpha polypeptide (Fcer1a), mRNA [NM_012724]	NM_012724	25047	Rn.9677
A_44_P168405	2.06e-10	10.0793	10.2333	9.93228	11.4505	12.0757	12.6038	12.7031	13.1216	12.3706	12.0564	Fcgr3	Rattus norvegicus Fc receptor, IgG, low affinity III (Fcgr3), mRNA [NM_053843]	NM_053843	116591	Rn.154415
A_43_P15515	2.24e-08	8.5188	8.27327	7.99104	9.27513	10.7546	11.0168	10.4388	10.4949	10.6657	10.2214	Ccr5	Rattus norvegicus chemokine (C-C motif) receptor 5 (Ccr5), mRNA [NM_053960]	NM_053960	117029	Rn.10736
A_44_P1023538	1.94e-10	11.0126	10.923	10.8185	11.3863	11.3766	11.8506	11.5311	12.7899	13.5508	13.2516	C3	Rattus norvegicus complement component 3 (C3), mRNA [NM_016994]	NM_016994	24232	Rn.11378
A_44_P375490	0.0740614	4.68163	4.35096	3.71329	3.17639	6.40145	4.68022	5.29337	6.01551	5.83291	5.2558	Pik3cg_predicted	Rattus norvegicus similar to phosphatidylinositol 3-kinase gamma isoform (LOC298947), mRNA [XM_234053]		298947	Rn.109583
A_44_P231689	2.5e-05	9.63329	9.86978	9.3808	9.96934	10.4911	10.5173	10.9559	10.1991	9.69206	9.73563	LOC292958	PREDICTED: Rattus norvegicus similar to heat shock protein 1 (chaperonin) (LOC292958), mRNA [XR_007085]	XR_007085	292958	Rn.197974
A_44_P304323	8.95e-10	8.49577	8.31836	8.10304	8.8281	9.0946	8.76239	8.58277	10.9672	11.9257	13.0778	Ccl5	Rattus norvegicus chemokine (C-C motif) ligand 5 (Ccl5), mRNA [NM_031116]	NM_031116	81780	Rn.8019
A_42_P735417	3.11e-10	11.941	12.1826	11.9177	13.3893	14.3582	15.0166	14.4145	14.0832	13.7944	13.7404	Fcgr2b	Rattus norvegicus Fc receptor, IgG, low affinity IIb (Fcgr2b), mRNA [NM_175756]	NM_175756	289211	Rn.33323
A_44_P477620	9.27e-11	10.4337	10.3096	9.83779	9.99884	10.286	10.5564	11.2365	11.5614	11.8326	11.9873	Pla2g4a	Rattus norvegicus phospholipase A2, group IVA (cytosolic, calcium-dependent) (Pla2g4a), mRNA [NM_133551]	NM_133551	24653	Rn.10162
A_44_P189496	9.81e-11	6.8539	7.33922	6.51085	6.97507	8.51531	9.20403	10.031	9.25041	9.0287	8.55453	Fcgr1	Rattus norvegicus high-affinity immunoglobulin gamma Fc receptor I mRNA, partial cds. [AF416291]	AF416291	295279	Rn.16643
A_44_P494396	3.64e-06	8.96511	10.0869	9.25269	9.6556	10.4103	10.5352	11.2582	10.3211	9.70519	9.59502	LOC289614	PREDICTED: Rattus norvegicus similar to heat shock protein 1 (chaperonin) (LOC289614), mRNA [XR_005902]	XR_005902	289614	Rn.216166
A_44_P391784	5.21e-06	12.0031	12.4333	12.0753	12.4668	12.9814	13.1237	13.6904	12.9795	12.5173	12.5862	RGD1563524_predicted	PREDICTED: Rattus norvegicus similar to 60 kDa heat shock protein, mitochondrial precursor (Hsp60) (predicted) (RGD1563524_predicted), mRNA [XM_229115]	XM_229115	302797	Rn.197016
A_44_P113974	1.2e-07	10.9487	11.0433	10.6292	11.52	12.9803	13.2904	12.8051	12.681	12.8992	12.7393	Ccr5	Rattus norvegicus chemokine (C-C motif) receptor 5 (Ccr5), mRNA [NM_053960]	NM_053960	117029	Rn.10736
A_43_P15259	7.34e-08	13.6423	13.7257	13.9623	14.2869	14.8439	14.7543	14.5089	14.1521	14.1716	14.0485	Tnfrsf1a	Rattus norvegicus tumor necrosis factor receptor superfamily, member 1a (Tnfrsf1a), mRNA [NM_013091]	NM_013091	25625	Rn.11119
GO:0050728 negative regulation of inflammatory response
Probe Name	FDR(False discovery rate )	0h	0.5h	1h	3h	6h	9h	1d	4d	7d	14d	Gene Symbol	Description	Genbank Accession	Entrez Gene	UniGene
A_42_P768024	3.22e-09	10.1241	10.0162	9.52117	10.0403	10.3731	10.5039	10.6832	11.7979	12.2432	12.3509	Spn	Rat mRNA for leukosialin [Y00090]	Y00090	24796	Rn.11144
A_43_P11529	0.0171991	6.13212	5.84332	5.49317	5.32716	5.13197	4.80104	4.56572	5.31859	5.5096	5.38616	Calcrl	Rattus norvegicus calcitonin receptor-like (Calcrl), mRNA [NM_012717]	NM_012717	25029	Rn.11202
A_44_P500056	2.77e-09	10.4365	10.4354	10.7645	11.3157	11.4624	11.1877	10.9836	8.54005	8.33498	7.31807	Gpx2	Rattus norvegicus glutathione peroxidase 2 (Gpx2), mRNA [NM_183403]	NM_183403	29326	Rn.3503
A_44_P482476	3.72e-10	11.6815	11.6175	11.5119	12.933	13.6223	14.0972	14.0848	14.6334	14.032	13.6389	Fcgr3	Rat class III Fc-gamma receptor mRNA, complete cds. [M64368]	M64368	116591	Rn.6050
A_42_P805300	4.09e-10	14.8655	14.7303	14.7355	14.7892	15.0413	15.1168	15.9773	16.3095	16.1048	15.6245	Gpx1	Rattus norvegicus glutathione peroxidase 1 (Gpx1), mRNA [NM_030826]	NM_030826	24404	Rn.11323
A_44_P533794	8.44e-08	10.5135	10.2499	10.0949	11.6414	11.8692	12.0985	11.6716	11.8966	11.8867	11.4146	Tnfrsf1b	Rattus norvegicus tumor necrosis factor receptor superfamily, member 1b (Tnfrsf1b), mRNA [NM_130426]	NM_130426	156767	Rn.83633
A_44_P524359	1.03e-07	15.7513	16.215	16.4441	16.9232	16.8022	16.1832	16.011	16.257	16.3324	16.3035	Anxa1	Rattus norvegicus annexin A1 (Anxa1), mRNA [NM_012904]	NM_012904	25380	Rn.1792
A_44_P384213	0.00213991	5.94146	8.2406	6.87186	7.24524	7.596	7.68721	7.36629	6.57505	7.23597	6.63506	Il10	Rattus norvegicus interleukin 10 (Il10), mRNA [NM_012854]	NM_012854	25325	Rn.9868
A_44_P137633	5.38e-06	9.57944	9.79216	9.88534	9.7709	9.56217	9.55462	8.97037	8.55255	8.82501	9.00278	Adora1	Adenosine A1 receptor. [Source:Uniprot/SWISSPROT;Acc:P25099] [ENSRNOT00000004602]		29290	Rn.32078
A_42_P473467	4.31e-09	9.65209	9.49628	9.6964	9.58933	9.67284	9.97932	10.3027	11.0127	10.6466	10.1598	Cd276	Rattus norvegicus CD276 antigen (Cd276), mRNA [NM_182824]	NM_182824	315716	Rn.76129
A_44_P435596	1.77e-10	5.76273	9.93384	9.61324	8.18093	8.26652	7.88913	7.88904	6.48193	5.9541	5.59054	Zfp36	Rattus norvegicus zinc finger protein 36 (Zfp36), mRNA [NM_133290]	NM_133290	79426	Rn.82737
A_44_P168405	2.06e-10	10.0793	10.2333	9.93228	11.4505	12.0757	12.6038	12.7031	13.1216	12.3706	12.0564	Fcgr3	Rattus norvegicus Fc receptor, IgG, low affinity III (Fcgr3), mRNA [NM_053843]	NM_053843	116591	Rn.154415
A_42_P664121	9.42e-05	8.08635	8.32993	8.66362	8.90957	9.15953	9.11926	8.7174	8.49628	8.42242	8.1698	Adora2a	Rattus norvegicus adenosine A2a receptor (Adora2a), mRNA [NM_053294]	NM_053294	25369	Rn.11180
A_43_P11579	0.028889	3.53	4.04928	5.34475	3.1071	2.68419	3.93046	5.84399	4.44627	5.45135	5.29918	Chrna7	Rattus rattus nicotinic acetylcholine receptor alpha 7 subunit mRNA, complete cds [L31619]	L31619	25302	Rn.9698
A_42_P735417	3.11e-10	11.941	12.1826	11.9177	13.3893	14.3582	15.0166	14.4145	14.0832	13.7944	13.7404	Fcgr2b	Rattus norvegicus Fc receptor, IgG, low affinity IIb (Fcgr2b), mRNA [NM_175756]	NM_175756	289211	Rn.33323
A_44_P219972	1.59e-07	9.45656	9.17693	9.26902	9.89023	10.1619	10.2405	10.0171	10.5603	10.0355	9.54125	Nt5e	Rattus norvegicus 5' nucleotidase, ecto (Nt5e), mRNA [NM_021576]	NM_021576	58813	Rn.40132
A_44_P452261	2.62e-05	3.08752	4.84836	4.17549	4.65112	4.81186	4.14448	2.81401	4.75445	5.51605	4.75185	Il2ra	Rattus norvegicus interleukin 2 receptor, alpha chain (Il2ra), mRNA [NM_013163]	NM_013163	25704	Rn.9872
A_43_P21610	0.149067	3.19434	3.65341	3.812	4.33685	3.72944	4.80672	3.75988	3.84596	4.99273	4.21809	Serpinc1	Rattus norvegicus serine (or cysteine) peptidase inhibitor, clade C (antithrombin), member 1 (Serpinc1), mRNA [NM_001012027]	NM_001012027	304917	Rn.204806
A_43_P11741	0.200649	4.8696	5.07842	5.40664	5.64709	5.88901	5.89889	4.83222	4.87025	6.1278	5.38238	Il2ra	Rattus norvegicus interleukin 2 receptor, alpha chain (Il2ra), mRNA [NM_013163]	NM_013163	25704	Rn.9872

## Sheet: S1.3
Table S1.3. The expression of differentially expressed genes involved in immune response
GO:0006955 immune response
Probe Name	FDR(False discovery rate )	0h	0.5h	1h	3h	6h	9h	1d	4d	7d	14d	Gene Symbol	Description	Genbank Accession	Entrez Gene	UniGene
A_44_P468468	5.97e-11	7.60414	7.39565	7.29144	7.88829	8.13987	8.46899	9.13312	10.3	11.1703	9.88521	Lbp	Rattus norvegicus lipopolysaccharide binding protein (Lbp), mRNA [NM_017208]	NM_017208	29469	Rn.48863
A_44_P175495	1.43e-05	5.38468	5.40719	7.60652	9.94762	8.48363	6.85088	6.66199	8.26438	10.7472	9.92019	Cxcl11	Rattus norvegicus chemokine (C-X-C motif) ligand 11 (Cxcl11), mRNA [NM_182952]	NM_182952	305236	Rn.13664
A_42_P733671	0.000191946	6.92196	6.23027	6.2634	5.63644	5.93324	5.20944	4.72063	5.89144	6.76297	6.39817	Tnfsf10	Rattus norvegicus tumor necrosis factor (ligand) superfamily, member 10 (Tnfsf10), mRNA [NM_145681]	NM_145681	246775	Rn.83627
A_44_P409820	3.36e-11	5.8784	5.78162	5.58062	5.87075	5.95948	5.72736	5.26369	7.83933	8.52258	8.55944	Faslg	Rattus norvegicus Fas ligand (TNF superfamily, member 6) (Faslg), mRNA [NM_012908]	NM_012908	25385	Rn.9725
A_44_P371339	6.47e-14	2.48596	8.11206	9.47989	11.1155	11.2877	10.9572	8.01864	6.97217	6.70698	5.43863	Il6	Rattus norvegicus interleukin 6 (Il6), mRNA [NM_012589]	NM_012589	24498	Rn.9873
A_43_P15253	6.67e-08	12.8996	13.3052	13.8302	14.2222	14.6102	14.5846	13.9185	13.7928	14.0729	13.7096	Icam1	Rattus norvegicus intercellular adhesion molecule 1 (Icam1), mRNA [NM_012967]	NM_012967	25464	Rn.12
A_44_P294706	0.00678478	7.64223	8.34252	8.39571	8.1492	7.87019	8.76063	9.40828	8.1825	6.74676	7.89688	Tlr9	Rattus norvegicus toll-like receptor 9 (Tlr9), mRNA [NM_198131]	NM_198131	338457	Rn.92495
A_43_P12947	0.00248621	5.18706	5.48163	5.79732	5.57551	5.65542	6.22445	6.71934	5.74605	4.24234	5.11938	Il13	Rattus norvegicus interleukin 13 (Il13), mRNA [NM_053828]	NM_053828	116553	Rn.9921
A_43_P14911	9.2e-09	8.85175	11.73	11.5416	12.166	13.3403	12.9659	11.6344	10.6099	10.9788	10.7212	Il1b	Rattus norvegicus interleukin 1 beta (Il1b), mRNA [NM_031512]	NM_031512	24494	Rn.9869
A_43_P12903	0.00158965	4.42405	4.23559	4.87919	5.9105	4.30396	5.31032	5.61927	4.70009	2.71487	4.06834	Ccl28	Rattus norvegicus chemokine (C-C motif) ligand 28 (Ccl28), mRNA [NM_053700]	NM_053700	114492	Rn.195764
A_44_P248105	1.98e-07	7.80633	7.98264	7.40312	8.01621	9.16507	9.78153	10.3856	9.41054	9.25939	8.7313	Pira2_predicted	PREDICTED: Rattus norvegicus paired-Ig-like receptor A2 (predicted) (Pira2_predicted), mRNA [XM_341771]	XM_341771	361492	Rn.207186
A_44_P419426	0.000514771	3.60679	3.88486	3.75022	3.65458	4.98078	4.64738	3.85902	5.3005	5.60798	4.895	Tlr10_predicted	PREDICTED: Rattus norvegicus toll-like receptor 10 (predicted) (Tlr10_predicted), mRNA [XM_223422]		305355
A_44_P172140	3.55e-06	7.11831	6.60784	6.35658	6.32911	5.96863	5.96606	6.3515	7.37981	6.93495	6.64292	Hfe	Rattus norvegicus hemochromatosis (Hfe), mRNA [NM_053301]	NM_053301	29199	Rn.42931
A_42_P598412	1.82e-12	11.9937	11.9129	11.5872	11.5133	11.676	11.8222	13.491	15.1857	14.4568	13.6356	Apobec1	Rattus norvegicus apolipoprotein B editing complex 1 (Apobec1), mRNA [NM_012907]	NM_012907	25383	Rn.10002
A_42_P522899	4.78e-12	10.1543	9.49788	9.66459	9.90231	10.1963	10.5374	10.7515	11.7869	11.8367	11.2005	Tgfb1	Rattus norvegicus transforming growth factor, beta 1 (Tgfb1), mRNA [NM_021578]	NM_021578	59086	Rn.40136
A_44_P500803	1.73e-09	12.6771	12.6617	12.4223	12.5311	12.2515	12.4618	12.0432	13.8248	14.6909	14.7393	RT1-Bb	Rattus norvegicus RT1 class II, locus Bb (RT1-Bb), mRNA [NM_001004084]	NM_001004084	309622	Rn.202964
A_44_P489862	7.76e-11	10.895	10.7882	10.5433	10.7414	10.8885	11.2883	12.0885	13.2879	12.9114	12.1499	Tnfaip8l2	Rattus norvegicus tumor necrosis factor, alpha-induced protein 8-like 2 (Tnfaip8l2), mRNA [NM_001014039]	NM_001014039	310663	Rn.35002
A_44_P515211	6.73e-12	9.91981	9.88701	10.0202	10.118	9.11625	8.69624	8.18065	8.05274	8.06259	8.21268	Tnfsf15	Rattus norvegicus tumor necrosis factor (ligand) superfamily, member 15 (Tnfsf15), mRNA [NM_145765]	NM_145765	252878	Rn.84873
A_44_P1025102	2.29e-08	11.4849	11.609	11.4349	12.0418	12.292	12.4074	11.9311	12.6589	12.8668	12.7925	Plscr1	Rattus norvegicus phospholipid scramblase 1 (Plscr1), mRNA [NM_057194]	NM_057194	117540	Rn.96807
A_43_P11522	2.87e-07	5.66112	5.51548	5.06069	5.16241	5.06096	4.61441	4.9263	7.19121	7.22602	7.25672	Cd4	Rattus norvegicus CD4 antigen (Cd4), mRNA [NM_012705]	NM_012705	24932	Rn.10748
A_43_P23392	5.59e-06	4.81941	4.65269	4.93244	5.77975	6.69548	6.63018	7.09751	6.80383	6.5039	5.7688	Il1f8_predicted	PREDICTED: Rattus norvegicus interleukin 1 family, member 8 (predicted) (Il1f8_predicted), mRNA [XM_342377]	XM_342377	362076	Rn.137499
A_44_P1058520	9.53e-10	5.26807	5.34388	4.19767	5.31681	5.19484	4.92301	5.26599	8.97187	9.42294	9.527	RGD1562408_predicted	PREDICTED: Rattus norvegicus similar to SH2 domain protein 1A (Signaling lymphocyte activation molecule-associated protein) (predicted) (RGD1562408_predicted), mRNA [XM_576903]		501502	Rn.12605
A_44_P389019	0.00030907	11.0388	11.5415	11.3878	11.3227	11.1092	11.5457	11.355	11.9796	12.3477	12.117	RT1-CE10	Rattus norvegicus RT1 class I, CE10 (RT1-CE10), mRNA [NM_001008833]	NM_001008833	414792	Rn.205556
A_44_P438922	7.13e-11	5.96253	5.48071	4.69752	5.13345	6.16745	6.003	7.10696	8.88633	8.28888	7.39887	Klhl6_predicted	Rattus norvegicus similar to Kelch-like protein 6 (LOC287974), mRNA [XM_221290]		287974	Rn.204888
A_42_P695401	1.25e-11	11.736	14.6147	15.7371	16.9378	17.0861	17.0849	15.8154	13.6316	14.0262	13.3626	Ccl2	Rattus norvegicus chemokine (C-C motif) ligand 2 (Ccl2), mRNA [NM_031530]	NM_031530	24770	Rn.4772
A_44_P281733	3.89e-09	5.35401	5.06699	5.19022	5.41812	6.41831	6.56646	6.69692	7.27253	7.11383	6.30419	Nlrp3_predicted	PREDICTED: Rattus norvegicus cold autoinflammatory syndrome 1 homolog (human) (predicted) (Cias1_predicted), mRNA [XM_220513]		287362	Rn.214177
A_44_P316239	4.24e-08	9.66127	9.40429	9.48785	10.0157	10.4319	10.8037	10.9116	11.3371	11.2654	10.4266	Lyn	Rattus norvegicus Yamaguchi sarcoma viral (v-yes-1) oncogene homolog (Lyn), mRNA [NM_030857]	NM_030857	81515	Rn.4338
A_44_P421417	1.16e-08	13.5183	13.2219	13.5818	13.3663	13.0037	13.1575	12.7296	12.0366	11.9714	12.6861	Spon2	Rattus norvegicus spondin 2, extracellular matrix protein (Spon2), mRNA [NM_138533]	NM_138533	171569	Rn.6699
A_42_P538670	7e-09	9.20513	8.97093	8.62373	9.16925	9.41506	9.48469	10.5877	10.9132	10.7896	10.222	Cybb	Rattus norvegicus cytochrome b-245, beta polypeptide (Cybb), mRNA [NM_023965]	NM_023965	66021	Rn.98491
A_43_P12926	1.15e-08	8.8359	9.13244	9.33207	10.517	10.8829	10.681	10.1318	10.4277	10.0345	9.36794	Cyp27b1	Rattus norvegicus cytochrome P450, family 27, subfamily b, polypeptide 1 (Cyp27b1), mRNA [NM_053763]	NM_053763	114700	Rn.10847
A_44_P482476	3.72e-10	11.6815	11.6175	11.5119	12.933	13.6223	14.0972	14.0848	14.6334	14.032	13.6389	Fcgr3	Rat class III Fc-gamma receptor mRNA, complete cds. [M64368]	M64368	116591	Rn.6050
A_44_P100584	1.83e-06	4.98328	5.03992	4.38958	5.58674	6.44459	5.68048	4.71262	5.62629	6.48289	5.9687	Il7r_predicted	PREDICTED: Rattus norvegicus interleukin 7 receptor (predicted) (Il7r_predicted), mRNA [XM_226824]		294797	Rn.103615
A_42_P729340	0.0123639	15.0117	14.7927	14.7547	15.0611	14.9736	14.9836	14.1946	15.0011	16.2819	15.1918	Oas1	Rattus norvegicus 2',5'-oligoadenylate synthetase 1, 40/46kDa (Oas1), mRNA [NM_138913]	NM_138913	192281	Rn.10383
A_43_P13246	4.56e-08	5.60163	4.89403	3.90992	4.67304	5.90926	5.79303	5.73138	9.17334	9.61853	8.53783	Xcl1	Rattus norvegicus chemokine (C motif) ligand 1 (Xcl1), mRNA [NM_134361]	NM_134361	171371	Rn.90962
A_42_P473314	2.85e-10	11.948	12.0889	11.8802	12.298	12.1791	12.6437	12.8858	13.9506	13.9784	13.5695	Hla-dma	Rattus norvegicus major histocompatibility complex, class II, DM alpha (Hla-dma), mRNA [NM_198741]	NM_198741	294274	Rn.35809
A_44_P466474	5.54e-06	10.3238	11.0553	10.5111	11.0087	11.6604	11.6717	12.2159	11.5289	11.0611	10.926	LOC291205	PREDICTED: Rattus norvegicus similar to 60 kDa heat shock protein, mitochondrial precursor (Hsp60) (60 kDa chaperonin) (CPN60) (Heat shock protein 60) (HSP-60) (Mitochondrial matrix protein P1) (HSP-65) (LOC291205), mRNA [XR_007380]	XR_007380	291205	Rn.197016
A_44_P372587	2.53e-10	6.53426	5.92893	5.84398	5.65986	5.53446	6.6024	8.4796	9.82433	9.9311	8.98275	Cx3cr1	Rattus norvegicus chemokine (C-X3-C) receptor 1 (Cx3cr1), mRNA [NM_133534]	NM_133534	171056	Rn.10482
A_44_P454413	0.00175094	5.91558	6.70221	6.15592	6.49004	6.9455	6.4688	6.43315	6.48123	6.35114	5.50183	Agtr1b	Rattus norvegicus angiotensin receptor 1b (Agtr1b), mRNA [NM_031009]	NM_031009	81638	Rn.9815
A_42_P693316	3.97e-14	7.74226	7.64407	7.42368	7.63674	7.92189	8.14488	8.94775	10.5735	11.4279	11.1493	Cfi	Rattus norvegicus complement factor I (Cfi), mRNA [NM_024157]	NM_024157	79126	Rn.7424
A_44_P552514	6.22e-05	5.15422	5.61479	5.60996	5.68321	6.19981	6.83841	6.66663	6.78194	7.40274	6.51415	Ccr7	Rattus norvegicus chemokine (C-C motif) receptor 7 (Ccr7), mRNA [NM_199489]	NM_199489	287673	Rn.16815
A_44_P451916	0.00021383	10.9467	10.8518	11.2694	11.741	11.4672	11.5427	10.9914	11.803	12.8622	12.0855	Tap1	Rattus norvegicus transporter 1, ATP-binding cassette, sub-family B (MDR/TAP) (Tap1), mRNA [NM_032055]	NM_032055	24811	Rn.10763
A_44_P549304	1.12e-05	10.2517	10.1034	10.0768	10.7348	10.735	10.9004	10.4239	10.8444	11.3243	10.7554	Il18bp	Rattus norvegicus interleukin 18 binding protein (Il18bp), mRNA [NM_053374]	NM_053374	84388	Rn.20083
A_44_P533794	8.44e-08	10.5135	10.2499	10.0949	11.6414	11.8692	12.0985	11.6716	11.8966	11.8867	11.4146	Tnfrsf1b	Rattus norvegicus tumor necrosis factor receptor superfamily, member 1b (Tnfrsf1b), mRNA [NM_130426]	NM_130426	156767	Rn.83633
A_44_P520175	2.81e-08	9.86023	9.93226	10.351	10.2043	9.70749	9.56428	9.3943	10.8726	11.1548	10.9636	Masp1	RNO487622 Rattus norvegicus partial mRNA for MASP-3 protein (masp1-3 gene), partially processed [AJ487622]	AJ487622	64023	Rn.203236
A_43_P13320	1.53e-06	2.81673	3.47027	2.98891	3.4141	2.5745	3.11877	2.87855	4.81515	5.93858	5.95534	Ifng	Rattus norvegicus interferon gamma (Ifng), mRNA [NM_138880]	NM_138880	25712	Rn.10795
A_44_P550785	0.000783957	8.24766	8.04283	8.33688	8.29739	8.22982	7.89771	7.85543	8.48623	10.0597	9.05925	Gbp5_predicted	PREDICTED: Rattus norvegicus guanylate nucleotide binding protein 5 (predicted) (Gbp5_predicted), mRNA [XM_342352]		362050	Rn.198177
A_44_P215602	6.24e-06	7.59277	8.44477	7.90047	8.25974	9.06028	9.02808	9.7917	8.95279	8.35584	8.25333	LOC294396	PREDICTED: Rattus norvegicus similar to 60 kDa heat shock protein, mitochondrial precursor (Hsp60) (60 kDa chaperonin) (CPN60) (Heat shock protein 60) (HSP-60) (Mitochondrial matrix protein P1) (HSP-65) (LOC294396), mRNA [XR_007178]	XR_007178	294396	Rn.196932
A_43_P12529	2.4e-09	7.59973	7.98883	7.88035	8.00714	8.4185	8.8514	9.17689	9.73073	9.24307	8.50823	Stxbp2	Rattus norvegicus syntaxin binding protein 2 (Stxbp2), mRNA [NM_031126]	NM_031126	81804	Rn.10121
A_44_P419064	1.76e-06	12.7432	13.0836	12.7809	13.0878	13.8744	14.4225	14.1052	14.0524	14.6096	14.4339	Cfb	Rattus norvegicus complement factor B (Cfb), mRNA [NM_212466]	NM_212466	294257	Rn.109148
A_44_P519948	1.16e-06	4.5175	5.43468	5.47011	6.63097	7.33921	7.37332	7.26902	5.29368	4.9083	4.92412	Fcar	Rattus norvegicus IgA Fc receptor (Fcar), mRNA [NM_201992]	NM_201992	365183	Rn.123516
A_44_P200968	1.47e-07	10.4834	10.2989	10.104	10.9685	11.3513	11.5988	11.4719	11.7175	11.8206	11.4043	Tlr6	Rattus norvegicus toll-like receptor 6 (Tlr6), mRNA [NM_207604]	NM_207604	305353	Rn.163249
A_44_P250030	1e-05	8.01369	7.87082	8.37819	8.0039	8.30084	7.63548	7.25045	6.84875	6.6701	6.07783	Bmp6	Rattus norvegicus bone morphogenetic protein 6 (Bmp6), mRNA [NM_013107]	NM_013107	25644	Rn.40476
A_44_P1046787	5.69e-09	15.3757	15.1729	15.351	15.2544	15.2855	14.8924	14.407	13.8235	13.6427	14.2756	RGD1559717_predicted	PREDICTED: Rattus norvegicus similar to RPE-spondin (predicted) (RGD1559717_predicted), mRNA [XM_216317]		297757	Rn.144410
A_44_P384213	0.00213991	5.94146	8.2406	6.87186	7.24524	7.596	7.68721	7.36629	6.57505	7.23597	6.63506	Il10	Rattus norvegicus interleukin 10 (Il10), mRNA [NM_012854]	NM_012854	25325	Rn.9868
A_44_P398729	3.25e-07	8.25528	8.45248	9.36662	10.6482	10.556	10.8805	10.4321	10.3754	10.3626	9.85841	Stno_predicted	PREDICTED: Rattus norvegicus strawberry notch homolog (Drosophila) (predicted) (Stno_predicted), mRNA [XM_234899]		314619	Rn.67287
A_42_P714311	3.57e-06	8.9474	11.0735	10.5182	10.7869	12.412	12.5726	11.6094	10.6827	10.8877	10.8163	Ccl3	Rattus norvegicus chemokine (C-C motif) ligand 3 (Ccl3), mRNA [NM_013025]	NM_013025	25542	Rn.10139
A_44_P165908	5.6e-06	2.42816	3.19194	2.20314	5.26554	5.19412	5.81921	5.45209	4.49783	2.62728	3.62662	Il1rl2	Rattus norvegicus interleukin 1 receptor-like 2 (Il1rl2), mRNA [NM_133575]	NM_133575	171106	Rn.10235
A_44_P348614	0.00013676	10.1433	9.68667	9.81046	10.2493	9.7826	9.81084	9.62355	10.0538	11.3017	10.2051	Sp110	Rattus norvegicus SP110 nuclear body protein (Sp110), mRNA [NM_001034137]	NM_001034137	301570	Rn.6459
A_44_P1039994	0.0238341	15.9233	15.9682	15.738	16.2262	16.0052	15.5611	14.895	15.8445	17.1664	15.8902	Irf7	Rattus norvegicus interferon regulatory factor 7 (Irf7), mRNA [NM_001033691]	NM_001033691	293624	Rn.101159
A_42_P625147	2.89e-07	9.01991	9.30597	9.2475	10.3008	10.7828	10.954	9.84116	9.38473	9.38275	9.54696	Pglyrp1	Rattus norvegicus peptidoglycan recognition protein 1 (Pglyrp1), mRNA [NM_053373]	NM_053373	84387	Rn.2834
A_44_P110542	1.92e-08	14.7778	14.6595	14.9998	14.678	14.3776	14.5262	14.2868	14.2003	13.9309	13.7265	Dbnl	Rattus norvegicus drebrin-like (Dbnl), mRNA [NM_031352]	NM_031352	83527	Rn.4115
A_44_P363116	2.7e-13	5.80833	7.58066	8.62706	11.5251	12.9935	13.3151	10.3644	6.89863	6.41056	6.51824	Gm1960	Rattus norvegicus gene model 1960, (NCBI) (Gm1960), mRNA [NM_138522]	NM_138522	171551	Rn.10525
A_44_P232897	1.75e-10	13.3253	13.6211	13.9127	15.0506	15.3692	14.9719	14.2826	13.2064	13.0855	12.8598	Procr	Rattus norvegicus protein C receptor, endothelial (Procr), mRNA [NM_001025733]	NM_001025733	362248	Rn.144312
A_44_P445166	0.000215139	7.54346	7.78887	8.06858	7.70801	7.72338	8.22591	8.28845	8.56723	9.08489	8.99952	Inppl1	Rattus norvegicus inositol polyphosphate phosphatase-like 1 (Inppl1), mRNA [NM_022944]	NM_022944	65038	Rn.42902
A_44_P130516	8.54e-09	12.606	12.419	12.4051	12.4288	12.3623	12.1556	11.8858	13.3917	14.3599	14.4949	RT1-Db1	Rattus norvegicus RT1 class II, locus Db1 (RT1-Db1), mRNA [NM_001008884]	NM_001008884	294270	Rn.33311
A_43_P16166	5.38e-07	5.08177	6.45775	5.85051	5.8538	5.41663	5.70511	5.67957	7.30669	8.06743	7.90666	Cd69	Rattus norvegicus CD69 antigen (Cd69), mRNA [NM_134327]	NM_134327	29187	Rn.23779
A_44_P541397	1.17e-09	12.2142	12.4669	12.8207	14.1039	14.2566	13.9667	13.2633	12.197	12.0242	11.681	Procr	Rattus norvegicus protein C receptor, endothelial (Procr), mRNA [NM_001025733]	NM_001025733	362248	Rn.144312
A_44_P332429	5.86e-08	13.9091	13.8916	13.9537	13.9567	14.0098	14.145	14.0361	14.6817	15.1504	15.4107	C1s	Rattus norvegicus complement component 1, s subcomponent (C1s), mRNA [NM_138900]	NM_138900	192262	Rn.4037
A_43_P12570	0.368984	4.55302	4.52299	4.74013	4.85583	5.92942	5.13086	5.68817	4.99241	5.17853	4.98122	Il3	Rattus norvegicus interleukin 3 (Il3), mRNA [NM_031513]	NM_031513	24495	Rn.10652
A_44_P337300	2.84e-06	9.13551	9.22734	10.1286	10.8246	10.8681	11.3683	11.1459	10.9285	10.5953	10.2181	Il4ra	Rattus norvegicus interleukin 4 receptor, alpha (Il4ra), mRNA [NM_133380]	NM_133380	25084	Rn.10471
A_44_P367573	0.0396807	6.78109	7.52752	8.07412	7.4169	7.5443	8.11153	8.3934	7.17489	7.17642	7.12223	Chia	Rattus norvegicus chitinase, acidic (Chia), mRNA [NM_207586]	NM_207586	113901	Rn.43692
A_44_P226999	0.0281819	11.1683	11.3964	11.2239	11.244	11.2069	11.067	10.6448	11.6185	12.8351	11.4395	Oas1i	Rattus norvegicus 2 ' -5 ' oligoadenylate synthetase 1I (Oas1i), mRNA [NM_001009680]	NM_001009680	304507	Rn.203133
A_44_P994692	1.82e-09	8.02932	8.13055	7.86957	8.20002	8.40513	8.77953	8.5198	10.8258	11.5825	11.4601	Zap70	Rattus norvegicus zeta-chain (TCR) associated protein kinase 70 (Zap70), mRNA [NM_001012002]	NM_001012002	301348	Rn.17862
A_44_P506582	1.77e-08	9.10287	8.89817	9.07376	8.74096	8.1935	8.20024	8.03534	8.16073	8.33723	8.77515	RGD1304737_predicted	PREDICTED: Rattus norvegicus similar to KIAA1086 protein (predicted) (RGD1304737_predicted), mRNA [XM_234923]	XM_234923	314639	Rn.41117
A_44_P140358	4.31e-05	8.5653	8.58813	8.34912	9.68256	10.6808	10.3509	9.59815	9.64908	10.5874	9.56131	Samhd1_predicted	PREDICTED: Rattus norvegicus SAM domain and HD domain, 1 (predicted) (Samhd1_predicted), mRNA [XM_230789]		311580	Rn.136947
A_44_P448431	6.73e-13	5.42936	5.25777	4.75995	5.185	6.7027	8.34292	11.0871	11.5678	11.1598	9.68331	Cd8a	Rattus norvegicus CD8 antigen, alpha chain (Cd8a), mRNA [NM_031538]	NM_031538	24930	Rn.10306
A_44_P394636	1.75e-10	10.0998	9.82457	9.9911	9.95701	10.1012	10.6482	10.9845	12.0837	11.9644	11.4036	Inpp5d	Rattus norvegicus inositol polyphosphate-5-phosphatase D (Inpp5d), mRNA [NM_019311]	NM_019311	54259	Rn.10659
A_43_P11546	7.39e-09	9.20638	8.64487	8.71686	9.39688	9.68618	9.75072	9.51982	9.87374	8.45395	7.64657	Cd24	Rattus norvegicus CD24 antigen (Cd24), mRNA [NM_012752]	NM_012752	25145	Rn.6007
A_43_P15900	2.3e-07	6.88243	7.03336	7.08729	7.66505	8.92794	8.25284	7.23744	9.53364	8.88255	8.21875	Ccl22	Rattus norvegicus chemokine (C-C motif) ligand 22 (Ccl22), mRNA [NM_057203]	NM_057203	117551	Rn.48727
A_44_P161233	3.27e-11	9.80133	9.81818	9.29274	10.1562	10.5546	10.6669	11.5404	12.2756	12.3964	11.5883	Il18	Rattus norvegicus interleukin 18 (Il18), mRNA [NM_019165]	NM_019165	29197	Rn.11118
A_44_P519251	5.55e-07	9.15975	9.75427	9.5252	10.5087	10.93	11.6622	11.6053	11.2584	10.912	10.143	Cd14	Rattus norvegicus CD14 antigen (Cd14), mRNA [NM_021744]	NM_021744	60350	Rn.42942
A_43_P14460	1.7e-09	10.2759	9.95442	9.85083	11.2609	12.4291	13.0018	13.0018	11.1807	12.0989	11.9179	Prg4_predicted	PREDICTED: Rattus norvegicus proteoglycan 4, (megakaryocyte stimulating factor, articular superficial zone protein, camptodactyly, arthropathy, coxa vara, pericarditis syndrome) (predicted) (Prg4_predicted), mRNA [XM_213903]		289104	Rn.198420
A_43_P12850	1.55e-10	6.41892	5.98283	5.97772	5.47899	5.32005	4.61363	5.53299	7.64471	7.76555	7.32453	Tnfsf4	Rattus norvegicus tumor necrosis factor (ligand) superfamily, member 4 (Tnfsf4), mRNA [NM_053552]	NM_053552	89814	Rn.30043
A_44_P462661	4.37e-11	9.11678	9.91233	9.9871	12.8204	14.0397	14.0235	13.3949	12.5179	12.3278	11.9122	Il1rn	Rattus norvegicus interleukin 1 receptor antagonist (Il1rn), mRNA [NM_022194]	NM_022194	60582	Rn.162640
A_44_P183134	6.46e-05	9.08708	8.76613	9.06865	9.3096	9.19692	9.2513	8.82391	8.62351	8.30896	7.69408	Smad6_predicted	PREDICTED: Rattus norvegicus MAD homolog 6 (Drosophila) (predicted) (Smad6_predicted), mRNA [XM_345947]		367100	Rn.42472
A_44_P306439	1.05e-08	9.56802	9.39562	8.91043	9.64128	9.51548	9.4441	10.1497	12.4435	13.4019	12.6907	Fcgr3a	Rattus norvegicus Fc fragment of IgG, low affinity IIIa, receptor (Fcgr3a), mRNA [NM_207603]	NM_207603	304966	Rn.23977
A_44_P388783	2.64e-10	4.38435	6.13585	5.83256	8.31669	9.09866	9.30076	8.34477	6.25052	5.52843	5.09317	Clec4d	Rattus norvegicus C-type lectin domain family 4, member d (Clec4d), mRNA [NM_001003707]	NM_001003707	362432	Rn.144379
A_44_P342821	5.6e-08	4.17193	3.83499	4.3192	4.42545	5.07275	4.99235	5.83372	7.37823	7.64842	6.74175	Cd300lf	Rattus norvegicus CD300 antigen like family member F (Cd300lf), mRNA [NM_001025111]	NM_001025111	287818	Rn.130740
A_43_P19763	2.85e-08	11.2104	11.5239	11.3798	12.8788	13.4192	13.6354	13.4113	13.6658	13.4977	12.8144	Tlr2	Rattus norvegicus toll-like receptor 2 (Tlr2), mRNA [NM_198769]	NM_198769	310553	Rn.46387
A_44_P426558	8.71e-05	11.1901	11.8338	11.3029	11.779	12.0267	12.4869	12.9801	12.3078	11.838	11.812	Hspd1	Rattus norvegicus heat shock protein 1 (chaperonin) (Hspd1), mRNA [NM_022229]	NM_022229	63868	Rn.102058
A_43_P16025	0.00389985	2.74763	2.84583	1.99288	3.38699	4.0543	4.46346	4.64313	4.62226	4.54219	4.12698	Il4	Rattus norvegicus interleukin 4 (Il4), mRNA [NM_201270]	NM_201270	287287	Rn.108255
A_42_P577431	7.06e-09	12.7112	12.7588	13.2103	14.6473	15.2183	14.9062	13.9675	14.0799	14.2956	14.0563	LOC680611	PREDICTED: Rattus norvegicus similar to B-cell leukemia [XM_001057993]	XM_001057993	680611	Rn.198135
A_44_P468879	1.23e-08	8.4266	8.17355	7.90051	8.00284	8.51898	8.9301	9.5087	9.97601	9.6068	9.07833	Btk	Rattus norvegicus Bruton agammaglobulinemia tyrosine kinase (Btk), mRNA [NM_001007798]	NM_001007798	367901	Rn.26996
A_44_P100334	2.54e-06	7.48056	7.42018	6.69278	6.60275	6.91247	7.30716	9.02552	6.48909	6.18843	6.72728	Ccl24	Rattus norvegicus chemokine (C-C motif) ligand 24 (Ccl24), mRNA [NM_001013045]	NM_001013045	288593	Rn.138822
A_44_P232084	6.87e-07	5.20278	5.31735	4.60691	6.49554	6.15787	6.71363	7.17544	7.25546	7.13465	6.76291	LOC301133	PREDICTED: Rattus norvegicus similar to Tumor necrosis factor ligand superfamily member 14 (CD258 antigen) (LOC301133), mRNA [XM_236794]	XM_236794	301133
A_42_P473398	7.66e-16	9.10008	14.5161	15.2388	15.2913	14.5544	13.8943	12.095	9.4585	9.11929	8.63299	Cxcl1	Rattus norvegicus chemokine (C-X-C motif) ligand 1 (Cxcl1), mRNA [NM_030845]	NM_030845	81503	Rn.10907
A_44_P496519	3.9e-07	6.90173	7.315	7.37434	7.92584	7.89099	7.8339	7.33207	6.89907	6.81501	6.95049	Ccl22	Rattus norvegicus chemokine (C-C motif) ligand 22 (Ccl22), mRNA [NM_057203]	NM_057203	117551	Rn.48727
A_44_P461402	0.000594328	6.48503	6.33328	5.32617	5.53087	5.47302	5.68677	5.53719	4.94155	4.59608	5.23706	Fcer1a	Rattus norvegicus Fc receptor, IgE, high affinity I, alpha polypeptide (Fcer1a), mRNA [NM_012724]	NM_012724	25047	Rn.9677
A_44_P358151	2.3e-11	7.09424	6.74535	7.59214	10.4056	11.1398	11.2789	11.2892	10.1006	10.0588	9.50282	Sectm1b	Rattus norvegicus secreted and transmembrane 1B (Sectm1b), mRNA [NM_199082]	NM_199082	287884	Rn.25030
A_44_P531647	1.87e-07	8.48183	8.2727	8.48966	7.75818	7.98394	8.49392	9.21389	9.51218	9.37559	8.96253	Plcg2	Rattus norvegicus phospholipase C, gamma 2 (Plcg2), mRNA [NM_017168]	NM_017168	29337	Rn.9751
A_44_P168405	2.06e-10	10.0793	10.2333	9.93228	11.4505	12.0757	12.6038	12.7031	13.1216	12.3706	12.0564	Fcgr3	Rattus norvegicus Fc receptor, IgG, low affinity III (Fcgr3), mRNA [NM_053843]	NM_053843	116591	Rn.154415
A_43_P13048	9.61e-07	2.03101	2.06302	3.0057	2.02435	2.06221	3.09373	3.06526	6.07571	5.86495	5.35688	Tnfsf11	Rattus norvegicus tumor necrosis factor (ligand) superfamily, member 11 (Tnfsf11), mRNA [NM_057149]	NM_057149	117516	Rn.64517
A_44_P296155	1.45e-06	14.9476	15.3332	15.124	15.1461	15.0766	15.1095	14.8206	16.055	16.5736	16.3581	RT1-A2	Rattus norvegicus RT1 class Ia, locus A2 (RT1-A2), mRNA [NM_001008829]	NM_001008829	24974	Rn.116787
A_44_P104630	1.82e-07	7.49021	7.65181	7.06868	6.80515	7.23906	7.42029	7.80732	8.60651	8.66195	8.11064	Lat2	Rattus norvegicus linker for activation of T cells family, member 2 (Lat2), mRNA [NM_173840]	NM_173840	317676	Rn.163206
A_43_P15515	2.24e-08	8.5188	8.27327	7.99104	9.27513	10.7546	11.0168	10.4388	10.4949	10.6657	10.2214	Ccr5	Rattus norvegicus chemokine (C-C motif) receptor 5 (Ccr5), mRNA [NM_053960]	NM_053960	117029	Rn.10736
A_43_P11672	1.5e-13	7.18482	6.64743	6.98649	13.1104	13.8707	13.942	12.5568	12.2303	11.8412	10.2141	Il1rl1	Rattus norvegicus interleukin 1 receptor-like 1 (Il1rl1), mRNA [NM_013037]	NM_013037	25556	Rn.10072
A_44_P1004840	1.28e-07	9.3289	10.4989	10.144	9.61824	10.1058	10.1718	10.6628	10.9476	10.8154	10.3831	Tnfsf9	Rattus norvegicus tumor necrosis factor (ligand) superfamily, member 9 (Tnfsf9), mRNA [NM_181384]	NM_181384	353218	Rn.185237
A_44_P304064	3.37e-08	10.6261	10.6111	10.8273	10.4229	9.5666	9.62351	9.64887	10.4426	10.4901	10.4774	P2ry14	Rattus norvegicus purinergic receptor P2Y, G-protein coupled, 14 (P2ry14), mRNA [NM_133577]	NM_133577	171108	Rn.87082
A_44_P260445	0.030252	5.28069	6.56092	5.08617	5.14759	5.49687	5.42554	5.31691	5.49404	5.17585	5.20385	RT1.M4_predicted	MHC class Ib antigen (Fragment). [Source:Uniprot/SPTREMBL;Acc:O77931] [ENSRNOT00000030174]		309584
A_44_P109648	0.000177069	6.67585	8.10026	8.00578	7.446	7.14952	7.89824	8.18143	7.71387	7.79112	7.67848	Ctla4	Rattus norvegicus cytotoxic T-lymphocyte-associated protein 4 (Ctla4), mRNA [NM_031674]	NM_031674	63835	Rn.10259
A_44_P281510	1.09e-06	8.32925	8.56078	7.8691	8.88369	8.31533	8.84846	9.63326	10.2354	9.95974	9.24009	Tlr7_predicted	Rattus norvegicus toll-like receptor 7 (predicted) (Tlr7_predicted), mRNA [NM_001097582]	NM_001097582	317468	Rn.14819
A_42_P719607	0.000913375	5.25745	6.45387	6.32983	6.51304	6.94679	6.41065	6.21291	5.7722	5.55925	5.4419	Cxcl7	Rattus norvegicus chemokine (C-X-C motif) ligand 7 (Cxcl7), mRNA [NM_153721]	NM_153721	246358	Rn.67082
A_44_P267041	4.71e-09	7.78395	7.74906	7.59718	7.69017	7.70946	7.77351	7.7643	9.11108	9.38649	9.154	Lat	Rattus norvegicus linker for activation of T cells (Lat), mRNA [NM_030853]	NM_030853	81511	Rn.9773
A_44_P409840	1.41e-10	7.15007	8.21895	8.11831	9.75356	9.90092	9.17665	6.66359	11.4749	10.5651	10.2291	Ccl17	Rattus norvegicus chemokine (C-C motif) ligand 17 (Ccl17), mRNA [NM_057151]	NM_057151	117518	Rn.46679
A_42_P508984	0.00354505	12.982	13.8186	13.39	13.7936	14.153	13.6017	14.4231	14.8154	13.9165	13.5443	Cxcl4	Rattus norvegicus chemokine (C-X-C motif) ligand 4 (Cxcl4), mRNA [NM_001007729]	NM_001007729	360918	Rn.6800
A_42_P511265	2.79e-06	11.2493	11.3217	11.5033	11.3108	11.054	11.4552	11.1656	12.1509	13.1736	12.5608	RT1-CE7	Rattus norvegicus RT1 class I, CE7 (RT1-CE7), mRNA [NM_001008845]	NM_001008845	368153	Rn.145377
A_44_P390495	2e-07	9.58857	9.77117	9.78317	11.2264	11.239	11.2812	10.8656	10.247	10.65	9.59836	Gch	Rattus norvegicus GTP cyclohydrolase 1 (Gch), mRNA [NM_024356]	NM_024356	29244	Rn.28195
A_42_P471271	5.79e-09	13.2759	13.1268	12.8961	13.1399	13.561	13.8186	14.4529	15.0045	14.8229	14.5092	Ptpn6	Rattus norvegicus protein tyrosine phosphatase, non-receptor type 6 (Ptpn6), mRNA [NM_053908]	NM_053908	116689	Rn.18985
A_44_P471182	3.37e-08	10.1404	9.86973	9.55355	9.9412	9.98992	10.4506	10.9886	12.1022	11.8489	11.4102	Pfc	PREDICTED: Rattus norvegicus properdin factor, complement (mapped) (Pfc_mapped), mRNA [XM_216784]		299314	Rn.204119
A_44_P245295	8.13e-06	9.50266	9.24308	9.9224	9.42237	9.77423	9.09294	9.7987	8.29646	9.10211	8.19461	Tac4	Rattus norvegicus tachykinin 4 (Tac4), mRNA [NM_172328]	NM_172328	282829	Rn.91139
A_44_P1023538	1.94e-10	11.0126	10.923	10.8185	11.3863	11.3766	11.8506	11.5311	12.7899	13.5508	13.2516	C3	Rattus norvegicus complement component 3 (C3), mRNA [NM_016994]	NM_016994	24232	Rn.11378
A_43_P12274	2.8e-09	9.38409	9.14415	8.90955	10.2204	11.2499	11.5407	12.306	12.4807	11.9879	11.1676	Lst1	Rattus norvegicus leucocyte specific transcript 1 (Lst1), mRNA [NM_022634]	NM_022634	64569	Rn.91085
A_44_P160877	2.39e-11	11.0526	11.1104	10.7173	11.1039	10.9306	10.7194	12.1255	13.3962	12.8398	12.4596	Cfh	Rattus norvegicus complement component factor H (Cfh), mRNA [NM_130409]	NM_130409	155012	Rn.101777
A_42_P499899	0.0837873	7.2854	7.8753	8.21277	8.40586	7.82899	8.06231	8.33199	8.064	8.14748	7.9152	Prg2	Rattus norvegicus proteoglycan 2, bone marrow (Prg2), mRNA [NM_031619]	NM_031619	58826	Rn.10674
A_44_P294965	5.25e-06	5.35966	5.05517	4.82008	4.69545	4.79485	4.73815	4.63321	6.16069	6.89757	6.97192	RT1-DOb	Rattus norvegicus RT1 class II, locus DOb (RT1-DOb), mRNA [NM_001008846]	NM_001008846	365542	Rn.215279
A_44_P212551	9.09e-05	6.64725	6.75592	6.78872	6.84631	8.12676	8.2295	6.96548	7.86287	8.61989	8.62641	Ccl4	Rattus norvegicus chemokine (C-C motif) ligand 4 (Ccl4), mRNA [NM_053858]	NM_053858	116637	Rn.37880
A_44_P324707	0.0142205	13.3507	13.3075	13.2876	13.3484	13.2458	12.9418	12.7323	13.471	14.6986	14.0876	RT1-Aw2	Rattus norvegicus RT1 class Ib, locus Aw2 (RT1-Aw2), mRNA [NM_012645]	NM_012645	24737	Rn.40130
A_44_P231689	2.5e-05	9.63329	9.86978	9.3808	9.96934	10.4911	10.5173	10.9559	10.1991	9.69206	9.73563	LOC292958	PREDICTED: Rattus norvegicus similar to heat shock protein 1 (chaperonin) (LOC292958), mRNA [XR_007085]	XR_007085	292958	Rn.197974
A_42_P521707	3.84e-07	11.497	11.311	11.2656	10.9989	11.0502	11.3356	11.6833	12.3098	13.0359	12.4006	RT1-N3	Rattus norvegicus MHC class I mRNA, complete cds. [L23128]	L23128	24750	Rn.202956
A_44_P304323	8.95e-10	8.49577	8.31836	8.10304	8.8281	9.0946	8.76239	8.58277	10.9672	11.9257	13.0778	Ccl5	Rattus norvegicus chemokine (C-C motif) ligand 5 (Ccl5), mRNA [NM_031116]	NM_031116	81780	Rn.8019
A_44_P332606	4.12e-07	13.1517	13.2007	13.1024	13.1869	13.2157	13.37	13.414	14.7967	15.3299	14.7044	C2	Rattus norvegicus complement component 2 (C2), mRNA [NM_172222]	NM_172222	24231	Rn.98333
A_44_P417916	6.56e-06	9.7744	9.58242	9.94763	10.5848	10.9076	10.8886	10.523	10.4958	10.4908	9.95671	Myd88	Rattus norvegicus myeloid differentiation primary response gene 88 (Myd88), mRNA [NM_198130]	NM_198130	301059	Rn.37341
A_44_P230320	1.98e-08	9.33669	11.95	12.0069	12.7449	13.697	13.3326	11.8057	10.7549	11.1844	10.8864	Il1b	Rattus norvegicus interleukin 1 beta (Il1b), mRNA [NM_031512]	NM_031512	24494	Rn.9869
A_44_P229411	0.109096	5.10999	5.48171	5.72233	6.23131	6.94143	7.08101	6.78207	5.56944	6.30178	5.34794	Osm	Rattus norvegicus oncostatin M (Osm), mRNA [NM_001006961]	NM_001006961	289747	Rn.127158
A_42_P703548	0.128912	9.10032	8.38121	8.77213	8.50158	8.68524	8.03324	8.136	8.61591	8.85939	8.3584	Kynu	Rattus norvegicus kynureninase (L-kynurenine hydrolase) (Kynu), mRNA [NM_053902]	NM_053902	116682	Rn.10575
A_44_P358358	0.04788	7.76866	8.34928	8.08752	7.9512	7.94504	7.84856	7.77893	8.39384	9.56459	8.73063	H2-T18	Rattus norvegicus histocompatibility 2, T region locus 18 (H2-T18), mRNA [NM_001002821]	NM_001002821	406194	Rn.96971
A_44_P531414	1.03e-10	7.47833	7.2949	6.92801	8.10067	8.32763	8.67367	9.26508	10.0979	9.97565	9.17216	Il18	Rattus norvegicus IFN-gamma-inducing factor IL-18 (Il18) mRNA, complete cds [AY077842]	AY077842	29197	Rn.11118
A_44_P100443	1.97e-08	7.51908	7.42956	7.49715	7.19312	7.77562	8.32479	8.96267	8.89214	8.84758	8.57725	Ung	Rattus norvegicus uracil-DNA glycosylase (Ung), mRNA [NM_001013124]	NM_001013124	304577	Rn.104379
A_42_P569708	5.38e-09	10.7987	10.5031	10.5486	10.676	10.9462	11.2022	11.3427	11.964	11.9212	11.7393	Gpsm3	Rattus norvegicus G-protein signalling modulator 3 (AGS3-like, C. elegans) (Gpsm3), mRNA [NM_001003974]	NM_001003974	406163	Rn.7475
A_44_P299293	1.67e-05	5.44592	5.10829	4.58205	4.26596	5.10861	4.4279	4.49	6.27501	6.66364	6.536	Scap1	Rattus norvegicus src family associated phosphoprotein 1 (Scap1), mRNA [NM_173311]	NM_173311	286975	Rn.35285
A_44_P994492	2.59e-12	10.4489	10.3422	10.6697	10.5388	10.3554	10.2935	10.0301	8.94321	8.81898	8.5528	Ddah1	Rattus norvegicus dimethylarginine dimethylaminohydrolase 1 (Ddah1), mRNA [NM_022297]	NM_022297	64157	Rn.7398
A_44_P182020	6.81e-07	12.7492	12.6042	12.5014	12.6901	12.7618	13.0754	13.0809	13.8658	14.4236	13.9194	Psmb8	Rattus norvegicus proteosome (prosome, macropain) subunit, beta type 8 (Psmb8), mRNA [NM_080767]	NM_080767	24968	Rn.203098
A_44_P1039128	0.0080132	11.9403	12.9236	13.9779	14.4411	13.2176	13.3872	12.3773	14.0344	15.0456	13.3915	Cxcl10	Rattus norvegicus chemokine (C-X-C motif) ligand 10 (Cxcl10), mRNA [NM_139089]	NM_139089	245920	Rn.10584
A_44_P344228	2.69e-10	6.53446	6.12366	6.01441	6.08282	5.88891	5.76798	5.47242	7.03903	7.94693	8.09714	RT1-DOa	Rattus norvegicus RT1 class II, locus DOa (RT1-DOa), mRNA [NM_183051]	NM_183051	24984	Rn.137467
A_44_P118970	5.76e-05	6.94531	7.01886	6.82873	6.40069	6.04558	5.90126	5.32602	6.10525	6.05986	5.39521	Il12a	Rattus norvegicus interleukin 12a (Il12a), mRNA [NM_053390]	NM_053390	84405	Rn.207199
A_44_P412940	1.03e-08	1.99943	2.01596	1.96699	2.23022	4.04281	4.95309	4.2758	7.27258	6.55292	5.96594	Ccl9	Rattus norvegicus chemokine (C-C motif) ligand 9 (Ccl9), mRNA [NM_001012357]	NM_001012357	360579	Rn.145427
A_44_P653053	4.13e-08	11.3797	11.0984	10.3559	11.8366	12.2802	12.3125	11.36	12.3293	14.1599	14.5041	LOC498335	Rattus norvegicus similar to Small inducible cytokine B13 precursor (CXCL13) (B lymphocyte chemoattractant) (CXC chemokine BLC) (LOC498335), mRNA [NM_001017496]	NM_001017496	498335	Rn.6917
A_44_P142418	0.00442766	7.04068	6.67356	6.96287	5.88043	6.20697	6.51907	6.43163	7.05357	6.85603	6.66274	Polm	Rattus norvegicus polymerase (DNA directed), mu (Polm), mRNA [NM_001011912]	NM_001011912	289757	Rn.16022
A_44_P217604	2.74e-11	11.2205	11.2026	11.3504	11.1173	11.2016	11.3952	11.9808	12.4357	12.3211	12.1756	Msh2	Rattus norvegicus mutS homolog 2 (E. coli) (Msh2), mRNA [NM_031058]	NM_031058	81709	Rn.3174
A_44_P252529	0.273423	2.20781	3.05175	3.68995	4.67284	4.42986	3.85921	4.96618	4.13579	4.28163	3.954	Crp	Rattus norvegicus C-reactive protein, pentraxin-related (Crp), mRNA [NM_017096]	NM_017096	25419	Rn.16463
A_43_P18226	7.04e-11	12.0636	12.1009	11.8831	11.9258	12.4976	12.9037	13.958	14.8267	14.2712	13.7986	Myo1f_predicted	PREDICTED: Rattus norvegicus myosin IF (predicted) (Myo1f_predicted), mRNA [XM_234942]	XM_234942	314654	Rn.198774
A_44_P412290	1.54e-10	10.7213	10.649	10.2926	10.7978	10.7844	10.7894	10.5554	12.575	12.4984	11.8036	C1qg	Rattus norvegicus complement component 1, q subcomponent, gamma polypeptide (C1qg), mRNA [NM_001008524]	NM_001008524	362634	Rn.2393
A_43_P12016	3.61e-05	6.98852	7.72177	7.54103	7.5606	7.3331	7.30087	8.16296	8.30892	8.17805	8.10088	Inpp5d	Rattus norvegicus inositol polyphosphate-5-phosphatase D (Inpp5d), mRNA [NM_019311]	NM_019311	54259	Rn.10659
A_44_P620927	6.86e-07	2.62256	4.57412	5.0367	7.95386	8.67606	8.83948	8.19259	5.72907	5.07411	5.15544	Clecsf9	Rattus norvegicus macrophage-inducible C-type lectin (Clecsf9), mRNA [NM_001005897]	NM_001005897	450223	Rn.127512
A_44_P379367	1.66e-06	10.6545	10.6948	10.5286	10.0667	10.039	10.2318	10.5112	11.2203	11.9337	11.6759	RT1-N1	Rattus norvegicus RT1 class Ib gene, H2-TL-like, grc region (N1) (RT1-N1), mRNA [NM_012646]	NM_012646	24748	Rn.203007
A_44_P1043157	3.61e-07	10.039	9.92381	10.0233	10.5337	10.1481	9.7903	9.19083	10.6958	11.7825	12.2254	Cxcl9	Rattus norvegicus chemokine (C-X-C motif) ligand 9 (Cxcl9), mRNA [NM_145672]	NM_145672	246759	Rn.7391
A_44_P332744	0.24325	5.66832	5.38491	4.89239	5.85332	5.51009	4.86674	4.00308	4.70295	5.96569	4.57151	Oas1b	Rattus norvegicus 2-5 oligoadenylate synthetase 1B (Oas1b), mRNA [NM_144752]	NM_144752	246268	Rn.14530
A_43_P16242	0.0384087	4.4414	5.44361	5.07766	4.48169	4.58018	4.51156	5.25177	5.33303	5.68788	5.26	Pou2f2	Oct 2 Pou-Homeo domain protein (Fragment). [Source:Uniprot/SPTREMBL;Acc:Q63388] [ENSRNOT00000027655]		117058	Rn.155998
A_44_P187530	0.000345392	13.4101	13.7376	13.4447	13.1278	12.7764	12.7629	12.412	13.7101	14.7672	14.0302	RT1-T24-1	Rattus norvegicus histocompatibility 2, T region locus 24 (RT1-T24-1), mRNA [NM_001008858]	NM_001008858	361787	Rn.215807
A_44_P198684	0.00346595	5.17491	5.90188	5.09265	5.80245	4.75346	5.90686	6.19353	6.39366	6.06775	6.01961	Tlr5	Toll-like receptor 5 (Fragment). [Source:Uniprot/SPTREMBL;Acc:Q80Z87] [ENSRNOT00000004821]		289337	Rn.198962
A_44_P549494	6.28e-11	15.2776	15.1733	15.0435	15.0242	14.9807	14.8597	14.5312	16.0256	16.6324	16.8361	Cd74	Rattus norvegicus CD74 antigen (invariant polypeptide of major histocompatibility complex, class II antigen-associated) (Cd74), mRNA [NM_013069]	NM_013069	25599	Rn.33804
A_44_P435782	2.04e-08	6.3067	6.29393	5.55546	5.3787	6.65523	6.12248	6.29891	7.87829	7.85079	8.15274	C2ta	Rattus norvegicus class II, major histocompatibility complex, transactivator (C2ta), mRNA [NM_053529]	NM_053529	85483	Rn.162013
A_44_P231724	0.000447863	12.2337	12.214	11.9272	12.5579	12.9642	13.0493	13.3494	12.8304	12.424	12.4769	LOC308950	PREDICTED: Rattus norvegicus similar to heat shock protein 1 (chaperonin) (LOC308950), mRNA [XR_009038]	XR_009038	308950	Rn.196606
A_44_P288029	6.24e-09	9.78884	9.76071	9.61956	9.57002	9.40725	9.37263	10.2153	10.9119	10.6032	10.3929	Colec12	Rattus norvegicus collectin sub-family member 12 (Colec12), mRNA [NM_001025721]	NM_001025721	361289	Rn.31273
A_44_P1009757	1.54e-09	10.3083	10.2214	10.3397	11.0747	11.3699	11.5583	11.0423	11.4946	11.0477	10.6239	Il1rap	Rattus norvegicus interleukin 1 receptor accessory protein (Il1rap), mRNA [NM_012968]	NM_012968	25466	Rn.10511
A_44_P348157	1.5e-10	14.9959	14.9785	15.0599	14.9094	14.6381	14.4596	13.8722	12.9964	12.6688	12.9833	Snca	Rattus norvegicus synuclein, alpha (Snca), mRNA [NM_019169]	NM_019169	29219	Rn.1827
A_44_P301963	9.38e-07	13.5037	13.0949	13.0535	13.5525	13.5414	13.6492	13.3906	14.2657	14.9268	14.5738	Psmb9	Rattus norvegicus proteosome (prosome, macropain) subunit, beta type 9 (Psmb9), mRNA [NM_012708]	NM_012708	24967	Rn.13686
A_44_P274130	0.00923027	4.85215	2.70254	2.80224	3.54079	3.59459	4.22112	5.04934	4.3963	5.33442	4.86335	C9	Rattus norvegicus complement component 9 (C9), mRNA [NM_057146]	NM_057146	117512	Rn.10252
A_44_P517958	4.06e-05	8.36989	8.39309	7.94921	7.97702	9.0002	9.64217	10.0428	9.34346	9.18565	8.97949	Lilrb3	Rattus norvegicus leukocyte immunoglobulin-like receptor, subfamily B (with TM and ITIM domains), member 3 (Lilrb3), mRNA [NM_001037357]	NM_001037357	361493	Rn.207198
A_44_P228059	0.019138	4.75707	5.52019	5.57385	5.54909	4.69954	4.8407	6.75022	5.46572	5.98147	5.60938	Mbl1	Rattus norvegicus mannose binding lectin 1, protein A (Mbl1), mRNA [NM_012599]	NM_012599	24548	Rn.10273
A_44_P313661	3.3e-05	15.3225	15.4919	15.4249	15.3644	15.2511	15.3037	15.0782	15.8293	16.3841	16.2105	RT1-CE12	Rattus norvegicus RT1 class I, CE12 (RT1-CE12), mRNA [NM_001008835]	NM_001008835	309600	Rn.128939
A_43_P22672	6.76e-10	9.87414	9.43245	9.73291	10.8625	9.00999	8.66881	10.7069	11.0279	10.9181	10.2924	Exo1_predicted	PREDICTED: Rattus norvegicus exonuclease 1 (predicted) (Exo1_predicted), mRNA [XM_222932]	XM_222932	305000	Rn.52638
A_42_P678430	2.3e-11	9.258	8.99808	9.00462	8.97078	9.25693	9.68339	10.3514	11.0177	10.8305	10.4276	Card9	Rattus norvegicus caspase recruitment domain family, member 9 (Card9), mRNA [NM_022303]	NM_022303	64171	Rn.64486
A_44_P544063	0.000127522	11.5538	11.3667	11.1138	11.7684	11.7578	11.4323	11.2438	12.0408	12.9875	12.1671	Irgm	Rattus norvegicus immunity-related GTPase family, M (Irgm), mRNA [NM_001012007]	NM_001012007	303090	Rn.20356
A_44_P247880	5.98e-08	4.3339	3.64901	4.9413	7.92996	8.00947	6.63305	4.78112	4.54127	4.96619	4.17924	Csf2	Granulocyte-macrophage colony-stimulating factor (GM-CSF) (Colony- stimulating factor) (CSF). [Source:Uniprot/SWISSPROT;Acc:P48750] [ENSRNOT00000032333]		116630	Rn.44285
A_44_P247286	3.67e-14	11.9861	11.8055	11.8605	13.419	15.3422	16.2869	16.8331	15.6224	15.3465	14.7074	Cxcl14	Rattus norvegicus chemokine (C-X-C motif) ligand 14 (Cxcl14), mRNA [NM_001013137]	NM_001013137	306748	Rn.3130
A_44_P492025	0.0301188	8.39784	8.15403	8.59137	9.55823	8.9651	9.10759	8.806	9.203	10.213	8.24625	Oasl1	Rattus norvegicus 2'-5' oligoadenylate synthetase-like 1 (Oasl1), mRNA [NM_001009681]	NM_001009681	304545	Rn.7429
A_44_P126061	0.00286443	13.3681	13.1033	13.2246	13.4444	13.3802	13.4157	12.9232	13.6235	15.0997	13.7683	Oasl2	Rattus norvegicus 2'-5' oligoadenylate synthetase-like 2 (Oasl2), mRNA [NM_001009682]	NM_001009682	304549	Rn.156154
A_44_P381686	0.00139082	8.23742	7.74991	7.75574	7.91389	7.62868	7.89082	7.65559	6.82052	6.98663	6.82854	Dbh	Rattus norvegicus dopamine beta hydroxylase (Dbh), mRNA [NM_013158]	NM_013158	25699	Rn.87166
A_44_P1005462	0.449137	16.9077	15.4952	12.338	13.1202	13.8478	13.0551	16.5533	13.359	14.3222	16.4978	Mylpf	Rattus norvegicus myosin light chain, phosphorylatable, fast skeletal muscle (Mylpf), mRNA [NM_012605]	NM_012605	24584	Rn.6534
A_42_P735417	3.11e-10	11.941	12.1826	11.9177	13.3893	14.3582	15.0166	14.4145	14.0832	13.7944	13.7404	Fcgr2b	Rattus norvegicus Fc receptor, IgG, low affinity IIb (Fcgr2b), mRNA [NM_175756]	NM_175756	289211	Rn.33323
A_44_P282074	0.00307078	5.71444	5.08364	5.53337	4.46587	4.25666	5.15028	5.23671	5.38027	5.93481	5.66596	Prkdc_predicted	PREDICTED: Rattus norvegicus protein kinase, DNA activated, catalytic polypeptide (predicted) (Prkdc_predicted), mRNA [XM_341020]		360748	Rn.24110
A_42_P527724	4.59e-09	9.40078	10.49	9.82998	11.8542	13.654	14.0716	11.3869	12.4803	12.7492	11.2888	Fcnb	Rattus norvegicus ficolin B (Fcnb), mRNA [NM_053634]	NM_053634	114091	Rn.48281
A_44_P311136	5.27e-12	8.08099	7.82045	7.75059	8.04801	8.68409	9.12103	9.82054	10.7437	10.2778	9.66065	Vav1	Rattus norvegicus vav 1 oncogene (Vav1), mRNA [NM_012759]	NM_012759	25156	Rn.48861
A_44_P215626	0.000217148	5.41621	5.31663	5.45725	5.77383	5.0423	5.56182	4.20381	5.37712	6.11786	6.13931	Foxp3_predicted	PREDICTED: Rattus norvegicus forkhead box P3 (predicted) (Foxp3_predicted), mRNA [XM_228771]		317382	Rn.162384
A_44_P208579	1.74e-09	6.0728	5.22844	4.65366	4.909	5.35754	5.50643	6.35922	7.49682	6.80969	6.35705	Ticam2_predicted	PREDICTED: Rattus norvegicus toll-like receptor adaptor molecule 2 (predicted) (Ticam2_predicted), mRNA [XM_344681]	XM_344681	364867
A_44_P112890	4.26e-12	2.16284	2.34502	2.36074	5.66576	7.15251	6.90026	6.22012	5.00144	4.87713	3.82547	Il1rn	Rattus norvegicus interleukin 1 receptor antagonist (Il1rn), mRNA [NM_022194]	NM_022194	60582	Rn.162640
A_43_P12413	1.03e-10	13.0196	12.9228	12.7863	12.7423	12.8271	13.2543	14.0326	14.6878	14.6366	14.2419	Cyba	Rattus norvegicus cytochrome b-245, alpha polypeptide (Cyba), mRNA [NM_024160]	NM_024160	79129	Rn.5856
A_44_P764174	9.92e-08	13.3337	13.1823	12.9277	12.7879	12.5014	12.6232	12.8975	12.2678	12.1315	11.8704	Faim3	Rattus norvegicus Fas apoptotic inhibitory molecule (Faim3), mRNA [NM_001014843]	NM_001014843	548326	Rn.23441
A_42_P714166	0.00422188	3.27218	4.3935	4.49315	3.50961	3.44636	3.57376	3.8153	5.05272	5.55402	5.03379	MGC108827	Rattus norvegicus similar to RIKEN cDNA E430019B13 (MGC108827), mRNA [NM_001017491]	NM_001017491	498232	Rn.137613
A_44_P189496	9.81e-11	6.8539	7.33922	6.51085	6.97507	8.51531	9.20403	10.031	9.25041	9.0287	8.55453	Fcgr1	Rattus norvegicus high-affinity immunoglobulin gamma Fc receptor I mRNA, partial cds. [AF416291]	AF416291	295279	Rn.16643
A_44_P414903	0.000220271	8.67796	8.30003	8.10686	8.27661	8.57604	8.33791	8.1339	7.68067	7.60278	7.91695	Pcgf4_predicted	Rattus norvegicus similar to transforming protein bmi1 - mouse (LOC307151), mRNA [XM_225606]	XM_225606	307151	Rn.92595
A_44_P367688	3.95e-10	11.4408	11.679	11.1657	11.3699	11.4048	11.3003	11.1511	12.8872	13.5895	13.7127	RT1-Da	Rattus norvegicus RT1 class II, locus Da (RT1-Da), mRNA [NM_001008847]	NM_001008847	294269	Rn.103146
A_44_P1030225	0.00034923	3.68688	3.79735	4.62398	5.96964	5.87096	6.63566	6.59329	4.58836	4.68328	4.81622	Apoa4	Rattus norvegicus apolipoprotein A-IV (Apoa4), mRNA [NM_012737]	NM_012737	25080	Rn.15739
A_44_P447635	1.24e-07	8.42148	8.24442	8.52949	8.26414	7.71986	7.57531	6.89019	6.91284	7.56861	7.74698	Cplx2	Rattus norvegicus complexin 2 (Cplx2), mRNA [NM_053878]	NM_053878	116657	Rn.10134
A_44_P377266	1.32e-13	2.24637	2.80916	2.78247	5.72957	6.84037	7.09938	8.5315	8.12951	7.99706	6.70648	Oldlr1	Rattus norvegicus oxidized low density lipoprotein (lectin-like) receptor 1 (Oldlr1), mRNA [NM_133306]	NM_133306	140914	Rn.87449
A_44_P270366	1.77e-10	2.40432	3.02069	3.18709	5.31669	7.48037	6.70926	3.62609	2.42282	2.46247	2.20464	Cxcl5	Rattus norvegicus chemokine (C-X-C motif) ligand 5 (Cxcl5), mRNA [NM_022214]	NM_022214	60665	Rn.44449
A_44_P390172	8.64e-05	14.2771	14.2248	14.4699	14.4033	14.3979	14.2369	13.9195	14.9069	15.6175	15.4028	RT1-Aw2	RNJ004888 Rattus norvegicus mRNA for MHC class Ib molecule, clone 9.6 [AJ004888]	AJ004888	24737	Rn.154799
A_43_P11443	0.02751	7.1411	8.24127	7.93279	8.3279	8.65154	9.00056	8.90005	7.8526	7.76662	8.02622	C4bpa	Rattus norvegicus complement component 4 binding protein, alpha (C4bpa), mRNA [NM_012516]	NM_012516	24235	Rn.10408
A_43_P11985	2.44e-08	3.15974	6.08535	7.40463	7.68213	9.8419	10.2066	8.02517	6.26182	5.57121	5.99594	Ccl20	Rattus norvegicus chemokine (C-C motif) ligand 20 (Ccl20), mRNA [NM_019233]	NM_019233	29538	Rn.10722
A_44_P458896	2.25e-13	2.25346	2.84957	2.77553	7.8556	6.80614	5.38637	2.10097	2.12622	2.08403	2.1419	Csf3	Rattus norvegicus colony stimulating factor 3 (granulocyte) (Csf3), mRNA [NM_017104]	NM_017104	25610	Rn.53973
A_44_P300751	0.0742428	8.21193	8.85818	8.61758	8.68377	8.75265	9.58906	9.66131	8.59626	9.40228	8.90545	Vegfa	Rattus norvegicus vascular endothelial growth factor A (Vegfa), mRNA [NM_031836]	NM_031836	83785	Rn.1923
A_44_P219752	0.0290361	4.65272	4.82583	5.21636	5.44979	4.78941	5.37786	4.33673	4.89163	5.9783	5.57853	Bpi	Rattus norvegicus bactericidal/permeability-increasing protein (Bpi), mRNA [NM_001004079]	NM_001004079	296321	Rn.109395
A_44_P452261	2.62e-05	3.08752	4.84836	4.17549	4.65112	4.81186	4.14448	2.81401	4.75445	5.51605	4.75185	Il2ra	Rattus norvegicus interleukin 2 receptor, alpha chain (Il2ra), mRNA [NM_013163]	NM_013163	25704	Rn.9872
A_44_P1021361	3.67e-10	11.7443	11.4445	11.2797	11.1787	10.7802	10.7377	10.9735	12.5753	12.7569	12.1479	Tlr3	Rattus norvegicus toll-like receptor 3 (Tlr3), mRNA [NM_198791]	NM_198791	364594	Rn.15273
A_44_P1022002	3.07e-08	11.0428	12.7058	13.4644	13.6142	14.8862	15.3169	14.1701	12.3364	12.673	11.9391	Ccl7	Rattus norvegicus chemokine (C-C motif) ligand 7 (Ccl7), mRNA [NM_001007612]	NM_001007612	287561	Rn.26815
A_42_P698409	5.07e-07	14.4501	14.3654	14.337	14.7196	15.3079	15.6733	15.9364	15.1026	15.4183	15.349	Enpp3	Rattus norvegicus ectonucleotide pyrophosphatase/phosphodiesterase 3 (Enpp3), mRNA [NM_019370]	NM_019370	54410	Rn.44
A_43_P21634	0.00723759	13.5043	14.0008	13.7592	13.4909	13.5095	13.8051	13.7972	13.9697	14.8313	14.8767	C4a	Rattus norvegicus complement component 4a (C4a), mRNA [NM_031504]	NM_031504	24233	Rn.81052
A_44_P294838	4.91e-09	2.70168	3.30581	3.53992	4.06497	7.33415	7.13448	4.90142	5.56142	4.68458	3.37475	Il1a	Rattus norvegicus interleukin 1 alpha (Il1a), mRNA [NM_017019]	NM_017019	24493	Rn.12300
A_44_P494396	3.64e-06	8.96511	10.0869	9.25269	9.6556	10.4103	10.5352	11.2582	10.3211	9.70519	9.59502	LOC289614	PREDICTED: Rattus norvegicus similar to heat shock protein 1 (chaperonin) (LOC289614), mRNA [XR_005902]	XR_005902	289614	Rn.216166
A_42_P512860	0.00699123	5.8516	5.40156	4.85428	5.98146	5.53291	4.90007	4.44289	4.70285	4.40069	5.02788	Tinag	Rattus norvegicus tubulointerstitial nephritis antigen (Tinag), mRNA [NM_001005549]	NM_001005549	300846	Rn.43851
A_44_P422630	1.37e-05	12.8106	12.7171	12.7921	12.9208	12.8926	13.1498	12.968	13.4142	13.9142	13.6575	Serping1	Rattus norvegicus serine (or cysteine) peptidase inhibitor, clade G, member 1 (Serping1), mRNA [NM_199093]	NM_199093	295703	Rn.100285
A_44_P391296	1.75e-08	10.5881	12.159	12.9447	13.0788	14.313	14.7528	13.663	11.9058	12.2827	11.4367	Ccl7	Rattus norvegicus chemokine (C-C motif) ligand 7 (Ccl7), mRNA [NM_001007612]	NM_001007612	287561	Rn.26815
A_44_P452222	7.47e-09	5.71663	4.83378	4.76296	5.08761	6.19063	6.29814	7.05003	9.06823	8.88225	8.05231	Itgal	Rattus norvegicus integrin alpha L (Itgal), mRNA [NM_001033998]	NM_001033998	308995	Rn.14655
A_42_P480723	6.91e-11	6.9475	7.05186	7.12498	7.70997	7.8537	9.07928	10.3473	11.7321	11.3664	10.2447	Cd8b	Rattus norvegicus CD8 antigen, beta chain (Cd8b), mRNA [NM_031539]	NM_031539	24931	Rn.10330
A_44_P107372	0.0175866	15.3479	15.4397	15.5595	15.5283	15.4083	15.2509	15.085	15.874	16.6135	16.2609	RT1-CE2	Rattus norvegicus RT1 class I, CE2 (RT1-CE2), mRNA [NM_001008840]	NM_001008840	414779	Rn.208589
A_44_P1053321	6.34e-07	15.3015	15.2073	15.0652	15.8414	16.228	16.1252	16.2074	17.1348	17.0855	16.3917	Gbp2	Rattus norvegicus guanylate nucleotide binding protein 2 (Gbp2), mRNA [NM_133624]	NM_133624	171164	Rn.25736
A_44_P463709	1.05e-09	6.4148	5.88838	5.87677	8.11634	7.9947	8.09713	7.77432	7.03834	7.73513	7.25154	Il1r1	Rattus norvegicus interleukin 1 receptor, type I (Il1r1), mRNA [NM_013123]	NM_013123	25663	Rn.9758
A_42_P532505	0.000343888	9.60394	9.49556	9.50439	9.51825	9.7623	9.00451	9.8473	9.54836	10.7409	10.6228	Ccl11	Rattus norvegicus chemokine (C-C motif) ligand 11 (Ccl11), mRNA [NM_019205]	NM_019205	29397	Rn.10632
A_44_P379588	9.11e-08	4.52491	2.95567	3.38574	5.60329	5.80308	5.94336	5.51308	5.42628	5.44452	5.20195	Il1r1	Rattus norvegicus interleukin 1 receptor, type I (Il1r1), mRNA [NM_013123]	NM_013123	25663	Rn.9758
A_44_P370190	0.000494703	8.95715	9.92872	9.41292	10.2885	9.79368	9.13987	8.59598	7.87834	8.38839	7.61043	Best5	Rattus norvegicus Best5 protein (Best5), mRNA [NM_138881]	NM_138881	65190	Rn.14882
A_44_P172850	0.00110708	7.95388	8.49693	8.25051	8.23498	8.24479	7.80807	7.89533	9.28555	9.85354	9.97195	RT1-CE5	Rattus norvegicus RT1 class I, CE5 (RT1-CE5), transcript variant 1, mRNA [NM_001008843]	NM_001008843	309607	Rn.204041
A_44_P466118	1.13e-07	9.09746	9.1724	8.83651	10.1255	10.2274	10.6418	11.2452	11.2793	11.3517	10.457	Slc11a1	Rattus norvegicus solute carrier family 11 (proton-coupled divalent metal ion transporters), member 1 (Slc11a1), mRNA [NM_001031658]	NM_001031658	316519	Rn.105919
A_43_P15552	1.26e-08	7.15619	6.52412	6.14957	6.75823	8.52875	8.92178	8.61159	8.24822	8.44064	7.61476	Ccr2	Rattus norvegicus chemokine (C-C motif) receptor 2 (Ccr2), mRNA [NM_021866]	NM_021866	60463	Rn.211983
A_44_P118929	1.96e-06	9.19089	8.83959	9.18521	9.23231	9.44906	9.73431	9.49387	9.59627	10.4833	10.0315	Tp53	Rattus norvegicus tumor protein p53 (Tp53), mRNA [NM_030989]	NM_030989	24842	Rn.54443
A_42_P550914	1.1e-05	9.82585	9.83692	9.64646	10.2783	10.8345	10.9745	11.4741	10.6268	11.1454	11.1742	Ltb	Rattus norvegicus lymphotoxin B (Ltb), mRNA [NM_212507]	NM_212507	361795	Rn.203016
A_44_P828963	1.66e-06	7.01684	6.5925	6.42022	6.91714	6.52967	6.907	6.91634	8.77967	9.44156	9.55735	LOC500449	Rattus norvegicus similar to SHP2-interacting transmembrane adaptor protein (LOC500449), mRNA [NM_001024344]	NM_001024344	500449	Rn.47894
A_44_P487764	7.33e-11	13.7328	13.8698	13.2466	13.7184	13.6116	13.7938	13.7504	16.0628	16.0716	15.4391	C1qa	Rattus norvegicus complement component 1, q subcomponent, alpha polypeptide (C1qa), mRNA [NM_001008515]	NM_001008515	298566	Rn.105647
A_44_P515197	5.69e-15	5.8762	12.5986	13.2247	12.9895	13.5114	13.3393	10.4818	7.01042	6.81497	6.2956	Cxcl2	Rattus norvegicus chemokine (C-X-C motif) ligand 2 (Cxcl2), mRNA [NM_053647]	NM_053647	114105	Rn.10230
A_44_P183638	2.02e-08	3.2229	4.57278	3.63694	6.17376	6.99274	7.57568	7.84424	7.86941	6.40911	6.06517	Pirb	Rattus norvegicus paired-Ig-like receptor B (Pirb), mRNA [NM_031713]	NM_031713	65146	Rn.207196
A_43_P14771	9.78e-09	13.9363	13.6797	13.8987	13.7107	13.4434	13.3051	12.8451	12.4928	12.7588	13.456	Vtn	Rattus norvegicus vitronectin (Vtn), mRNA [NM_019156]	NM_019156	29169	Rn.87493
A_43_P16707	3.71e-07	13.8034	13.7103	13.1897	13.6533	13.8633	13.9806	14.9882	15.373	14.5228	14.7723	Ccl6	Rattus norvegicus chemokine (C-C motif) ligand 6 (Ccl6), mRNA [NM_001004202]	NM_001004202	287910	Rn.7857
A_44_P500708	2.69e-10	13.0997	13.1375	12.8629	13.2182	13.1201	13.1734	13.0099	15.0351	14.8545	14.3588	C1qg	Rattus norvegicus complement component 1, q subcomponent, gamma polypeptide (C1qg), mRNA [NM_001008524]	NM_001008524	362634	Rn.2393
A_44_P472442	1.44e-10	13.6846	13.7685	13.7265	13.8274	13.6	13.1394	13.05	12.5989	11.945	12.3795	Bnip3	Rattus norvegicus BCL2/adenovirus E1B 19 kDa-interacting protein 3 (Bnip3), mRNA [NM_053420]	NM_053420	84480	Rn.2060
A_44_P271812	0.321475	4.98963	5.27301	5.0693	5.18229	4.56197	6.01586	4.65641	5.11828	6.06894	5.385	RGD1563859_predicted	PREDICTED: Rattus norvegicus similar to Retinoic acid early inducible protein 1 gamma precursor (RAE-1gamma) (predicted) (RGD1563859_predicted), mRNA [XM_218050]	XM_218050	292455
A_44_P391784	5.21e-06	12.0031	12.4333	12.0753	12.4668	12.9814	13.1237	13.6904	12.9795	12.5173	12.5862	RGD1563524_predicted	PREDICTED: Rattus norvegicus similar to 60 kDa heat shock protein, mitochondrial precursor (Hsp60) (predicted) (RGD1563524_predicted), mRNA [XM_229115]	XM_229115	302797	Rn.197016
A_44_P113974	1.2e-07	10.9487	11.0433	10.6292	11.52	12.9803	13.2904	12.8051	12.681	12.8992	12.7393	Ccr5	Rattus norvegicus chemokine (C-C motif) receptor 5 (Ccr5), mRNA [NM_053960]	NM_053960	117029	Rn.10736
A_44_P222166	2.48e-10	7.89915	7.92692	7.12133	8.33755	8.19006	8.10134	8.67053	10.0592	9.87286	9.25314	Cd86	Rattus norvegicus cd86 antigen (Cd86), mRNA [NM_020081]	NM_020081	56822	Rn.6734
A_44_P554917	0.123919	14.1371	14.2714	14.0874	14.1168	14.0772	13.8663	13.6944	14.0484	15.1566	14.3764	RT1-Cl	Rattus norvegicus RT1 class Ib, locus Cl (RT1-Cl), mRNA [NM_206848]	NM_206848	24977	Rn.202947
A_44_P298049	2.75e-12	10.1307	9.71715	9.74652	9.84624	10.2911	10.8191	12.1064	13.3776	12.8558	11.8273	Ncf1	Rattus norvegicus neutrophil cytosolic factor 1 (Ncf1), mRNA [NM_053734]	NM_053734	114553	Rn.38575
A_43_P13110	0.000920533	5.08125	4.44679	4.767	4.73631	4.59719	4.41638	3.97259	3.97707	4.12904	4.27141	Il23a	Rattus norvegicus Interleukin 23, alpha subunit p19 (Il23a), mRNA [NM_130410]	NM_130410	155140	Rn.81073
A_44_P380070	0.0766961	4.129	4.44787	3.92273	4.83123	4.43262	5.47491	3.95947	4.33213	5.53489	4.29071	RT1-M10-1	Rattus norvegicus RT1 class I, M10, gene 1 (RT1-M10-1), mRNA [NM_001008851]	NM_001008851	414787	Rn.128911
A_42_P792971	0.295093	4.4353	4.70603	4.70598	5.09502	4.3598	5.77424	4.88106	4.24651	5.30432	4.37699	Ccl25	Rattus norvegicus chemokine (C-C motif) ligand 25 (Ccl25), mRNA [NM_001037203]	NM_001037203	360750	Rn.140677
A_43_P11741	0.200649	4.8696	5.07842	5.40664	5.64709	5.88901	5.89889	4.83222	4.87025	6.1278	5.38238	Il2ra	Rattus norvegicus interleukin 2 receptor, alpha chain (Il2ra), mRNA [NM_013163]	NM_013163	25704	Rn.9872
A_44_P517650	5.35e-09	10.9591	10.7984	10.9876	10.5025	10.8649	11.1699	11.3502	11.6769	11.9922	12.3099	Adam17	Rattus norvegicus a disintegrin and metalloproteinase domain 17 (tumor necrosis factor, alpha, converting enzyme) (Adam17), mRNA [NM_020306]	NM_020306	57027	Rn.144585
GO:0050778 positive regulation of immune response
Probe Name	FDR(False discovery rate )	0h	0.5h	1h	3h	6h	9h	1d	4d	7d	14d	Gene Symbol	Description	Genbank Accession	Entrez Gene	UniGene
A_44_P468468	5.97e-11	7.60414	7.39565	7.29144	7.88829	8.13987	8.46899	9.13312	10.3	11.1703	9.88521	Lbp	Rattus norvegicus lipopolysaccharide binding protein (Lbp), mRNA [NM_017208]	NM_017208	29469	Rn.48863
A_42_P728204	1.21e-07	9.85885	9.51809	9.14897	8.6347	9.2029	9.4829	9.43703	9.98634	10.3761	10.1312	Gimap1	Rattus norvegicus GTPase, IMAP family member 1 (Gimap1), mRNA [NM_001034849]	NM_001034849	312312	Rn.153987
A_44_P294706	0.00678478	7.64223	8.34252	8.39571	8.1492	7.87019	8.76063	9.40828	8.1825	6.74676	7.89688	Tlr9	Rattus norvegicus toll-like receptor 9 (Tlr9), mRNA [NM_198131]	NM_198131	338457	Rn.92495
A_44_P438013	1.05e-08	5.35572	5.32325	5.18302	4.5938	5.02816	5.07841	4.70374	6.20729	7.03022	7.22301	Lag3	Rattus norvegicus lymphocyte-activation gene 3 (Lag3), mRNA [NM_212513]	NM_212513	297596	Rn.198703
A_44_P278439	2.22e-11	7.07816	7.10474	6.91768	7.38236	7.98501	8.14855	8.50434	8.36923	7.89888	7.24018	Ube2n	Rattus norvegicus ubiquitin-conjugating enzyme E2N (Ube2n), mRNA [NM_053928]	NM_053928	116725	Rn.165094
A_44_P1058520	9.53e-10	5.26807	5.34388	4.19767	5.31681	5.19484	4.92301	5.26599	8.97187	9.42294	9.527	RGD1562408_predicted	PREDICTED: Rattus norvegicus similar to SH2 domain protein 1A (Signaling lymphocyte activation molecule-associated protein) (predicted) (RGD1562408_predicted), mRNA [XM_576903]		501502	Rn.12605
A_44_P438922	7.13e-11	5.96253	5.48071	4.69752	5.13345	6.16745	6.003	7.10696	8.88633	8.28888	7.39887	Klhl6_predicted	Rattus norvegicus similar to Kelch-like protein 6 (LOC287974), mRNA [XM_221290]		287974	Rn.204888
A_44_P732138	1.84e-08	8.20627	8.14207	8.24775	8.03929	7.49811	7.12492	6.58088	5.96542	6.38744	6.75409	Cacnb4	PREDICTED: Rattus norvegicus calcium channel, voltage-dependent, beta 4 subunit, transcript variant 7 (Cacnb4), mRNA [XM_001056830]	XM_001056830	58942
A_44_P316239	4.24e-08	9.66127	9.40429	9.48785	10.0157	10.4319	10.8037	10.9116	11.3371	11.2654	10.4266	Lyn	Rattus norvegicus Yamaguchi sarcoma viral (v-yes-1) oncogene homolog (Lyn), mRNA [NM_030857]	NM_030857	81515	Rn.4338
A_44_P261444	2.81e-08	9.71858	11.2056	11.224	10.5113	9.64593	9.8912	9.5527	9.23757	9.04395	9.51306	Nfkbia	PREDICTED: Rattus norvegicus nuclear factor of kappa light chain gene enhancer in B-cells inhibitor, alpha (Nfkbia), mRNA [XM_343065]	XM_343065	25493	Rn.12550
A_44_P482476	3.72e-10	11.6815	11.6175	11.5119	12.933	13.6223	14.0972	14.0848	14.6334	14.032	13.6389	Fcgr3	Rat class III Fc-gamma receptor mRNA, complete cds. [M64368]	M64368	116591	Rn.6050
A_42_P473314	2.85e-10	11.948	12.0889	11.8802	12.298	12.1791	12.6437	12.8858	13.9506	13.9784	13.5695	Hla-dma	Rattus norvegicus major histocompatibility complex, class II, DM alpha (Hla-dma), mRNA [NM_198741]	NM_198741	294274	Rn.35809
A_44_P466474	5.54e-06	10.3238	11.0553	10.5111	11.0087	11.6604	11.6717	12.2159	11.5289	11.0611	10.926	LOC291205	PREDICTED: Rattus norvegicus similar to 60 kDa heat shock protein, mitochondrial precursor (Hsp60) (60 kDa chaperonin) (CPN60) (Heat shock protein 60) (HSP-60) (Mitochondrial matrix protein P1) (HSP-65) (LOC291205), mRNA [XR_007380]	XR_007380	291205	Rn.197016
A_43_P15507	0.0350563	3.28062	3.4194	2.77268	3.08264	4.84603	3.69572	4.3908	4.71467	5.63873	5.09093	Indo	Rattus norvegicus indoleamine-pyrrole 2,3 dioxygenase (Indo), mRNA [NM_023973]	NM_023973	66029	Rn.64513
A_42_P693316	3.97e-14	7.74226	7.64407	7.42368	7.63674	7.92189	8.14488	8.94775	10.5735	11.4279	11.1493	Cfi	Rattus norvegicus complement factor I (Cfi), mRNA [NM_024157]	NM_024157	79126	Rn.7424
A_44_P520175	2.81e-08	9.86023	9.93226	10.351	10.2043	9.70749	9.56428	9.3943	10.8726	11.1548	10.9636	Masp1	RNO487622 Rattus norvegicus partial mRNA for MASP-3 protein (masp1-3 gene), partially processed [AJ487622]	AJ487622	64023	Rn.203236
A_44_P215602	6.24e-06	7.59277	8.44477	7.90047	8.25974	9.06028	9.02808	9.7917	8.95279	8.35584	8.25333	LOC294396	PREDICTED: Rattus norvegicus similar to 60 kDa heat shock protein, mitochondrial precursor (Hsp60) (60 kDa chaperonin) (CPN60) (Heat shock protein 60) (HSP-60) (Mitochondrial matrix protein P1) (HSP-65) (LOC294396), mRNA [XR_007178]	XR_007178	294396	Rn.196932
A_44_P419064	1.76e-06	12.7432	13.0836	12.7809	13.0878	13.8744	14.4225	14.1052	14.0524	14.6096	14.4339	Cfb	Rattus norvegicus complement factor B (Cfb), mRNA [NM_212466]	NM_212466	294257	Rn.109148
A_44_P200968	1.47e-07	10.4834	10.2989	10.104	10.9685	11.3513	11.5988	11.4719	11.7175	11.8206	11.4043	Tlr6	Rattus norvegicus toll-like receptor 6 (Tlr6), mRNA [NM_207604]	NM_207604	305353	Rn.163249
A_44_P475159	3.18e-10	7.28966	7.28883	7.09215	7.12044	7.35521	7.13716	7.57039	8.93742	9.17232	9.30331	Thy1	Rattus norvegicus thymus cell antigen 1, theta (Thy1), mRNA [NM_012673]	NM_012673	24832	Rn.108198
A_44_P956203	1.02e-09	6.75809	6.04931	5.66332	6.08789	6.85352	7.45669	7.92238	9.01919	8.86441	8.5692	RGD1560293_predicted	PREDICTED: Rattus norvegicus similar to RIKEN cDNA 1200013B08 (predicted) (RGD1560293_predicted), mRNA [XM_229107]	XM_229107	317578	Rn.15328
A_43_P16166	5.38e-07	5.08177	6.45775	5.85051	5.8538	5.41663	5.70511	5.67957	7.30669	8.06743	7.90666	Cd69	Rattus norvegicus CD69 antigen (Cd69), mRNA [NM_134327]	NM_134327	29187	Rn.23779
A_44_P332429	5.86e-08	13.9091	13.8916	13.9537	13.9567	14.0098	14.145	14.0361	14.6817	15.1504	15.4107	C1s	Rattus norvegicus complement component 1, s subcomponent (C1s), mRNA [NM_138900]	NM_138900	192262	Rn.4037
A_44_P463805	2.67e-07	4.20016	3.83999	3.12907	4.59688	4.35169	3.77694	3.90655	5.80389	6.29603	6.26814	Cd3z	Rattus norvegicus CD3 antigen, zeta polypeptide (Cd3z), mRNA [NM_170789]	NM_170789	25300	Rn.9997
A_44_P994692	1.82e-09	8.02932	8.13055	7.86957	8.20002	8.40513	8.77953	8.5198	10.8258	11.5825	11.4601	Zap70	Rattus norvegicus zeta-chain (TCR) associated protein kinase 70 (Zap70), mRNA [NM_001012002]	NM_001012002	301348	Rn.17862
A_44_P551075	3.59e-09	6.22057	5.76288	5.56811	5.97821	6.93675	7.74562	8.13851	8.35282	8.10784	7.51331	Nfam1_predicted	PREDICTED: Rattus norvegicus NFAT activating protein with ITAM motif 1 (predicted) (Nfam1_predicted), mRNA [XM_343297]	XM_343297	362966	Rn.209796
A_43_P11546	7.39e-09	9.20638	8.64487	8.71686	9.39688	9.68618	9.75072	9.51982	9.87374	8.45395	7.64657	Cd24	Rattus norvegicus CD24 antigen (Cd24), mRNA [NM_012752]	NM_012752	25145	Rn.6007
A_43_P11543	9.49e-07	5.89642	5.38636	4.08305	5.27105	4.68609	5.05978	5.21754	8.50111	9.11454	9.19054	Klrd1	Rattus norvegicus killer cell lectin-like receptor, subfamily D, member 1 (Klrd1), mRNA [NM_012745]	NM_012745	25110	Rn.6025
A_44_P238270	5.43e-06	6.61538	6.1533	5.93913	6.49113	7.12252	7.26477	7.20315	8.35048	9.41557	8.14364	Klrk1	Rattus norvegicus killer cell lectin-like receptor subfamily K, member 1 (Klrk1), mRNA [NM_133512]	NM_133512	24934	Rn.14544
A_44_P302353	0.00531374	7.46544	8.18991	8.48201	8.00326	7.96314	8.52117	8.77322	8.21846	8.01704	7.92641	Il27ra_predicted	PREDICTED: Rattus norvegicus interleukin 27 receptor, alpha (predicted) (Il27ra_predicted), mRNA [XM_222455]		288905	Rn.47680
A_43_P19763	2.85e-08	11.2104	11.5239	11.3798	12.8788	13.4192	13.6354	13.4113	13.6658	13.4977	12.8144	Tlr2	Rattus norvegicus toll-like receptor 2 (Tlr2), mRNA [NM_198769]	NM_198769	310553	Rn.46387
A_44_P426558	8.71e-05	11.1901	11.8338	11.3029	11.779	12.0267	12.4869	12.9801	12.3078	11.838	11.812	Hspd1	Rattus norvegicus heat shock protein 1 (chaperonin) (Hspd1), mRNA [NM_022229]	NM_022229	63868	Rn.102058
A_44_P461402	0.000594328	6.48503	6.33328	5.32617	5.53087	5.47302	5.68677	5.53719	4.94155	4.59608	5.23706	Fcer1a	Rattus norvegicus Fc receptor, IgE, high affinity I, alpha polypeptide (Fcer1a), mRNA [NM_012724]	NM_012724	25047	Rn.9677
A_44_P531647	1.87e-07	8.48183	8.2727	8.48966	7.75818	7.98394	8.49392	9.21389	9.51218	9.37559	8.96253	Plcg2	Rattus norvegicus phospholipase C, gamma 2 (Plcg2), mRNA [NM_017168]	NM_017168	29337	Rn.9751
A_44_P168405	2.06e-10	10.0793	10.2333	9.93228	11.4505	12.0757	12.6038	12.7031	13.1216	12.3706	12.0564	Fcgr3	Rattus norvegicus Fc receptor, IgG, low affinity III (Fcgr3), mRNA [NM_053843]	NM_053843	116591	Rn.154415
A_44_P1042876	1.02e-12	11.8901	13.2824	13.5446	13.3592	13.7484	13.4671	12.7425	11.6617	11.2044	11.4621	Hspa1a	Rattus norvegicus heat shock 70kD protein 1A (Hspa1a), mRNA [NM_031971]	NM_031971	24472	Rn.1950
A_43_P12714	1.08e-09	7.36148	6.97637	6.20906	6.76996	7.95514	7.94458	8.88866	9.12333	8.86027	8.326	C3ar1	Rattus norvegicus complement component 3a receptor 1 (C3ar1), mRNA [NM_032060]	NM_032060	84007	Rn.9772
A_44_P296155	1.45e-06	14.9476	15.3332	15.124	15.1461	15.0766	15.1095	14.8206	16.055	16.5736	16.3581	RT1-A2	Rattus norvegicus RT1 class Ia, locus A2 (RT1-A2), mRNA [NM_001008829]	NM_001008829	24974	Rn.116787
A_44_P104630	1.82e-07	7.49021	7.65181	7.06868	6.80515	7.23906	7.42029	7.80732	8.60651	8.66195	8.11064	Lat2	Rattus norvegicus linker for activation of T cells family, member 2 (Lat2), mRNA [NM_173840]	NM_173840	317676	Rn.163206
A_42_P492542	0.00023324	10.4932	11.3116	11.5631	11.1966	11.1395	11.2177	11.5333	11.5292	11.4645	11.1977	Jak3	Rattus norvegicus Janus kinase 3 (Jak3), mRNA [NM_012855]	NM_012855	25326	Rn.11159
A_43_P17016	8.15e-09	7.99294	7.74296	7.92878	7.73717	7.75503	8.2317	9.01938	10.07	9.61939	9.0182	Unc93b1	Rattus norvegicus unc-93 homolog B1 (C. elegans), mRNA (cDNA clone IMAGE:7127866) [BC088464]		361689	Rn.204473
A_44_P281510	1.09e-06	8.32925	8.56078	7.8691	8.88369	8.31533	8.84846	9.63326	10.2354	9.95974	9.24009	Tlr7_predicted	Rattus norvegicus toll-like receptor 7 (predicted) (Tlr7_predicted), mRNA [NM_001097582]	NM_001097582	317468	Rn.14819
A_44_P261450	4.12e-08	13.5685	14.7578	15.3977	14.7592	13.872	13.852	13.4332	12.999	13.2316	13.5594	Nfkbia	NF-kappa-B inhibitor alpha (I-kappa-B-alpha) (IkappaBalpha) (IKB- alpha) (RL/IF-1). [Source:Uniprot/SWISSPROT;Acc:Q63746] [ENSRNOT00000009894]		25493	Rn.12550
A_42_P471271	5.79e-09	13.2759	13.1268	12.8961	13.1399	13.561	13.8186	14.4529	15.0045	14.8229	14.5092	Ptpn6	Rattus norvegicus protein tyrosine phosphatase, non-receptor type 6 (Ptpn6), mRNA [NM_053908]	NM_053908	116689	Rn.18985
A_44_P471182	3.37e-08	10.1404	9.86973	9.55355	9.9412	9.98992	10.4506	10.9886	12.1022	11.8489	11.4102	Pfc	PREDICTED: Rattus norvegicus properdin factor, complement (mapped) (Pfc_mapped), mRNA [XM_216784]		299314	Rn.204119
A_44_P1023538	1.94e-10	11.0126	10.923	10.8185	11.3863	11.3766	11.8506	11.5311	12.7899	13.5508	13.2516	C3	Rattus norvegicus complement component 3 (C3), mRNA [NM_016994]	NM_016994	24232	Rn.11378
A_42_P577136	0.00815312	5.19718	6.21232	5.67576	5.92809	5.56343	6.28993	7.22873	6.25011	6.33269	5.745	Fcer2a	Rattus norvegicus Fc receptor, IgE, low affinity II, alpha polypeptide (Fcer2a), transcript variant 1, mRNA [NM_001033924]	NM_001033924	171075	Rn.10326
A_44_P160877	2.39e-11	11.0526	11.1104	10.7173	11.1039	10.9306	10.7194	12.1255	13.3962	12.8398	12.4596	Cfh	Rattus norvegicus complement component factor H (Cfh), mRNA [NM_130409]	NM_130409	155012	Rn.101777
A_44_P231689	2.5e-05	9.63329	9.86978	9.3808	9.96934	10.4911	10.5173	10.9559	10.1991	9.69206	9.73563	LOC292958	PREDICTED: Rattus norvegicus similar to heat shock protein 1 (chaperonin) (LOC292958), mRNA [XR_007085]	XR_007085	292958	Rn.197974
A_44_P332606	4.12e-07	13.1517	13.2007	13.1024	13.1869	13.2157	13.37	13.414	14.7967	15.3299	14.7044	C2	Rattus norvegicus complement component 2 (C2), mRNA [NM_172222]	NM_172222	24231	Rn.98333
A_44_P417916	6.56e-06	9.7744	9.58242	9.94763	10.5848	10.9076	10.8886	10.523	10.4958	10.4908	9.95671	Myd88	Rattus norvegicus myeloid differentiation primary response gene 88 (Myd88), mRNA [NM_198130]	NM_198130	301059	Rn.37341
A_44_P299293	1.67e-05	5.44592	5.10829	4.58205	4.26596	5.10861	4.4279	4.49	6.27501	6.66364	6.536	Scap1	Rattus norvegicus src family associated phosphoprotein 1 (Scap1), mRNA [NM_173311]	NM_173311	286975	Rn.35285
A_44_P994492	2.59e-12	10.4489	10.3422	10.6697	10.5388	10.3554	10.2935	10.0301	8.94321	8.81898	8.5528	Ddah1	Rattus norvegicus dimethylarginine dimethylaminohydrolase 1 (Ddah1), mRNA [NM_022297]	NM_022297	64157	Rn.7398
A_44_P118970	5.76e-05	6.94531	7.01886	6.82873	6.40069	6.04558	5.90126	5.32602	6.10525	6.05986	5.39521	Il12a	Rattus norvegicus interleukin 12a (Il12a), mRNA [NM_053390]	NM_053390	84405	Rn.207199
A_44_P274459	6.18e-06	7.22922	6.78852	6.55511	6.79426	6.27802	6.01543	5.40671	5.16019	5.12627	5.54215	Cacnb4	PREDICTED: Rattus norvegicus calcium channel, voltage-dependent, beta 4 subunit (Cacnb4), mRNA [XM_215742]		58942	Rn.9863
A_44_P252529	0.273423	2.20781	3.05175	3.68995	4.67284	4.42986	3.85921	4.96618	4.13579	4.28163	3.954	Crp	Rattus norvegicus C-reactive protein, pentraxin-related (Crp), mRNA [NM_017096]	NM_017096	25419	Rn.16463
A_44_P412290	1.54e-10	10.7213	10.649	10.2926	10.7978	10.7844	10.7894	10.5554	12.575	12.4984	11.8036	C1qg	Rattus norvegicus complement component 1, q subcomponent, gamma polypeptide (C1qg), mRNA [NM_001008524]	NM_001008524	362634	Rn.2393
A_44_P198684	0.00346595	5.17491	5.90188	5.09265	5.80245	4.75346	5.90686	6.19353	6.39366	6.06775	6.01961	Tlr5	Toll-like receptor 5 (Fragment). [Source:Uniprot/SPTREMBL;Acc:Q80Z87] [ENSRNOT00000004821]		289337	Rn.198962
A_44_P103225	1.36e-08	3.97529	2.09766	3.2909	3.43488	5.06636	3.5955	4.33629	7.54043	8.12734	7.86952	Cd3e_predicted	PREDICTED: Rattus norvegicus CD3 antigen, epsilon polypeptide (predicted) (Cd3e_predicted), mRNA [XM_236196]		315609	Rn.96221
A_44_P231724	0.000447863	12.2337	12.214	11.9272	12.5579	12.9642	13.0493	13.3494	12.8304	12.424	12.4769	LOC308950	PREDICTED: Rattus norvegicus similar to heat shock protein 1 (chaperonin) (LOC308950), mRNA [XR_009038]	XR_009038	308950	Rn.196606
A_44_P274130	0.00923027	4.85215	2.70254	2.80224	3.54079	3.59459	4.22112	5.04934	4.3963	5.33442	4.86335	C9	Rattus norvegicus complement component 9 (C9), mRNA [NM_057146]	NM_057146	117512	Rn.10252
A_44_P228059	0.019138	4.75707	5.52019	5.57385	5.54909	4.69954	4.8407	6.75022	5.46572	5.98147	5.60938	Mbl1	Rattus norvegicus mannose binding lectin 1, protein A (Mbl1), mRNA [NM_012599]	NM_012599	24548	Rn.10273
A_42_P678430	2.3e-11	9.258	8.99808	9.00462	8.97078	9.25693	9.68339	10.3514	11.0177	10.8305	10.4276	Card9	Rattus norvegicus caspase recruitment domain family, member 9 (Card9), mRNA [NM_022303]	NM_022303	64171	Rn.64486
A_44_P245314	1.09e-13	16.1684	16.0958	16.2801	15.9814	15.7915	15.6555	15.0913	14.5829	14.3958	14.4261	Cacnb3	Rattus norvegicus calcium channel, voltage-dependent, beta 3 subunit (Cacnb3), mRNA [NM_012828]	NM_012828	25297	Rn.2808
A_44_P536089	2.56e-07	5.65977	5.65608	4.50476	5.47449	4.82027	5.33698	5.82606	8.69359	8.86557	8.91947	Klre1	Rattus norvegicus killer cell lectin-like receptor, family E, member 1 (Klre1), mRNA [NM_181372]	NM_181372	297645	Rn.16199
A_42_P735417	3.11e-10	11.941	12.1826	11.9177	13.3893	14.3582	15.0166	14.4145	14.0832	13.7944	13.7404	Fcgr2b	Rattus norvegicus Fc receptor, IgG, low affinity IIb (Fcgr2b), mRNA [NM_175756]	NM_175756	289211	Rn.33323
A_42_P527724	4.59e-09	9.40078	10.49	9.82998	11.8542	13.654	14.0716	11.3869	12.4803	12.7492	11.2888	Fcnb	Rattus norvegicus ficolin B (Fcnb), mRNA [NM_053634]	NM_053634	114091	Rn.48281
A_44_P215626	0.000217148	5.41621	5.31663	5.45725	5.77383	5.0423	5.56182	4.20381	5.37712	6.11786	6.13931	Foxp3_predicted	PREDICTED: Rattus norvegicus forkhead box P3 (predicted) (Foxp3_predicted), mRNA [XM_228771]		317382	Rn.162384
A_42_P518855	4.49e-09	7.88542	7.85198	7.11013	8.31405	9.6157	9.61494	9.7754	10.3797	10.345	9.81823	Bcl2a1	Rattus norvegicus B-cell leukemia/lymphoma 2 related protein A1 (Bcl2a1), mRNA [NM_133416]	NM_133416	170929	Rn.19770
A_44_P540992	3.41e-08	2.30237	2.742	3.17326	4.29612	6.26492	6.32505	2.92711	2.15121	2.12901	2.22846	Ereg	Rattus norvegicus epiregulin (Ereg), mRNA [NM_021689]	NM_021689	59325	Rn.42897
A_42_P714166	0.00422188	3.27218	4.3935	4.49315	3.50961	3.44636	3.57376	3.8153	5.05272	5.55402	5.03379	MGC108827	Rattus norvegicus similar to RIKEN cDNA E430019B13 (MGC108827), mRNA [NM_001017491]	NM_001017491	498232	Rn.137613
A_44_P293904	9.06e-10	8.73654	8.55982	8.31605	8.37794	8.83154	9.2679	10.3172	11.1192	10.5189	10.1151	Syk	Rattus norvegicus spleen tyrosine kinase (Syk), mRNA [NM_012758]	NM_012758	25155	Rn.87407
A_44_P189496	9.81e-11	6.8539	7.33922	6.51085	6.97507	8.51531	9.20403	10.031	9.25041	9.0287	8.55453	Fcgr1	Rattus norvegicus high-affinity immunoglobulin gamma Fc receptor I mRNA, partial cds. [AF416291]	AF416291	295279	Rn.16643
A_44_P367688	3.95e-10	11.4408	11.679	11.1657	11.3699	11.4048	11.3003	11.1511	12.8872	13.5895	13.7127	RT1-Da	Rattus norvegicus RT1 class II, locus Da (RT1-Da), mRNA [NM_001008847]	NM_001008847	294269	Rn.103146
A_43_P11443	0.02751	7.1411	8.24127	7.93279	8.3279	8.65154	9.00056	8.90005	7.8526	7.76662	8.02622	C4bpa	Rattus norvegicus complement component 4 binding protein, alpha (C4bpa), mRNA [NM_012516]	NM_012516	24235	Rn.10408
A_44_P1021361	3.67e-10	11.7443	11.4445	11.2797	11.1787	10.7802	10.7377	10.9735	12.5753	12.7569	12.1479	Tlr3	Rattus norvegicus toll-like receptor 3 (Tlr3), mRNA [NM_198791]	NM_198791	364594	Rn.15273
A_43_P21634	0.00723759	13.5043	14.0008	13.7592	13.4909	13.5095	13.8051	13.7972	13.9697	14.8313	14.8767	C4a	Rattus norvegicus complement component 4a (C4a), mRNA [NM_031504]	NM_031504	24233	Rn.81052
A_44_P494396	3.64e-06	8.96511	10.0869	9.25269	9.6556	10.4103	10.5352	11.2582	10.3211	9.70519	9.59502	LOC289614	PREDICTED: Rattus norvegicus similar to heat shock protein 1 (chaperonin) (LOC289614), mRNA [XR_005902]	XR_005902	289614	Rn.216166
A_44_P422630	1.37e-05	12.8106	12.7171	12.7921	12.9208	12.8926	13.1498	12.968	13.4142	13.9142	13.6575	Serping1	Rattus norvegicus serine (or cysteine) peptidase inhibitor, clade G, member 1 (Serping1), mRNA [NM_199093]	NM_199093	295703	Rn.100285
A_42_P572521	5.69e-10	11.4049	11.6771	11.1762	11.4176	12.5903	13.101	14.0997	13.2996	12.8648	12.2932	C5r1	Rattus norvegicus complement component 5, receptor 1 (C5r1), mRNA [NM_053619]	NM_053619	113959	Rn.10680
A_42_P817417	3.78e-10	11.2283	11.6732	12.0006	12.8412	13.0944	13.015	12.5686	12.1558	11.8326	11.5052	PVR	Rattus norvegicus poliovirus receptor (PVR), mRNA [NM_017076]	NM_017076	25066	Rn.10677
A_44_P466118	1.13e-07	9.09746	9.1724	8.83651	10.1255	10.2274	10.6418	11.2452	11.2793	11.3517	10.457	Slc11a1	Rattus norvegicus solute carrier family 11 (proton-coupled divalent metal ion transporters), member 1 (Slc11a1), mRNA [NM_001031658]	NM_001031658	316519	Rn.105919
A_44_P487764	7.33e-11	13.7328	13.8698	13.2466	13.7184	13.6116	13.7938	13.7504	16.0628	16.0716	15.4391	C1qa	Rattus norvegicus complement component 1, q subcomponent, alpha polypeptide (C1qa), mRNA [NM_001008515]	NM_001008515	298566	Rn.105647
A_44_P213100	1.04e-09	7.40938	7.43761	6.64367	6.99155	7.32084	7.20387	7.65897	9.69609	9.64745	9.41405	Ptpn22_predicted	PREDICTED: Rattus norvegicus protein tyrosine phosphatase, non-receptor type 22 (lymphoid) (predicted) (Ptpn22_predicted), mRNA [XM_001068074]	XM_001068074	295338	Rn.22891
A_44_P500708	2.69e-10	13.0997	13.1375	12.8629	13.2182	13.1201	13.1734	13.0099	15.0351	14.8545	14.3588	C1qg	Rattus norvegicus complement component 1, q subcomponent, gamma polypeptide (C1qg), mRNA [NM_001008524]	NM_001008524	362634	Rn.2393
A_44_P391784	5.21e-06	12.0031	12.4333	12.0753	12.4668	12.9814	13.1237	13.6904	12.9795	12.5173	12.5862	RGD1563524_predicted	PREDICTED: Rattus norvegicus similar to 60 kDa heat shock protein, mitochondrial precursor (Hsp60) (predicted) (RGD1563524_predicted), mRNA [XM_229115]	XM_229115	302797	Rn.197016
A_44_P554917	0.123919	14.1371	14.2714	14.0874	14.1168	14.0772	13.8663	13.6944	14.0484	15.1566	14.3764	RT1-Cl	Rattus norvegicus RT1 class Ib, locus Cl (RT1-Cl), mRNA [NM_206848]	NM_206848	24977	Rn.202947
GO:0050777 negative regulation of immune response
Probe Name	FDR(False discovery rate )	0h	0.5h	1h	3h	6h	9h	1d	4d	7d	14d	Gene Symbol	Description	Genbank Accession	Entrez Gene	UniGene
A_42_P768024	3.22e-09	10.1241	10.0162	9.52117	10.0403	10.3731	10.5039	10.6832	11.7979	12.2432	12.3509	Spn	Rat mRNA for leukosialin [Y00090]	Y00090	24796	Rn.11144
A_42_P522899	4.78e-12	10.1543	9.49788	9.66459	9.90231	10.1963	10.5374	10.7515	11.7869	11.8367	11.2005	Tgfb1	Rattus norvegicus transforming growth factor, beta 1 (Tgfb1), mRNA [NM_021578]	NM_021578	59086	Rn.40136
A_44_P500056	2.77e-09	10.4365	10.4354	10.7645	11.3157	11.4624	11.1877	10.9836	8.54005	8.33498	7.31807	Gpx2	Rattus norvegicus glutathione peroxidase 2 (Gpx2), mRNA [NM_183403]	NM_183403	29326	Rn.3503
A_44_P482476	3.72e-10	11.6815	11.6175	11.5119	12.933	13.6223	14.0972	14.0848	14.6334	14.032	13.6389	Fcgr3	Rat class III Fc-gamma receptor mRNA, complete cds. [M64368]	M64368	116591	Rn.6050
A_42_P805300	4.09e-10	14.8655	14.7303	14.7355	14.7892	15.0413	15.1168	15.9773	16.3095	16.1048	15.6245	Gpx1	Rattus norvegicus glutathione peroxidase 1 (Gpx1), mRNA [NM_030826]	NM_030826	24404	Rn.11323
A_44_P100584	1.83e-06	4.98328	5.03992	4.38958	5.58674	6.44459	5.68048	4.71262	5.62629	6.48289	5.9687	Il7r_predicted	PREDICTED: Rattus norvegicus interleukin 7 receptor (predicted) (Il7r_predicted), mRNA [XM_226824]		294797	Rn.103615
A_44_P451916	0.00021383	10.9467	10.8518	11.2694	11.741	11.4672	11.5427	10.9914	11.803	12.8622	12.0855	Tap1	Rattus norvegicus transporter 1, ATP-binding cassette, sub-family B (MDR/TAP) (Tap1), mRNA [NM_032055]	NM_032055	24811	Rn.10763
A_44_P486304	1.39e-06	3.57355	3.03783	2.42995	2.44885	3.57402	3.99926	4.84773	5.60513	5.46843	4.86266	Ocil	osteoclast inhibitory lectin [Source:RefSeq_peptide;Acc:NP_569086] [ENSRNOT00000010098]		113937	Rn.22573
A_44_P394636	1.75e-10	10.0998	9.82457	9.9911	9.95701	10.1012	10.6482	10.9845	12.0837	11.9644	11.4036	Inpp5d	Rattus norvegicus inositol polyphosphate-5-phosphatase D (Inpp5d), mRNA [NM_019311]	NM_019311	54259	Rn.10659
A_43_P11967	8.73e-06	7.97228	7.88254	7.55588	8.02247	8.00903	7.51006	7.03471	6.93037	7.33456	7.3921	Mcp	Rattus norvegicus membrane cofactor protein (Mcp), mRNA [NM_019190]	NM_019190	29333	Rn.163242
A_44_P149300	0.0505009	4.88466	5.93876	5.8599	5.53646	5.43029	5.93682	6.5258	5.93213	5.84581	5.29278	Muc4	Rattus norvegicus Fisher 344 pre-sialomucin complex (pSMC) mRNA, repeat B, partial cds. [U06748]	U06748	303887
A_43_P14162	4.52e-10	15.0773	14.3721	14.4538	14.9511	15.2778	15.76	16.3866	16.3587	16.3777	15.4417	A2m	Rattus norvegicus alpha-2-macroglobulin (A2m), mRNA [NM_012488]	NM_012488	24153	Rn.198688
A_44_P168405	2.06e-10	10.0793	10.2333	9.93228	11.4505	12.0757	12.6038	12.7031	13.1216	12.3706	12.0564	Fcgr3	Rattus norvegicus Fc receptor, IgG, low affinity III (Fcgr3), mRNA [NM_053843]	NM_053843	116591	Rn.154415
A_44_P296155	1.45e-06	14.9476	15.3332	15.124	15.1461	15.0766	15.1095	14.8206	16.055	16.5736	16.3581	RT1-A2	Rattus norvegicus RT1 class Ia, locus A2 (RT1-A2), mRNA [NM_001008829]	NM_001008829	24974	Rn.116787
A_44_P109648	0.000177069	6.67585	8.10026	8.00578	7.446	7.14952	7.89824	8.18143	7.71387	7.79112	7.67848	Ctla4	Rattus norvegicus cytotoxic T-lymphocyte-associated protein 4 (Ctla4), mRNA [NM_031674]	NM_031674	63835	Rn.10259
A_42_P471271	5.79e-09	13.2759	13.1268	12.8961	13.1399	13.561	13.8186	14.4529	15.0045	14.8229	14.5092	Ptpn6	Rattus norvegicus protein tyrosine phosphatase, non-receptor type 6 (Ptpn6), mRNA [NM_053908]	NM_053908	116689	Rn.18985
A_42_P735417	3.11e-10	11.941	12.1826	11.9177	13.3893	14.3582	15.0166	14.4145	14.0832	13.7944	13.7404	Fcgr2b	Rattus norvegicus Fc receptor, IgG, low affinity IIb (Fcgr2b), mRNA [NM_175756]	NM_175756	289211	Rn.33323
A_44_P422630	1.37e-05	12.8106	12.7171	12.7921	12.9208	12.8926	13.1498	12.968	13.4142	13.9142	13.6575	Serping1	Rattus norvegicus serine (or cysteine) peptidase inhibitor, clade G, member 1 (Serping1), mRNA [NM_199093]	NM_199093	295703	Rn.100285
A_44_P554917	0.123919	14.1371	14.2714	14.0874	14.1168	14.0772	13.8663	13.6944	14.0484	15.1566	14.3764	RT1-Cl	Rattus norvegicus RT1 class Ib, locus Cl (RT1-Cl), mRNA [NM_206848]	NM_206848	24977	Rn.202947

## Sheet: S1.4
Table S1.4. The expression of differentially expressed genes involved in cell migration
GO:0016477 cell migration
Probe Name	FDR(False discovery rate )	0h	0.5h	1h	3h	6h	9h	1d	4d	7d	14d	Gene Symbol	Description	Genbank Accession	Entrez Gene	UniGene
A_44_P468468	5.97e-11	7.60414	7.39565	7.29144	7.88829	8.13987	8.46899	9.13312	10.3	11.1703	9.88521	Lbp	Rattus norvegicus lipopolysaccharide binding protein (Lbp), mRNA [NM_017208]	NM_017208	29469	Rn.48863
A_44_P435618	1.22e-10	10.9436	10.8128	10.9356	11.5378	11.8065	11.5402	11.0869	11.0477	13.233	12.7737	Ednrb	Rattus norvegicus endothelin receptor type B (Ednrb), mRNA [NM_017333]	NM_017333	50672	Rn.11412
A_43_P15811	0.000577615	6.30173	5.95577	5.86283	6.04118	6.74112	5.74247	5.59389	5.142	5.31815	5.25141	Kitl	Rattus norvegicus kit ligand (Kitl), mRNA [NM_021843]	NM_021843	60427	Rn.44216
A_43_P15253	6.67e-08	12.8996	13.3052	13.8302	14.2222	14.6102	14.5846	13.9185	13.7928	14.0729	13.7096	Icam1	Rattus norvegicus intercellular adhesion molecule 1 (Icam1), mRNA [NM_012967]	NM_012967	25464	Rn.12
A_43_P14911	9.2e-09	8.85175	11.73	11.5416	12.166	13.3403	12.9659	11.6344	10.6099	10.9788	10.7212	Il1b	Rattus norvegicus interleukin 1 beta (Il1b), mRNA [NM_031512]	NM_031512	24494	Rn.9869
A_44_P395709	4.7e-10	10.7648	10.6569	10.5214	11.0884	11.3352	11.4798	11.6175	11.8283	11.4728	11.0381	Rac1	Rattus norvegicus ras-related C3 botulinum toxin substrate 1 (Rac1), mRNA [NM_134366]	NM_134366	363875	Rn.29157
A_44_P432432	2.03e-10	11.0778	10.9316	11.1614	11.434	11.336	11.4122	11.6336	11.9142	12.209	11.6479	Plat	Rattus norvegicus plasminogen activator, tissue (Plat), mRNA [NM_013151]	NM_013151	25692	Rn.107102
A_42_P522899	4.78e-12	10.1543	9.49788	9.66459	9.90231	10.1963	10.5374	10.7515	11.7869	11.8367	11.2005	Tgfb1	Rattus norvegicus transforming growth factor, beta 1 (Tgfb1), mRNA [NM_021578]	NM_021578	59086	Rn.40136
A_44_P397495	6.08e-09	12.0803	11.8607	11.8933	12.5828	13.0807	13.2228	12.9056	12.7827	12.3908	12.3015	Hif1a	Rattus norvegicus hypoxia inducible factor 1, alpha subunit (Hif1a), mRNA [NM_024359]	NM_024359	29560	Rn.10852
A_44_P393551	5.82e-07	13.0539	13.1733	13.0935	13.2565	13.8306	13.9284	14.3996	14.3338	14.1039	13.6787	Gja1	Rattus norvegicus gap junction membrane channel protein alpha 1 (Gja1), mRNA [NM_012567]	NM_012567	24392	Rn.10346
A_44_P482346	3.13e-09	8.19822	7.98857	7.93319	8.23303	8.27631	8.6772	9.07986	9.57662	9.66508	9.30064	Ptk2b	Rattus norvegicus protein tyrosine kinase 2 beta (Ptk2b), mRNA [NM_017318]	NM_017318	50646	Rn.11025
A_44_P260036	1.76e-06	10.1545	10.6032	10.7223	10.9943	10.8538	10.7891	11.0511	11.4537	10.3768	9.82185	Plau	Rattus norvegicus plasminogen activator, urokinase (Plau), mRNA [NM_013085]	NM_013085	25619	Rn.6064
A_44_P365384	0.000888802	4.8098	5.02614	5.32111	5.03576	4.08648	5.11596	5.89834	5.20536	3.84893	5.2613	Pax3	Homeodomain protein PAX3 (Fragment). [Source:Uniprot/SPTREMBL;Acc:Q91XM5] [ENSRNOT00000018652]		114502	Rn.214198
A_44_P500961	8.81e-12	3.2785	3.83639	4.37521	7.32654	8.20145	7.77348	6.75327	5.17475	5.32609	4.24235	Gdnf	Rattus norvegicus glial cell line derived neurotrophic factor (Gdnf), mRNA [NM_019139]	NM_019139	25453	Rn.53970
A_42_P695401	1.25e-11	11.736	14.6147	15.7371	16.9378	17.0861	17.0849	15.8154	13.6316	14.0262	13.3626	Ccl2	Rattus norvegicus chemokine (C-C motif) ligand 2 (Ccl2), mRNA [NM_031530]	NM_031530	24770	Rn.4772
A_44_P482476	3.72e-10	11.6815	11.6175	11.5119	12.933	13.6223	14.0972	14.0848	14.6334	14.032	13.6389	Fcgr3	Rat class III Fc-gamma receptor mRNA, complete cds. [M64368]	M64368	116591	Rn.6050
A_42_P805300	4.09e-10	14.8655	14.7303	14.7355	14.7892	15.0413	15.1168	15.9773	16.3095	16.1048	15.6245	Gpx1	Rattus norvegicus glutathione peroxidase 1 (Gpx1), mRNA [NM_030826]	NM_030826	24404	Rn.11323
A_44_P349348	0.178313	5.00239	4.37471	4.67689	5.20804	5.64908	3.93098	4.02616	4.47328	4.97014	4.60913	RGD1564797_predicted	PREDICTED: Rattus norvegicus similar to empty spiracles-like protein 2 (predicted) (RGD1564797_predicted), mRNA [XM_574698]		499380	Rn.16276
A_44_P372587	2.53e-10	6.53426	5.92893	5.84398	5.65986	5.53446	6.6024	8.4796	9.82433	9.9311	8.98275	Cx3cr1	Rattus norvegicus chemokine (C-X3-C) receptor 1 (Cx3cr1), mRNA [NM_133534]	NM_133534	171056	Rn.10482
A_43_P12159	3.39e-10	8.87991	8.70951	8.25612	8.09882	8.50823	8.63629	9.78957	11.086	10.6202	10.0779	Cxcr4	Rattus norvegicus chemokine (C-X-C motif) receptor 4 (Cxcr4), mRNA [NM_022205]	NM_022205	60628	Rn.44431
A_44_P291264	4.57e-05	8.54769	9.29342	10.3516	8.4833	9.84902	9.64266	9.45194	10.1929	10.6615	10.3289	Sele	Rattus norvegicus selectin, endothelial cell (Sele), mRNA [NM_138879]	NM_138879	25544	Rn.10359
A_44_P212850	3.36e-10	8.727	8.47272	8.71073	10.2272	9.85797	9.9822	9.62182	9.06501	8.76256	8.11261	Fgf2	Rattus norvegicus fibroblast growth factor 2 (Fgf2), mRNA [NM_019305]	NM_019305	54250	Rn.31808
A_44_P522524	3.93e-10	10.9302	11.8126	12.0501	11.537	11.4688	11.4507	10.764	9.95909	10.1727	10.1728	Nr4a2	Rattus norvegicus nuclear receptor subfamily 4, group A, member 2 (Nr4a2), mRNA [NM_019328]	NM_019328	54278	Rn.88129
A_43_P15993	0.00019425	9.11321	9.35094	8.29482	9.37684	11.0721	10.2057	11.856	11.4984	10.8631	10.5682	Itgam	Rattus norvegicus integrin alpha M (Itgam), mRNA [NM_012711]	NM_012711	25021	Rn.54465
A_43_P19450	9.77e-11	9.91244	9.72468	10.1063	9.95763	9.58725	9.47424	9.20606	8.67423	8.72165	8.42774	Prkca	Protein kinase C alpha type (EC 2.7.11.13) (PKC-alpha) (PKC-A). [Source:Uniprot/SWISSPROT;Acc:P05696] [ENSRNOT00000004699]		24680	Rn.207908
A_43_P13320	1.53e-06	2.81673	3.47027	2.98891	3.4141	2.5745	3.11877	2.87855	4.81515	5.93858	5.95534	Ifng	Rattus norvegicus interferon gamma (Ifng), mRNA [NM_138880]	NM_138880	25712	Rn.10795
A_44_P442569	6.99e-11	5.96963	5.87443	6.17646	6.85236	6.99622	6.43378	5.8834	4.84357	5.00724	4.86976	Esr2	Rattus norvegicus estrogen receptor 2 beta (Esr2), mRNA [NM_012754]	NM_012754	25149	Rn.37460
A_44_P198620	8.71e-09	10.4727	10.1442	10.755	11.8846	12.1017	11.982	11.3257	10.6563	10.6604	10.1616	Nos3	Rattus norvegicus nitric oxide synthase 3, endothelial cell (Nos3), mRNA [NM_021838]	NM_021838	24600	Rn.44265
A_42_P773945	2.47e-05	9.96094	9.77197	9.79619	10.1793	10.5502	10.8152	10.6778	11.0536	10.7998	10.2897	B4galt1_predicted	N-acetylglucosamine galactosyltransferase (Fragment). [Source:Uniprot/SPTREMBL;Acc:Q9WVK1] [ENSRNOT00000010874]		24390	Rn.17157
A_42_P714311	3.57e-06	8.9474	11.0735	10.5182	10.7869	12.412	12.5726	11.6094	10.6827	10.8877	10.8163	Ccl3	Rattus norvegicus chemokine (C-C motif) ligand 3 (Ccl3), mRNA [NM_013025]	NM_013025	25542	Rn.10139
A_44_P240973	0.00359577	5.46825	4.98285	4.79679	4.79772	5.57804	4.56426	4.43015	5.09574	4.45043	4.56277	Kit	Rattus norvegicus v-kit Hardy-Zuckerman 4 feline sarcoma viral oncogene homolog (Kit), mRNA [NM_022264]	NM_022264	64030	Rn.54004
A_43_P18201	0.297287	6.48415	6.8169	7.0259	7.27254	6.95574	7.6324	7.64455	7.19909	7.1915	7.06073	Zfp339_predicted	PREDICTED: Rattus norvegicus zinc finger protein 339 (predicted) (Zfp339_predicted), mRNA [XM_230639]		296201	Rn.104639
A_44_P520123	3.25e-07	7.57883	7.73888	8.20444	8.90158	8.45955	8.37326	8.20135	7.61501	7.61177	7.14338	Flt1	Rattus norvegicus FMS-like tyrosine kinase 1 (Flt1), mRNA [NM_019306]	NM_019306	54251	Rn.10239
A_43_P18164	0.0452421	4.94746	5.24124	5.55562	5.07019	4.85005	5.577	6.00038	5.46044	5.10689	5.31714	RGD1562672_predicted	PREDICTED: Rattus norvegicus similar to Arx homeoprotein (predicted) (RGD1562672_predicted), mRNA [XM_228590]	XM_228590	317268	Rn.22484
A_44_P349475	1.61e-08	9.32674	9.52665	9.43091	9.1835	8.67103	8.64958	8.59875	10.0074	10.7227	9.7323	Cdh2	Rattus norvegicus cadherin 2 (Cdh2), mRNA [NM_031333]	NM_031333	83501	Rn.23200
A_44_P391169	0.041221	6.38456	7.0203	7.46427	7.04804	6.7831	7.54482	7.80245	6.9064	6.24155	6.83998	Lmx1b	Homeodomain protein LMX1b (Fragment). [Source:Uniprot/SPTREMBL;Acc:Q811V1] [ENSRNOT00000022953]		114501	Rn.92364
A_44_P363116	2.7e-13	5.80833	7.58066	8.62706	11.5251	12.9935	13.3151	10.3644	6.89863	6.41056	6.51824	Gm1960	Rattus norvegicus gene model 1960, (NCBI) (Gm1960), mRNA [NM_138522]	NM_138522	171551	Rn.10525
A_43_P15901	8.48e-08	10.0418	10.1221	10.55	9.89854	10.1654	9.96881	9.6679	8.99066	8.86146	9.14962	Jub	Rattus norvegicus ajuba homolog (Xenopus laevis) (Jub), mRNA [NM_053503]	NM_053503	85265	Rn.144617
A_44_P545816	0.0188026	6.35046	6.93797	7.07835	6.84135	6.6045	7.34513	7.61892	6.81282	6.18755	6.76607	Ascl1	Rattus norvegicus achaete-scute complex homolog-like 1 (Drosophila) (Ascl1), mRNA [NM_022384]	NM_022384	64186	Rn.32936
A_44_P522779	0.31286	5.38371	5.14532	5.37436	4.85305	4.42261	5.47478	5.54535	4.68368	4.31958	4.63964	Mesp1_predicted	Rattus norvegicus similar to MesP1 (LOC308766), mRNA [XM_218826]	XM_218826	308766	Rn.115951
A_44_P550337	1.32e-06	9.72474	9.47	9.5824	9.42983	9.37696	9.12167	8.78948	8.5023	8.52781	8.93781	Apxl	Rattus norvegicus apical protein-like (Xenopus laevis) (Apxl), mRNA [NM_001047893]	NM_001047893	317435	Rn.202351
A_43_P21520	0.000632437	6.72044	7.33507	7.59179	7.57953	7.70177	8.06859	8.2874	7.96732	7.58193	7.45373	Lrp8_predicted	PREDICTED: Rattus norvegicus low density lipoprotein receptor-related protein 8, apolipoprotein e receptor (predicted) (Lrp8_predicted), mRNA [XM_342877]		362558	Rn.198283
A_44_P358235	8.48e-08	9.85975	9.81607	8.99747	10.5902	11.8781	12.3021	11.39	10.0181	9.54085	9.65274	Ccr1	Rattus norvegicus chemokine (C-C motif) receptor 1 (Ccr1), mRNA [NM_020542]	NM_020542	57301	Rn.34673
A_44_P210173	3.31e-11	9.68593	9.52764	10.1045	12.1138	12.5013	12.5307	11.9792	11.9619	11.8023	11.6785	Tnfrsf12a	Rattus norvegicus tumor necrosis factor receptor superfamily, member 12a (Tnfrsf12a), mRNA [NM_181086]	NM_181086	302965	Rn.105040
A_44_P975369	3.37e-05	7.11822	6.63442	6.92685	7.06692	7.2593	7.42046	7.03575	7.16015	6.47755	5.88502	Itga3_predicted	PREDICTED: Rattus norvegicus integrin alpha 3 (predicted) (Itga3_predicted), mRNA [XM_340884]	XM_340884	360606	Rn.154664
A_43_P11546	7.39e-09	9.20638	8.64487	8.71686	9.39688	9.68618	9.75072	9.51982	9.87374	8.45395	7.64657	Cd24	Rattus norvegicus CD24 antigen (Cd24), mRNA [NM_012752]	NM_012752	25145	Rn.6007
A_43_P15900	2.3e-07	6.88243	7.03336	7.08729	7.66505	8.92794	8.25284	7.23744	9.53364	8.88255	8.21875	Ccl22	Rattus norvegicus chemokine (C-C motif) ligand 22 (Ccl22), mRNA [NM_057203]	NM_057203	117551	Rn.48727
A_44_P973249	5.09e-11	10.9885	10.9724	11.1116	10.9986	11.0122	11.2363	11.4135	12.0084	11.6902	11.2313	Itgav_predicted	PREDICTED: Rattus norvegicus integrin alpha V (predicted) (Itgav_predicted), mRNA [XM_230950]	XM_230950	296456	Rn.23339
A_44_P129412	4.26e-07	9.65598	9.31107	8.94269	9.1052	7.57501	8.08217	8.85763	9.81057	10.4771	10.6117	Dcx	Rattus norvegicus doublecortin (Dcx), mRNA [NM_053379]	NM_053379	84394	Rn.121471
A_44_P253196	8.73e-08	8.58421	8.7751	8.70367	9.31519	9.33946	9.30361	9.10955	9.13723	9.99549	9.65714	Arid5b_predicted	PREDICTED: Rattus norvegicus AT rich interactive domain 5B (Mrf1 like) (predicted) (Arid5b_predicted), mRNA [XM_228114]		309728	Rn.204911
A_42_P818323	1.5e-13	8.69535	8.74962	8.88877	8.65991	8.34351	8.63836	8.88444	9.37496	12.306	13.0167	Gfra3	Rattus norvegicus glial cell line derived neurotrophic factor family receptor alpha 3 (Gfra3), mRNA [NM_053398]	NM_053398	84422	Rn.15499
A_44_P187056	1.62e-08	11.087	10.944	11.2572	10.8025	10.4365	10.419	10.2164	9.3276	9.87754	9.95958	Itga6	Integrin alpha 6 subchain (Fragment). [Source:Uniprot/SPTREMBL;Acc:Q924W3] [ENSRNOT00000002075]		114517	Rn.161799
A_43_P15307	3.66e-12	14.635	14.3037	14.5388	14.3972	14.2026	14.0697	13.7378	15.2872	15.788	15.5916	Mdk	Rattus norvegicus midkine (Mdk), mRNA [NM_030859]	NM_030859	81517	Rn.17447
A_44_P144591	1.16e-12	13.6675	13.6109	12.9706	13.513	13.4849	13.1986	13.0079	15.5615	15.5309	14.955	Cthrc1	Rattus norvegicus collagen triple helix repeat containing 1 (Cthrc1), mRNA [NM_172333]	NM_172333	282836	Rn.9468
A_44_P423704	7.25e-06	4.92877	5.58104	5.6718	5.55229	6.97607	7.53165	7.52644	7.05349	7.09432	6.51538	Shh	Rattus norvegicus sonic hedgehog homolog (Drosophila) (Shh), mRNA [NM_017221]	NM_017221	29499	Rn.10432
A_42_P473398	7.66e-16	9.10008	14.5161	15.2388	15.2913	14.5544	13.8943	12.095	9.4585	9.11929	8.63299	Cxcl1	Rattus norvegicus chemokine (C-X-C motif) ligand 1 (Cxcl1), mRNA [NM_030845]	NM_030845	81503	Rn.10907
A_43_P19669	7.5e-09	7.98091	7.43836	7.57778	7.2928	7.27923	7.19464	7.61178	7.97411	9.01823	8.76895	Itga4	Rattus norvegicus Integrin, alpha 4 (Itga4), mRNA [XM_230033]		311144	Rn.12704
A_44_P496519	3.9e-07	6.90173	7.315	7.37434	7.92584	7.89099	7.8339	7.33207	6.89907	6.81501	6.95049	Ccl22	Rattus norvegicus chemokine (C-C motif) ligand 22 (Ccl22), mRNA [NM_057203]	NM_057203	117551	Rn.48727
A_44_P168405	2.06e-10	10.0793	10.2333	9.93228	11.4505	12.0757	12.6038	12.7031	13.1216	12.3706	12.0564	Fcgr3	Rattus norvegicus Fc receptor, IgG, low affinity III (Fcgr3), mRNA [NM_053843]	NM_053843	116591	Rn.154415
A_44_P419976	0.00120177	7.20785	7.00642	7.02459	7.06278	6.95766	6.85629	6.59852	6.44684	6.05568	5.90663	Tbx1_predicted	Rattus norvegicus similar to T-box 1 (LOC360737), mRNA [XM_341009]		360737	Rn.41347
A_43_P15515	2.24e-08	8.5188	8.27327	7.99104	9.27513	10.7546	11.0168	10.4388	10.4949	10.6657	10.2214	Ccr5	Rattus norvegicus chemokine (C-C motif) receptor 5 (Ccr5), mRNA [NM_053960]	NM_053960	117029	Rn.10736
A_42_P508984	0.00354505	12.982	13.8186	13.39	13.7936	14.153	13.6017	14.4231	14.8154	13.9165	13.5443	Cxcl4	Rattus norvegicus chemokine (C-X-C motif) ligand 4 (Cxcl4), mRNA [NM_001007729]	NM_001007729	360918	Rn.6800
A_44_P482200	0.000662244	6.02711	5.22755	5.28023	4.9494	4.56067	4.5784	4.06098	4.86782	4.42315	4.05041	Astn1	PREDICTED: Rattus norvegicus astrotactin 1 (Astn1), mRNA [XM_222785]		304900	Rn.28132
A_44_P480153	0.000119112	5.58915	5.54931	5.93395	5.66401	4.55473	4.97325	5.15153	4.58071	4.71942	4.17883	Ret	Rattus norvegicus ret proto-oncogene (Ret), mRNA [NM_012643]	NM_012643	24716	Rn.93200
A_44_P961703	5.59e-10	13.206	13.2957	13.3111	13.3974	13.1547	12.9702	12.755	11.9976	11.9797	12.004	Slit2	PREDICTED: Rattus norvegicus slit homolog 2 (Drosophila) (Slit2), mRNA [XM_346464]	XM_346464	360272	Rn.146652
A_44_P411097	6.13e-06	6.87801	6.24953	6.28969	6.84698	6.64598	6.37068	5.85469	6.35418	6.07696	6.46675	Apoa1	Rattus norvegicus apolipoprotein A-I (Apoa1), mRNA [NM_012738]	NM_012738	25081	Rn.10308
A_44_P640828	1.87e-06	7.30591	7.66313	6.99275	7.01204	7.321	7.02033	7.23515	9.14954	8.12412	7.57726	Tgfbr1	Rattus norvegicus transforming growth factor, beta receptor 1 (Tgfbr1), mRNA [NM_012775]	NM_012775	29591	Rn.44402
A_44_P304323	8.95e-10	8.49577	8.31836	8.10304	8.8281	9.0946	8.76239	8.58277	10.9672	11.9257	13.0778	Ccl5	Rattus norvegicus chemokine (C-C motif) ligand 5 (Ccl5), mRNA [NM_031116]	NM_031116	81780	Rn.8019
A_44_P438473	3.73e-10	10.9367	10.7394	10.9106	11.1981	11.068	11.3764	11.5915	11.7973	12.6075	12.0842	Dclk1	Serine/threonine-protein kinase DCAMKL1 (EC 2.7.11.1) (Doublecortin- like and CAM kinase-like 1) (Calcium/calmodulin-dependent protein kinase type I-like CPG16). [Source:Uniprot/SWISSPROT;Acc:O08875] [ENSRNOT00000048116]		83825
A_44_P230320	1.98e-08	9.33669	11.95	12.0069	12.7449	13.697	13.3326	11.8057	10.7549	11.1844	10.8864	Il1b	Rattus norvegicus interleukin 1 beta (Il1b), mRNA [NM_031512]	NM_031512	24494	Rn.9869
A_44_P220455	1.89e-06	5.34138	5.98032	6.53926	7.25619	8.53364	9.09864	8.98286	8.32611	7.71458	6.84731	Csf3r_predicted	PREDICTED: Rattus norvegicus colony stimulating factor 3 receptor (granulocyte) (predicted) (Csf3r_predicted), mRNA [XM_233514]		298518	Rn.214075
A_44_P164044	0.0272179	3.05988	2.79907	3.73281	4.66499	3.76516	5.08449	5.06885	4.30015	4.35378	3.80618	Ela2_predicted	PREDICTED: Rattus norvegicus elastase 2, neutrophil (predicted) (Ela2_predicted), mRNA [XM_234883]		299606	Rn.90573
A_43_P12465	0.0049254	6.47558	6.1802	5.96383	5.8014	6.1673	5.58058	4.95557	5.88274	5.71477	6.5489	Nrp2	Rattus norvegicus neuropilin 2 (Nrp2), mRNA [NM_030869]	NM_030869	81527	Rn.10816
A_44_P100301	1.54e-05	5.4218	5.21535	5.6809	5.54703	5.94819	5.91094	6.85282	6.79962	6.91947	6.25279	Selpl_predicted	Rattus norvegicus selectin, platelet (p-selectin) ligand (predicted) (Selpl_predicted), mRNA [NM_001013230]	NM_001013230	363930	Rn.215585
A_44_P297974	1.1e-07	10.3567	10.1075	10.0444	10.4237	11.0122	11.312	11.1936	11.4552	11.3864	11.173	Fmnl1_predicted	PREDICTED: Rattus norvegicus formin-like 1 (predicted) (Fmnl1_predicted), mRNA [XM_213487]		287746	Rn.45477
A_44_P509917	2.74e-06	6.95238	5.57545	5.41771	5.19408	5.5548	5.12442	4.17967	4.35244	4.36547	4.17705	Isl1	Rattus norvegicus ISL1 transcription factor, LIM/homeodomain 1 (Isl1), mRNA [NM_017339]	NM_017339	64444	Rn.202645
A_44_P433593	0.00355709	5.65442	6.62395	6.69756	6.2796	6.35808	7.37519	7.89155	7.56983	7.44769	7.39142	Phox2b_predicted	Rattus norvegicus similar to Paired mesoderm homeobox protein 2B (Paired-like homeobox 2B) (PHOX2B homeodomain protein) (Neuroblastoma Phox) (NBPhox) (LOC364152), mRNA [XM_344239]	XM_344239	364152	Rn.106225
A_44_P532686	8.97e-07	10.102	10.8252	10.3932	9.55345	10.2625	10.2189	10.7577	11.6275	11.6383	11.3831	Efnb1	Rattus norvegicus ephrin B1 (Efnb1), mRNA [NM_017089]	NM_017089	25186	Rn.44398
A_44_P118970	5.76e-05	6.94531	7.01886	6.82873	6.40069	6.04558	5.90126	5.32602	6.10525	6.05986	5.39521	Il12a	Rattus norvegicus interleukin 12a (Il12a), mRNA [NM_053390]	NM_053390	84405	Rn.207199
A_44_P218612	6.84e-09	2.56744	2.56989	2.72972	2.3161	2.46803	2.48381	2.95462	8.29354	9.0406	7.52218	Tnn_predicted	PREDICTED: Rattus norvegicus tenascin N (predicted) (Tnn_predicted), mRNA [XM_222794]		304913	Rn.3715
A_44_P342271	4.68e-06	7.44197	7.35195	7.46908	6.98092	6.27929	6.41247	6.69549	7.12924	7.61737	7.50034	Cd34_predicted	PREDICTED: Rattus norvegicus CD34 antigen (predicted) (Cd34_predicted), mRNA [XM_001070343]		305081	Rn.157619
A_43_P20053	2.58e-11	13.1051	12.8852	13.1307	13.2165	13.0134	12.731	12.0207	11.3477	11.1247	11.6269	Fut8	Rattus norvegicus fucosyltransferase 8 (alpha (1,6) fucosyltransferase) (Fut8), mRNA [NM_001002289]	NM_001002289	432392	Rn.1717
A_43_P13201	0.00372611	2.35842	2.87297	2.04085	2.49103	2.70906	2.15161	3.68624	3.85878	3.79962	3.6719	Ccr4	Rattus norvegicus chemokine (C-C motif) receptor 4 (Ccr4), mRNA [NM_133532]	NM_133532	171054	Rn.81076
A_44_P365470	2.15e-06	8.9652	9.51667	9.96405	9.46519	9.24922	9.61673	9.70057	10.5952	10.7595	10.5148	Gdnf	Rattus norvegicus glial cell line derived neurotrophic factor (Gdnf), mRNA [NM_019139]	NM_019139	25453	Rn.53970
A_43_P13031	0.000135278	6.23425	6.44888	6.60956	6.73528	6.51531	6.21861	7.68011	7.41016	7.21088	7.21139	Barhl1	Rattus norvegicus BarH-like 1 (Drosophila) (Barhl1), mRNA [NM_057109]	NM_057109	117232	Rn.162655
A_44_P477819	3.09e-14	6.42215	6.10299	6.41748	7.276	10.3276	11.3297	11.2655	9.39154	8.86634	8.04792	Nrg1	Rattus norvegicus neuregulin 1 (Nrg1), mRNA [NM_031588]	NM_031588	112400	Rn.37438
A_44_P184505	1.22e-06	12.3368	12.7229	13.1792	13.2844	13.268	13.4491	13.0132	12.5116	12.2147	12.1304	Hbegf	Rattus norvegicus heparin-binding EGF-like growth factor (Hbegf), mRNA [NM_012945]	NM_012945	25433	Rn.10148
A_43_P11650	0.00581924	5.33615	5.96999	5.8949	7.05673	5.63834	6.27418	6.3482	5.40852	5.92205	5.6805	Pax6	Rattus norvegicus paired box gene 6 (Pax6), mRNA [NM_013001]	NM_013001	25509	Rn.89724
A_44_P308662	3.96e-10	12.8916	13.3571	13.2657	12.8065	11.9349	11.6813	11.5448	11.0454	10.6645	10.3107	Ret	Rattus norvegicus ret proto-oncogene (Ret), mRNA [NM_012643]	NM_012643	24716	Rn.93200
A_42_P679371	1.28e-08	13.6348	13.549	13.2411	13.8001	14.6831	15.0083	15.1732	15.6521	15.8643	15.5695	Coro1a	Rattus norvegicus coronin, actin binding protein 1A (Coro1a), mRNA [NM_130411]	NM_130411	155151	Rn.6990
A_42_P591344	1.56e-10	11.5132	11.5548	10.9337	12.0165	13.0598	13.7233	14.4452	14.4913	14.1621	13.4723	Itgb2	Rattus norvegicus integrin beta 2, mRNA (cDNA clone IMAGE:7374316), complete cds. [BC099151]	BC099151	309684	Rn.42962
A_44_P1070538	0.0299831	5.70703	5.73566	6.02223	6.09413	4.75071	6.344	7.08048	5.9495	6.69095	6.43204	Kit	AF296694S1 Rattus norvegicus c-kit receptor mRNA, partial cds [AF296694]	AF296694	64030
A_43_P11721	0.00177519	3.98057	4.92936	5.54935	5.97232	6.58133	6.03548	6.33734	5.73662	5.19491	4.84072	Selp	Rattus norvegicus selectin, platelet (Selp), mRNA [NM_013114]	NM_013114	25651	Rn.10012
A_44_P442931	0.0135407	5.83358	6.87017	6.87479	6.87768	5.95931	6.98523	7.66408	6.13063	6.86227	6.68935	Titf1	Rat TTF-1 mRNA for thyroid nuclear factor 1. [X53858]	X53858	25628	Rn.34265
A_44_P164309	0.0199236	5.80975	6.19213	6.47623	6.61681	6.24234	6.28315	7.14805	6.29861	6.78645	6.55249	Itga5	Fibronectin receptor alpha chain (Fragments). [Source:Uniprot/SPTREMBL;Acc:Q7M074] [ENSRNOT00000055277]		315346	Rn.100796
A_43_P11630	0.150621	5.02569	4.12312	4.96579	3.68962	5.47133	3.80732	3.60503	3.65812	3.90086	3.92895	Fgf10	Rattus norvegicus fibroblast growth factor 10 (Fgf10), mRNA [NM_012951]	NM_012951	25443	Rn.44439
A_44_P452811	3.48e-05	9.1122	8.94899	8.81931	8.48229	8.31341	8.22513	8.05945	7.6789	7.87146	7.43873	Itga11_predicted	Rattus norvegicus similar to a11 integrin (LOC315744), mRNA [XM_236320]		315744	Rn.64478
A_44_P543428	7.47e-09	4.45454	5.0002	5.28414	7.8911	8.67496	8.50848	7.17688	4.89973	5.10443	4.59127	Il8rb	Rattus norvegicus interleukin 8 receptor, beta (Il8rb), mRNA [NM_017183]	NM_017183	29385	Rn.90347
A_43_P15613	1.25e-11	12.5909	12.3536	12.7891	12.746	12.4013	12.349	11.3383	11.1373	10.8697	10.4139	Nrtn	Rattus norvegicus neurturin (Nrtn), mRNA [NM_053399]	NM_053399	84423	Rn.21952
A_44_P381686	0.00139082	8.23742	7.74991	7.75574	7.91389	7.62868	7.89082	7.65559	6.82052	6.98663	6.82854	Dbh	Rattus norvegicus dopamine beta hydroxylase (Dbh), mRNA [NM_013158]	NM_013158	25699	Rn.87166
A_44_P918747	0.0155891	5.4085	5.71357	6.01718	5.6647	5.52921	5.71876	5.89238	6.08109	6.44747	6.4348	Pex5_predicted	Pex5_predicted protein (Fragment). [Source:Uniprot/SPTREMBL;Acc:Q2M2R8] [ENSRNOT00000014028]		312703
A_42_P735417	3.11e-10	11.941	12.1826	11.9177	13.3893	14.3582	15.0166	14.4145	14.0832	13.7944	13.7404	Fcgr2b	Rattus norvegicus Fc receptor, IgG, low affinity IIb (Fcgr2b), mRNA [NM_175756]	NM_175756	289211	Rn.33323
A_44_P282074	0.00307078	5.71444	5.08364	5.53337	4.46587	4.25666	5.15028	5.23671	5.38027	5.93481	5.66596	Prkdc_predicted	PREDICTED: Rattus norvegicus protein kinase, DNA activated, catalytic polypeptide (predicted) (Prkdc_predicted), mRNA [XM_341020]		360748	Rn.24110
A_44_P163618	0.000924567	9.00224	9.22343	9.94361	9.0988	9.82995	9.70008	10.2675	9.76605	10.0779	9.20683	Mixl1_predicted	PREDICTED: Rattus norvegicus Mix1 homeobox-like 1 (Xenopus laevis) (predicted) (Mixl1_predicted), mRNA [XM_222997]		289311
A_42_P768978	2.58e-08	9.17147	9.22441	9.43445	8.57306	9.12594	9.40804	9.67655	9.98063	10.4461	10.3174	Nrp1	Rattus norvegicus neuropilin 1 (Nrp1), mRNA [NM_145098]	NM_145098	246331	Rn.10815
A_44_P293904	9.06e-10	8.73654	8.55982	8.31605	8.37794	8.83154	9.2679	10.3172	11.1192	10.5189	10.1151	Syk	Rattus norvegicus spleen tyrosine kinase (Syk), mRNA [NM_012758]	NM_012758	25155	Rn.87407
A_44_P110158	1.5e-07	5.40068	4.28505	4.95067	4.95797	5.29846	4.58456	4.30621	3.70987	3.0527	2.78803	Ctnna2_predicted	PREDICTED: Rattus norvegicus catenin (cadherin associated protein), alpha 2 (predicted) (Ctnna2_predicted), mRNA [XM_232077]	XM_232077	297357	Rn.214082
A_43_P11621	6.56e-12	12.4943	12.4627	12.5105	13.6087	14.234	14.4538	14.329	14.3931	13.9793	13.6966	Cd44	Rattus norvegicus CD44 antigen (Cd44), mRNA [NM_012924]	NM_012924	25406	Rn.1120
A_44_P300751	0.0742428	8.21193	8.85818	8.61758	8.68377	8.75265	9.58906	9.66131	8.59626	9.40228	8.90545	Vegfa	Rattus norvegicus vascular endothelial growth factor A (Vegfa), mRNA [NM_031836]	NM_031836	83785	Rn.1923
A_43_P16163	0.234082	6.20189	6.88257	6.90928	7.12505	6.92685	7.45972	6.52859	6.36017	7.36597	6.95357	Gbx2	Gastrulation brain homeobox protein 1 (Fragment). [Source:Uniprot/SPTREMBL;Acc:Q9JL01] [ENSRNOT00000026419]		114500	Rn.92363
A_43_P22641	2.96e-05	7.37239	7.1545	7.14578	7.73905	7.30885	7.00958	6.89406	6.49853	6.68683	6.05302	Mesp1_predicted	PREDICTED: Rattus norvegicus mesoderm posterior 1 (predicted) (Mesp1_predicted), mRNA [XM_218826]	XM_218826	308766	Rn.115951
A_43_P12276	4.32e-05	2.83709	2.72785	2.6594	3.56736	4.29436	4.12968	4.05435	5.87354	6.5453	6.12047	Vax1	Rattus norvegicus ventral anterior homeobox 1 (Vax1), mRNA [NM_022636]	NM_022636	64571	Rn.48764
A_44_P330890	0.150176	4.32105	5.15892	5.13891	4.96994	4.98117	5.05574	4.95885	4.79833	5.35555	5.04173	Nodal_predicted			294503
A_42_P572521	5.69e-10	11.4049	11.6771	11.1762	11.4176	12.5903	13.101	14.0997	13.2996	12.8648	12.2932	C5r1	Rattus norvegicus complement component 5, receptor 1 (C5r1), mRNA [NM_053619]	NM_053619	113959	Rn.10680
A_43_P11733	0.0260635	5.95518	5.90449	5.88441	6.87116	6.06049	6.78499	6.03739	6.24325	7.14065	6.57837	Ppard	Rattus norvegicus peroxisome proliferator activated receptor delta (Ppard), mRNA [NM_013141]	NM_013141	25682	Rn.96181
A_44_P353618	5.67e-11	8.49738	11.486	11.4269	13.576	13.734	13.7873	12.8946	9.31198	9.23119	9.22863	S100a9	Rattus norvegicus S100 calcium binding protein A9 (calgranulin B) (S100a9), mRNA [NM_053587]	NM_053587	94195	Rn.6703
A_42_P817417	3.78e-10	11.2283	11.6732	12.0006	12.8412	13.0944	13.015	12.5686	12.1558	11.8326	11.5052	PVR	Rattus norvegicus poliovirus receptor (PVR), mRNA [NM_017076]	NM_017076	25066	Rn.10677
A_42_P465601	3.7e-13	12.9402	13.1085	12.864	12.9606	12.6939	12.3662	13.0255	14.1544	14.1372	14.3051	Myh10	Rattus norvegicus myosin, heavy polypeptide 10, non-muscle (Myh10), mRNA [NM_031520]	NM_031520	79433	Rn.98166
A_44_P491308	1.67e-05	4.12569	3.18212	3.96159	5.24338	6.40931	5.71016	5.38948	5.13343	4.27833	3.95966	Cd44	Rattus norvegicus CD44 antigen (Cd44), mRNA [NM_012924]	NM_012924	25406	Rn.1120
A_44_P515197	5.69e-15	5.8762	12.5986	13.2247	12.9895	13.5114	13.3393	10.4818	7.01042	6.81497	6.2956	Cxcl2	Rattus norvegicus chemokine (C-X-C motif) ligand 2 (Cxcl2), mRNA [NM_053647]	NM_053647	114105	Rn.10230
A_42_P725318	0.151246	3.60398	4.095	4.15276	5.1928	3.85899	4.41325	3.86286	4.14135	5.02445	4.30549	Cdk5r1	Rattus norvegicus cyclin-dependent kinase 5, regulatory subunit 1 (p35) (Cdk5r1), mRNA [NM_053891]	NM_053891	116671	Rn.11213
A_43_P16707	3.71e-07	13.8034	13.7103	13.1897	13.6533	13.8633	13.9806	14.9882	15.373	14.5228	14.7723	Ccl6	Rattus norvegicus chemokine (C-C motif) ligand 6 (Ccl6), mRNA [NM_001004202]	NM_001004202	287910	Rn.7857
A_44_P987226	2.5e-07	7.89093	8.0094	8.05768	9.0211	8.39187	7.94031	7.30345	6.80999	7.52427	7.2382	Plxna2_predicted	PREDICTED: Rattus norvegicus plexin A2 (predicted) (Plxna2_predicted), mRNA [XM_223080]	XM_223080	289392	Rn.205178
A_44_P163776	0.314651	5.21526	5.19742	5.45646	5.60733	5.44981	5.43411	5.90978	5.32114	6.30085	5.79334	Lmx1b	PREDICTED: Rattus norvegicus LIM homeobox transcription factor 1 beta, transcript variant 2 (Lmx1b), mRNA [XM_342419]	XM_342419	114501	Rn.92364
A_44_P113974	1.2e-07	10.9487	11.0433	10.6292	11.52	12.9803	13.2904	12.8051	12.681	12.8992	12.7393	Ccr5	Rattus norvegicus chemokine (C-C motif) receptor 5 (Ccr5), mRNA [NM_053960]	NM_053960	117029	Rn.10736
A_44_P123315	5.69e-09	15.6352	15.518	15.577	15.5879	15.8327	15.9124	16.7582	16.9942	16.5888	16.372	Gpx1	Rattus norvegicus glutathione peroxidase 1 (Gpx1), mRNA [NM_030826]	NM_030826	24404	Rn.11323
A_42_P552143	3.89e-10	11.639	11.5499	11.6489	11.7258	11.9757	12.4696	12.8397	12.9649	12.391	12.0516	Cfl1	Rattus norvegicus cofilin 1, non-muscle (Cfl1), mRNA [NM_017147]	NM_017147	29271	Rn.11675
A_44_P434271	3.55e-06	8.79172	8.18288	8.08213	7.39682	7.00792	7.10317	7.88853	8.03058	7.99324	7.72677	Cntn2	Rattus norvegicus contactin 2 (Cntn2), mRNA [NM_012884]	NM_012884	25356	Rn.89910
A_42_P792971	0.295093	4.4353	4.70603	4.70598	5.09502	4.3598	5.77424	4.88106	4.24651	5.30432	4.37699	Ccl25	Rattus norvegicus chemokine (C-C motif) ligand 25 (Ccl25), mRNA [NM_001037203]	NM_001037203	360750	Rn.140677
A_44_P517650	5.35e-09	10.9591	10.7984	10.9876	10.5025	10.8649	11.1699	11.3502	11.6769	11.9922	12.3099	Adam17	Rattus norvegicus a disintegrin and metalloproteinase domain 17 (tumor necrosis factor, alpha, converting enzyme) (Adam17), mRNA [NM_020306]	NM_020306	57027	Rn.144585
GO:0030335 positive regulation of cell migration
Probe Name	FDR(False discovery rate )	0h	0.5h	1h	3h	6h	9h	1d	4d	7d	14d	Gene Symbol	Description	Genbank Accession	Entrez Gene	UniGene
A_43_P15253	6.67e-08	12.8996	13.3052	13.8302	14.2222	14.6102	14.5846	13.9185	13.7928	14.0729	13.7096	Icam1	Rattus norvegicus intercellular adhesion molecule 1 (Icam1), mRNA [NM_012967]	NM_012967	25464	Rn.12
A_44_P343859	4.81e-09	12.306	12.4726	12.2873	13.0112	13.7061	13.5229	13.3058	12.7681	12.6778	12.1582	Csf1	Rattus norvegicus colony stimulating factor 1 (macrophage) (Csf1), mRNA [NM_023981]	NM_023981	78965	Rn.83632
A_43_P13272	5.92e-10	12.1147	12.9587	13.0331	13.3145	13.2885	13.5426	11.5249	9.99695	10.2123	10.1423	Agt	Rattus norvegicus angiotensinogen (serpin peptidase inhibitor, clade A, member 8) (Agt), mRNA [NM_134432]	NM_134432	24179	Rn.6319
A_43_P15247	4.32e-07	5.68904	5.4907	6.36243	8.17461	8.11222	6.89902	5.97727	4.55307	5.80984	6.49326	Tac1	Rattus norvegicus tachykinin 1 (Tac1), mRNA [NM_012666]	NM_012666	24806	Rn.1920
A_44_P421502	0.00143734	6.39299	6.94155	6.90304	6.7278	6.0603	7.03427	7.78851	7.72315	7.29061	7.3357	Igf1	Rattus norvegicus insulin-like growth factor 1 (Igf1), transcript variant 2, mRNA [NM_178866]	NM_178866	24482	Rn.6282
A_42_P522899	4.78e-12	10.1543	9.49788	9.66459	9.90231	10.1963	10.5374	10.7515	11.7869	11.8367	11.2005	Tgfb1	Rattus norvegicus transforming growth factor, beta 1 (Tgfb1), mRNA [NM_021578]	NM_021578	59086	Rn.40136
A_44_P397495	6.08e-09	12.0803	11.8607	11.8933	12.5828	13.0807	13.2228	12.9056	12.7827	12.3908	12.3015	Hif1a	Rattus norvegicus hypoxia inducible factor 1, alpha subunit (Hif1a), mRNA [NM_024359]	NM_024359	29560	Rn.10852
A_44_P338970	9.17e-13	11.0256	10.9123	11.0526	10.9339	10.798	11.078	11.3706	12.0744	12.1251	11.8248	Pld1	Rattus norvegicus phospholipase D1 (Pld1), mRNA [NM_030992]	NM_030992	25096	Rn.11130
A_44_P482346	3.13e-09	8.19822	7.98857	7.93319	8.23303	8.27631	8.6772	9.07986	9.57662	9.66508	9.30064	Ptk2b	Rattus norvegicus protein tyrosine kinase 2 beta (Ptk2b), mRNA [NM_017318]	NM_017318	50646	Rn.11025
A_44_P215075	0.000143017	8.38732	7.873	7.62045	8.87071	8.72815	8.06181	8.05665	8.826	9.1253	9.43232	Tacr1	Rattus norvegicus tachykinin receptor 1 (Tacr1), mRNA [NM_012667]	NM_012667	24807	Rn.89609
A_43_P12571	3.6e-10	11.4631	11.2952	11.4279	12.2969	12.7515	12.7647	12.3608	12.1511	12.2481	11.9802	Jak2	Rattus norvegicus Janus kinase 2 (Jak2), mRNA [NM_031514]	NM_031514	24514	Rn.18909
A_42_P701060	0.0611032	2.65424	3.62939	3.08274	4.2105	3.99743	4.43921	2.96513	2.49643	2.22408	2.25052	Onecut1	Rattus norvegicus one cut domain, family member 1 (Onecut1), mRNA [NM_022671]	NM_022671	25231	Rn.48812
A_44_P531908	1.16e-05	6.59475	6.30593	6.64135	6.77769	6.52085	6.17236	5.82469	5.5589	5.52944	4.86905	Uts2	Rattus norvegicus urotensin 2 (Uts2), mRNA [NM_019160]	NM_019160	29180	Rn.48886
A_44_P501112	7.55e-11	4.77635	5.10973	5.43188	6.92437	7.89761	8.95081	9.11232	8.97841	9.33695	7.20837	Mmp9	Rattus norvegicus matrix metallopeptidase 9 (Mmp9), mRNA [NM_031055]	NM_031055	81687	Rn.10209
A_44_P126021	9.63e-07	13.4236	13.6132	13.3217	13.4327	13.0879	13.2614	13.8802	14.1378	14.656	14.4926	Igf1	Rattus norvegicus insulin-like growth factor 1 (Igf1), transcript variant 4, mRNA [NM_001082479]	NM_001082479	24482	Rn.6282
A_44_P291264	4.57e-05	8.54769	9.29342	10.3516	8.4833	9.84902	9.64266	9.45194	10.1929	10.6615	10.3289	Sele	Rattus norvegicus selectin, endothelial cell (Sele), mRNA [NM_138879]	NM_138879	25544	Rn.10359
A_44_P212850	3.36e-10	8.727	8.47272	8.71073	10.2272	9.85797	9.9822	9.62182	9.06501	8.76256	8.11261	Fgf2	Rattus norvegicus fibroblast growth factor 2 (Fgf2), mRNA [NM_019305]	NM_019305	54250	Rn.31808
A_44_P443751	1.79e-13	10.2952	10.2476	10.1535	11.0895	12.1913	12.4413	12.6945	12.0794	11.8733	10.7044	Pdpn	Rattus norvegicus podoplanin (Pdpn), mRNA [NM_019358]	NM_019358	54320	Rn.794
A_44_P240973	0.00359577	5.46825	4.98285	4.79679	4.79772	5.57804	4.56426	4.43015	5.09574	4.45043	4.56277	Kit	Rattus norvegicus v-kit Hardy-Zuckerman 4 feline sarcoma viral oncogene homolog (Kit), mRNA [NM_022264]	NM_022264	64030	Rn.54004
A_44_P328205	0.00282785	5.94668	6.10151	6.50413	6.36136	5.95004	6.85353	7.29419	6.35577	4.79771	5.98458	Bdkrb1	Rattus norvegicus bradykinin receptor B1 (Bdkrb1), mRNA [NM_030851]	NM_030851	81509	Rn.10762
A_44_P520123	3.25e-07	7.57883	7.73888	8.20444	8.90158	8.45955	8.37326	8.20135	7.61501	7.61177	7.14338	Flt1	Rattus norvegicus FMS-like tyrosine kinase 1 (Flt1), mRNA [NM_019306]	NM_019306	54251	Rn.10239
A_44_P529426	3.52e-09	5.68823	5.24876	5.77509	5.70642	5.469	5.0747	4.72832	3.68984	3.5305	3.48737	Erbb4	Rattus norvegicus v-erb-a erythroblastic leukemia viral oncogene homolog 4 (avian) (Erbb4), mRNA [NM_021687]	NM_021687	59323	Rn.163078
A_44_P1004323	5.26e-15	14.4033	14.1275	14.337	14.3664	14.5542	14.8087	15.1792	16.0987	16.3628	16.2006	Col18a1	Collagen type XVIII, alpha (I) chain (Fragment). [Source:Uniprot/SPTREMBL;Acc:Q9WUW5] [ENSRNOT00000045315]		85251	Rn.12030
A_44_P381917	7.65e-10	8.49044	8.78935	10.0392	12.1055	11.4795	11.4153	10.1654	10.1839	9.92521	9.02658	Sphk1	Rattus norvegicus sphingosine kinase 1 (Sphk1), mRNA [NM_133386]	NM_133386	170897	Rn.18522
A_44_P363090	5.08e-05	12.2039	12.5101	12.4402	12.724	12.7633	13.1741	13.0219	12.6978	13.288	13.1797	Il6st	Rattus norvegicus interleukin 6 signal transducer (Il6st), mRNA [NM_001008725]	NM_001008725	25205	Rn.12138
A_43_P19763	2.85e-08	11.2104	11.5239	11.3798	12.8788	13.4192	13.6354	13.4113	13.6658	13.4977	12.8144	Tlr2	Rattus norvegicus toll-like receptor 2 (Tlr2), mRNA [NM_198769]	NM_198769	310553	Rn.46387
A_44_P1039128	0.0080132	11.9403	12.9236	13.9779	14.4411	13.2176	13.3872	12.3773	14.0344	15.0456	13.3915	Cxcl10	Rattus norvegicus chemokine (C-X-C motif) ligand 10 (Cxcl10), mRNA [NM_139089]	NM_139089	245920	Rn.10584
A_44_P147040	6.79e-06	9.14529	9.13524	9.04533	8.87748	8.76195	8.60614	8.35701	7.94887	7.92111	8.06429	Adam10	ADAM 10 precursor (EC 3.4.24.81) (A disintegrin and metalloproteinase domain 10) (Mammalian disintegrin-metalloprotease) (Kuzbanian protein homolog) (CD156c antigen) (Fragment). [Source:Uniprot/SWISSPROT;Acc:Q10743] [ENSRNOT00000021066]		29650	Rn.42924
A_43_P18226	7.04e-11	12.0636	12.1009	11.8831	11.9258	12.4976	12.9037	13.958	14.8267	14.2712	13.7986	Myo1f_predicted	PREDICTED: Rattus norvegicus myosin IF (predicted) (Myo1f_predicted), mRNA [XM_234942]	XM_234942	314654	Rn.198774
A_44_P184505	1.22e-06	12.3368	12.7229	13.1792	13.2844	13.268	13.4491	13.0132	12.5116	12.2147	12.1304	Hbegf	Rattus norvegicus heparin-binding EGF-like growth factor (Hbegf), mRNA [NM_012945]	NM_012945	25433	Rn.10148
A_44_P218896	7.59e-10	10.0892	12.7623	12.8098	11.2874	10.8961	11.1626	10.7415	9.95378	10.096	9.57034	Cyr61	Rattus norvegicus cysteine rich protein 61 (Cyr61), mRNA [NM_031327]	NM_031327	83476	Rn.22129
A_42_P679371	1.28e-08	13.6348	13.549	13.2411	13.8001	14.6831	15.0083	15.1732	15.6521	15.8643	15.5695	Coro1a	Rattus norvegicus coronin, actin binding protein 1A (Coro1a), mRNA [NM_130411]	NM_130411	155151	Rn.6990
A_44_P1070538	0.0299831	5.70703	5.73566	6.02223	6.09413	4.75071	6.344	7.08048	5.9495	6.69095	6.43204	Kit	AF296694S1 Rattus norvegicus c-kit receptor mRNA, partial cds [AF296694]	AF296694	64030
A_43_P11721	0.00177519	3.98057	4.92936	5.54935	5.97232	6.58133	6.03548	6.33734	5.73662	5.19491	4.84072	Selp	Rattus norvegicus selectin, platelet (Selp), mRNA [NM_013114]	NM_013114	25651	Rn.10012
A_44_P300751	0.0742428	8.21193	8.85818	8.61758	8.68377	8.75265	9.58906	9.66131	8.59626	9.40228	8.90545	Vegfa	Rattus norvegicus vascular endothelial growth factor A (Vegfa), mRNA [NM_031836]	NM_031836	83785	Rn.1923
A_44_P273948	0.0819869	3.90657	3.88678	4.50267	4.58605	3.83776	5.04981	5.69763	4.30092	5.23183	4.96024	Hmgb1	Rattus norvegicus Ac2-008 mRNA, complete cds. [AY321325]	AY321325	25459	Rn.15185
A_44_P1004324	2.71e-14	13.4964	13.0297	13.4542	13.4438	13.6296	13.8925	14.2789	15.2564	15.4693	15.2206	Col18a1	Collagen type XVIII, alpha (I) chain (Fragment). [Source:Uniprot/SPTREMBL;Acc:Q9WUW5] [ENSRNOT00000045315]		85251	Rn.12030
A_44_P118929	1.96e-06	9.19089	8.83959	9.18521	9.23231	9.44906	9.73431	9.49387	9.59627	10.4833	10.0315	Tp53	Rattus norvegicus tumor protein p53 (Tp53), mRNA [NM_030989]	NM_030989	24842	Rn.54443
A_44_P515349	8.58e-07	9.05499	9.08016	9.07287	9.23177	8.66075	8.94146	8.43438	8.1387	7.9386	8.13177	Pik3r1	Rattus norvegicus phosphatidylinositol 3-kinase, regulatory subunit, polypeptide 1 (Pik3r1), mRNA [NM_013005]	NM_013005	25513	Rn.10599
A_44_P240953	2.84e-10	8.62973	8.49256	8.59928	8.89303	9.11236	9.17943	9.24596	9.96244	9.71135	9.42456	Pcsk3	Rattus norvegicus proprotein convertase subtilisin/kexin type3 (Pcsk3), mRNA [NM_019331]	NM_019331	54281	Rn.3220
A_44_P421534	6.73e-13	13.7703	13.6554	13.2849	13.6883	13.69	13.8797	15.2096	15.6157	15.6723	15.2028	Aif1	Rattus norvegicus allograft inflammatory factor 1 (Aif1), mRNA [NM_017196]	NM_017196	29427	Rn.32080
A_44_P517650	5.35e-09	10.9591	10.7984	10.9876	10.5025	10.8649	11.1699	11.3502	11.6769	11.9922	12.3099	Adam17	Rattus norvegicus a disintegrin and metalloproteinase domain 17 (tumor necrosis factor, alpha, converting enzyme) (Adam17), mRNA [NM_020306]	NM_020306	57027	Rn.144585
GO:0030336 negative regulation of cell migration
Probe Name	FDR(False discovery rate )	0h	0.5h	1h	3h	6h	9h	1d	4d	7d	14d	Gene Symbol	Description	Genbank Accession	Entrez Gene	UniGene
A_44_P180127	5.05e-11	12.8878	12.855	12.8183	13.1909	13.564	13.7817	14.5824	14.7172	15.1076	14.4971	Igfbp3	Rattus norvegicus insulin-like growth factor binding protein 3 (Igfbp3), mRNA [NM_012588]	NM_012588	24484	Rn.26369
A_42_P522899	4.78e-12	10.1543	9.49788	9.66459	9.90231	10.1963	10.5374	10.7515	11.7869	11.8367	11.2005	Tgfb1	Rattus norvegicus transforming growth factor, beta 1 (Tgfb1), mRNA [NM_021578]	NM_021578	59086	Rn.40136
A_44_P544835	0.0183506	4.57729	4.31265	4.58697	4.48389	4.15093	5.08524	5.15713	5.76871	5.55865	5.76023	RGD1566310_predicted	Metastasis-suppressor KiSS-1 precursor (Kisspeptin-1) [Contains: Metastin; Kisspeptin-10 (Metastin45-54)]. [Source:Uniprot/SWISSPROT;Acc:Q7TSB7] [ENSRNOT00000003918]		498230	Rn.13207
A_44_P212850	3.36e-10	8.727	8.47272	8.71073	10.2272	9.85797	9.9822	9.62182	9.06501	8.76256	8.11261	Fgf2	Rattus norvegicus fibroblast growth factor 2 (Fgf2), mRNA [NM_019305]	NM_019305	54250	Rn.31808
A_44_P475159	3.18e-10	7.28966	7.28883	7.09215	7.12044	7.35521	7.13716	7.57039	8.93742	9.17232	9.30331	Thy1	Rattus norvegicus thymus cell antigen 1, theta (Thy1), mRNA [NM_012673]	NM_012673	24832	Rn.108198
A_44_P137633	5.38e-06	9.57944	9.79216	9.88534	9.7709	9.56217	9.55462	8.97037	8.55255	8.82501	9.00278	Adora1	Adenosine A1 receptor. [Source:Uniprot/SWISSPROT;Acc:P25099] [ENSRNOT00000004602]		29290	Rn.32078
A_44_P285534	1.7e-06	9.72429	9.63985	9.9304	9.61599	8.73854	8.30879	8.33116	9.37449	9.5526	9.5595	Igfbp5	Rattus norvegicus insulin-like growth factor binding protein 5 (Igfbp5), mRNA [NM_012817]	NM_012817	25285	Rn.1593
A_44_P545838	2.86e-09	8.94103	8.74416	8.87989	8.41431	8.55993	9.08445	9.82203	10.4104	10.4447	10.1088	Arhgap4	Rattus norvegicus Rho GTPase activating protein 4 (Arhgap4), mRNA [NM_144740]	NM_144740	246249	Rn.163458
A_43_P11908	0.00746365	5.34928	3.49186	3.78976	4.51325	6.10602	5.47538	4.03257	4.35783	4.43683	3.80117	Sema3a	Rattus norvegicus sema domain, immunoglobulin domain (Ig), short basic domain, secreted, (semaphorin) 3A (Sema3a), mRNA [NM_017310]	NM_017310	29751	Rn.44410
A_42_P627998	8.82e-11	14.5104	14.5273	14.4195	14.9449	15.2322	15.4124	16.1089	16.2258	16.5423	16.2092	Igfbp3	Rattus norvegicus insulin-like growth factor binding protein 3 (Igfbp3), mRNA [NM_012588]	NM_012588	24484	Rn.26369
A_44_P423704	7.25e-06	4.92877	5.58104	5.6718	5.55229	6.97607	7.53165	7.52644	7.05349	7.09432	6.51538	Shh	Rattus norvegicus sonic hedgehog homolog (Drosophila) (Shh), mRNA [NM_017221]	NM_017221	29499	Rn.10432
A_44_P386924	0.00690538	2.20569	2.75057	4.06467	4.28757	4.77147	4.96685	4.97031	4.38328	4.44099	3.83001	LOC295122	PREDICTED: Rattus norvegicus similar to G protein-binding protein CRFG (LOC295122), mRNA [XR_007075]	XR_007075	295122	Rn.197833
A_44_P276120	0.000291954	5.46999	6.06869	6.51801	6.0098	5.58408	6.52761	7.02013	7.46953	7.56394	6.98141	Kiss1r	Rattus norvegicus KISS1 receptor (Kiss1r), mRNA [NM_023992]	NM_023992	78976	Rn.48681
A_44_P328450	0.00964653	6.76426	7.63942	7.88255	7.72754	7.26866	7.91065	8.47174	7.95769	7.91244	7.94899	LOC290921	PREDICTED: Rattus norvegicus similar to Growth/differentiation factor 2 precursor (GDF-2) (Bone morphogenetic protein 9) (BMP-9) (LOC290921), mRNA [XM_225059]	XM_225059	290921
A_43_P15756	0.141861	1.91488	3.22337	1.95199	3.32101	1.93088	3.05507	4.01144	2.99282	3.42661	3.26982	Muc2	Rattus norvegicus mucin mRNA, partial cds [U07615]	U07615	24572	Rn.195421
A_44_P171440	1.17e-12	17.5873	17.5588	17.5611	17.5153	17.4169	17.4117	17.6594	18.7161	18.6672	18.604	Apoe	Rattus norvegicus apolipoprotein E (Apoe), mRNA [NM_138828]	NM_138828	25728	Rn.32351
A_44_P475051	0.0531523	16.997	15.9167	15.3495	15.6322	15.9594	15.5954	16.4385	14.4222	14.543	16.0913	Tpm1	Rattus norvegicus tropomyosin 1, alpha (Tpm1), transcript variant 6, mRNA [NM_019131]	NM_019131	24851	Rn.87540
A_44_P256301	4.39e-07	7.83683	6.97405	6.63494	6.75434	7.50262	7.77901	7.22827	8.94869	8.53417	9.36196	Grem1	Rattus norvegicus gremlin 1 homolog, cysteine knot superfamily (Xenopus laevis) (Grem1), mRNA [NM_019282]	NM_019282	50566	Rn.42929
A_43_P12900	2.47e-09	10.4395	10.3138	10.3505	11.2043	11.5435	11.691	11.3646	10.9903	10.8189	10.6913	Gtpbp4	Rattus norvegicus GTP binding protein 4 (Gtpbp4), mRNA [NM_053689]	NM_053689	114300	Rn.212207
A_44_P520235	6.63e-05	8.90272	8.80078	9.12093	8.21596	8.24605	9.00794	9.52218	10.0784	9.85464	9.4209	Tie1	Tyrosine kinase receptor Tie-1 (Fragment). [Source:Uniprot/SPTREMBL;Acc:O35461] [ENSRNOT00000027414]		89806	Rn.13171
A_43_P15525	0.000169826	8.08559	8.12271	8.50633	8.49035	8.38471	8.57191	7.93754	9.12364	9.52939	9.00938	Drd5	Rattus norvegicus dopamine receptor D5 (Drd5), mRNA [NM_012768]	NM_012768	25195	Rn.138110
A_44_P345319	3.14e-09	12.351	12.2255	12.1987	11.8141	11.5963	11.2471	11.279	11.4519	11.5256	11.9702	Chrd	Chordin (Fragment). [Source:Uniprot/SWISSPROT;Acc:Q63148] [ENSRNOT00000002394]		117275	Rn.29459
A_44_P1016829	1.86e-08	8.12829	9.15094	10.6253	10.4654	10.3397	10.0757	9.32827	8.47634	9.39765	8.4608	Trib1	Rattus norvegicus tribbles homolog 1 (Drosophila) (Trib1), mRNA [NM_023985]	NM_023985	78969	Rn.204391

## Sheet: S1.5
Table S1.5. The expression of differentially expressed genes involved in cell proliferation
GO:0008283 cell proliferation
Probe Name	FDR(False discovery rate )	0h	0.5h	1h	3h	6h	9h	1d	4d	7d	14d	Gene Symbol	Description	Genbank Accession	Entrez Gene	UniGene
A_43_P23108	1.13e-10	10.1427	9.98401	10.1923	10.0638	9.882	10.3253	11.3314	11.7612	11.8994	11.2818	Mcm7	Rattus norvegicus minichromosome maintenance deficient 7 (S. cerevisiae) (Mcm7), mRNA [NM_001004203]	NM_001004203	288532	Rn.113
A_44_P868890	2.55e-11	11.8647	11.5952	11.5619	11.7958	11.498	11.3202	10.9873	12.3304	12.7225	12.8767	Gli2_predicted	PREDICTED: Rattus norvegicus GLI-Kruppel family member GLI2 (predicted) (Gli2_predicted), mRNA [XM_222557]	XM_222557	304729	Rn.38778
A_44_P545686	6.01e-07	3.3526	3.75875	4.50665	5.44727	6.38	6.5276	4.72808	3.73174	4.12072	3.83201	Nos2	Rattus norvegicus nitric oxide synthase 2, inducible (Nos2), mRNA [NM_012611]	NM_012611	24599	Rn.10400
A_43_P15524	3.56e-13	11.4963	11.6302	11.5461	11.4447	11.9008	11.967	12.1327	12.8532	13.0156	12.9771	Ccnd3	Rattus norvegicus cyclin D3 (Ccnd3), mRNA [NM_012766]	NM_012766	25193	Rn.3483
A_44_P371339	6.47e-14	2.48596	8.11206	9.47989	11.1155	11.2877	10.9572	8.01864	6.97217	6.70698	5.43863	Il6	Rattus norvegicus interleukin 6 (Il6), mRNA [NM_012589]	NM_012589	24498	Rn.9873
A_43_P14911	9.2e-09	8.85175	11.73	11.5416	12.166	13.3403	12.9659	11.6344	10.6099	10.9788	10.7212	Il1b	Rattus norvegicus interleukin 1 beta (Il1b), mRNA [NM_031512]	NM_031512	24494	Rn.9869
A_44_P395709	4.7e-10	10.7648	10.6569	10.5214	11.0884	11.3352	11.4798	11.6175	11.8283	11.4728	11.0381	Rac1	Rattus norvegicus ras-related C3 botulinum toxin substrate 1 (Rac1), mRNA [NM_134366]	NM_134366	363875	Rn.29157
A_43_P13272	5.92e-10	12.1147	12.9587	13.0331	13.3145	13.2885	13.5426	11.5249	9.99695	10.2123	10.1423	Agt	Rattus norvegicus angiotensinogen (serpin peptidase inhibitor, clade A, member 8) (Agt), mRNA [NM_134432]	NM_134432	24179	Rn.6319
A_44_P276640	2.83e-10	8.51491	8.10677	8.05461	7.8568	8.03165	8.4303	9.84157	9.41949	9.82477	9.32564	Tbc1d12_predicted	PREDICTED: Rattus norvegicus TBC1D12: TBC1 domain family, member 12 (predicted) (Tbc1d12_predicted), mRNA [XM_220062]		294071	Rn.198555
A_43_P12450	1.15e-05	3.43849	3.45749	3.28073	2.98184	2.81557	2.85563	4.15785	6.42974	5.25177	3.30719	Fabp7	Rattus norvegicus fatty acid binding protein 7, brain (Fabp7), mRNA [NM_030832]	NM_030832	80841	Rn.10014
A_44_P401615	0.000534941	5.73466	5.48844	4.94074	4.28167	3.37203	3.98119	4.52226	3.68158	3.64498	4.39432	Esr1	Rattus norvegicus estrogen receptor 1 (Esr1), mRNA [NM_012689]	NM_012689	24890	Rn.10595
A_44_P421502	0.00143734	6.39299	6.94155	6.90304	6.7278	6.0603	7.03427	7.78851	7.72315	7.29061	7.3357	Igf1	Rattus norvegicus insulin-like growth factor 1 (Igf1), transcript variant 2, mRNA [NM_178866]	NM_178866	24482	Rn.6282
A_42_P522899	4.78e-12	10.1543	9.49788	9.66459	9.90231	10.1963	10.5374	10.7515	11.7869	11.8367	11.2005	Tgfb1	Rattus norvegicus transforming growth factor, beta 1 (Tgfb1), mRNA [NM_021578]	NM_021578	59086	Rn.40136
A_44_P396842	9.85e-17	5.18263	5.01772	5.51261	10.0289	11.1092	11.9812	11.5923	10.0446	9.45707	8.70908	Ucn2	Rattus norvegicus urocortin 2 (Ucn2), mRNA [NM_133385]	NM_133385	170896	Rn.212744
A_44_P482346	3.13e-09	8.19822	7.98857	7.93319	8.23303	8.27631	8.6772	9.07986	9.57662	9.66508	9.30064	Ptk2b	Rattus norvegicus protein tyrosine kinase 2 beta (Ptk2b), mRNA [NM_017318]	NM_017318	50646	Rn.11025
A_44_P456738	4.96e-09	8.62817	8.57963	8.62484	9.89498	9.74044	9.55725	8.98784	8.11197	8.56076	8.20165	Txnrd1	Rattus norvegicus thioredoxin reductase 1 (Txnrd1), mRNA [NM_031614]	NM_031614	58819	Rn.67581
A_44_P365384	0.000888802	4.8098	5.02614	5.32111	5.03576	4.08648	5.11596	5.89834	5.20536	3.84893	5.2613	Pax3	Homeodomain protein PAX3 (Fragment). [Source:Uniprot/SPTREMBL;Acc:Q91XM5] [ENSRNOT00000018652]		114502	Rn.214198
A_44_P500961	8.81e-12	3.2785	3.83639	4.37521	7.32654	8.20145	7.77348	6.75327	5.17475	5.32609	4.24235	Gdnf	Rattus norvegicus glial cell line derived neurotrophic factor (Gdnf), mRNA [NM_019139]	NM_019139	25453	Rn.53970
A_44_P484393	2.91e-08	9.66828	9.51972	9.87229	9.50226	9.70705	9.93076	10.1823	9.95877	11.2334	10.8173	Ptma	Rattus norvegicus prothymosin alpha (Ptma), mRNA [NM_021740]	NM_021740	29222	Rn.817
A_44_P226109	7.24e-08	4.85026	6.51009	6.13122	5.881	6.12493	6.45515	7.2398	7.79626	6.91028	6.62881	Csf1r	RRCSF1 Rat mRNA for CSF-1 receptor [X61479]	X61479	307403
A_43_P19684	0.0137149	7.84107	8.7087	8.67505	8.51386	8.276	9.09671	9.68798	8.75348	9.04995	8.75314	Ptch1	Rattus norvegicus patched homolog 1 (Drosophila) (Ptch1), mRNA [NM_053566]	NM_053566	89830	Rn.102312
A_44_P164512	0.000763261	12.2473	12.1675	12.2351	12.2484	12.308	12.3854	12.0696	12.8706	13.8482	12.7316	Stat1	Rattus norvegicus signal transducer and activator of transcription 1 (Stat1), transcript variant alpha, mRNA [NM_032612]	NM_032612	25124	Rn.33229
A_44_P381969	0.0408378	5.54173	6.24156	6.24058	6.10506	5.01929	6.90896	7.52407	6.66911	5.92304	6.91904	Esrrb	Rattus norvegicus estrogen-related receptor beta (Esrrb), mRNA [NM_001008516]	NM_001008516	299210	Rn.104984
A_44_P367525	3.77e-05	4.26786	3.84122	3.52236	4.23433	4.15156	4.14925	4.94257	6.43659	6.45516	5.68249	Hgf	Rattus norvegicus hepatocyte growth factor (Hgf), mRNA [NM_017017]	NM_017017	24446	Rn.10468
A_42_P805300	4.09e-10	14.8655	14.7303	14.7355	14.7892	15.0413	15.1168	15.9773	16.3095	16.1048	15.6245	Gpx1	Rattus norvegicus glutathione peroxidase 1 (Gpx1), mRNA [NM_030826]	NM_030826	24404	Rn.11323
A_44_P100584	1.83e-06	4.98328	5.03992	4.38958	5.58674	6.44459	5.68048	4.71262	5.62629	6.48289	5.9687	Il7r_predicted	PREDICTED: Rattus norvegicus interleukin 7 receptor (predicted) (Il7r_predicted), mRNA [XM_226824]		294797	Rn.103615
A_44_P110788	0.0293162	6.70302	6.77323	7.10086	6.96059	6.76082	7.45219	8.13714	7.7063	6.9143	7.46398	Itgad	Rattus norvegicus integrin, alpha D (Itgad), mRNA [NM_031691]	NM_031691	64350	Rn.34728
A_44_P466474	5.54e-06	10.3238	11.0553	10.5111	11.0087	11.6604	11.6717	12.2159	11.5289	11.0611	10.926	LOC291205	PREDICTED: Rattus norvegicus similar to 60 kDa heat shock protein, mitochondrial precursor (Hsp60) (60 kDa chaperonin) (CPN60) (Heat shock protein 60) (HSP-60) (Mitochondrial matrix protein P1) (HSP-65) (LOC291205), mRNA [XR_007380]	XR_007380	291205	Rn.197016
A_44_P349348	0.178313	5.00239	4.37471	4.67689	5.20804	5.64908	3.93098	4.02616	4.47328	4.97014	4.60913	RGD1564797_predicted	PREDICTED: Rattus norvegicus similar to empty spiracles-like protein 2 (predicted) (RGD1564797_predicted), mRNA [XM_574698]		499380	Rn.16276
A_44_P126021	9.63e-07	13.4236	13.6132	13.3217	13.4327	13.0879	13.2614	13.8802	14.1378	14.656	14.4926	Igf1	Rattus norvegicus insulin-like growth factor 1 (Igf1), transcript variant 4, mRNA [NM_001082479]	NM_001082479	24482	Rn.6282
A_44_P617861	1.14e-09	11.5197	11.8106	11.7439	12.0682	11.8055	11.57	11.0827	10.3717	10.1948	10.5135	Gng2	AGENCOURT_26747338 NIH_MGC_255 Rattus norvegicus cDNA clone IMAGE:7318334 5', mRNA sequence [CO393292]	CO393292	80850	Rn.179365
A_43_P12159	3.39e-10	8.87991	8.70951	8.25612	8.09882	8.50823	8.63629	9.78957	11.086	10.6202	10.0779	Cxcr4	Rattus norvegicus chemokine (C-X-C motif) receptor 4 (Cxcr4), mRNA [NM_022205]	NM_022205	60628	Rn.44431
A_44_P348922	7.27e-06	8.54054	9.02168	9.6323	9.98367	9.83929	9.97238	9.40827	8.88969	8.54358	8.50139	Cebpb	Rattus norvegicus CCAAT/enhancer binding protein (C/EBP), beta (Cebpb), mRNA [NM_024125]	NM_024125	24253	Rn.6479
A_43_P15993	0.00019425	9.11321	9.35094	8.29482	9.37684	11.0721	10.2057	11.856	11.4984	10.8631	10.5682	Itgam	Rattus norvegicus integrin alpha M (Itgam), mRNA [NM_012711]	NM_012711	25021	Rn.54465
A_43_P11991	1.96e-10	9.78138	9.85492	10.128	11.0685	10.8239	10.6173	10.2044	9.22397	9.31627	9.37554	Ifrd1	Rattus norvegicus interferon-related developmental regulator 1 (Ifrd1), mRNA [NM_019242]	NM_019242	29596	Rn.3723
A_43_P11786	0.000194258	8.15952	9.25691	8.73757	9.49837	9.63939	9.20594	8.9295	9.05213	8.79746	8.4096	Pim1	Rattus norvegicus proviral integration site 1 (Pim1), mRNA [NM_017034]	NM_017034	24649	Rn.34888
A_44_P196456	1.43e-05	13.2437	13.2883	13.5752	13.0559	12.9741	13.6043	13.8587	14.2139	14.3537	14.0214	Gnb2	Rattus norvegicus guanine nucleotide binding protein, beta polypeptide 2 (Gnb2), mRNA [NM_031037]	NM_031037	81667	Rn.1155
A_44_P215602	6.24e-06	7.59277	8.44477	7.90047	8.25974	9.06028	9.02808	9.7917	8.95279	8.35584	8.25333	LOC294396	PREDICTED: Rattus norvegicus similar to 60 kDa heat shock protein, mitochondrial precursor (Hsp60) (60 kDa chaperonin) (CPN60) (Heat shock protein 60) (HSP-60) (Mitochondrial matrix protein P1) (HSP-65) (LOC294396), mRNA [XR_007178]	XR_007178	294396	Rn.196932
A_44_P306368	2.18e-11	11.6337	11.4606	11.4739	11.3808	11.3908	11.4166	12.518	13.2326	12.9739	12.6415	Lip1	Rattus norvegicus lysosomal acid lipase 1 (Lip1), mRNA [NM_012732]	NM_012732	25055	Rn.48656
A_44_P306728	0.00164179	5.75875	5.89988	6.25532	6.34287	6.23673	6.94407	7.1857	6.74129	5.50147	6.14541	Gli2_predicted	Rattus norvegicus similar to GLI-Kruppel family member GLI2 isoform beta; oncogene GLI2; tax helper protein 2; zinc finger protein GLI2; tax-responsive element-25-bp sequence binding protein; tax-responsive element-2 holding protein (LOC304729), mRNA...		304729	Rn.38778
A_44_P466314	0.145063	5.24613	5.91313	5.84037	5.66322	5.63849	6.01355	6.43444	5.71956	6.05558	5.75512	Tacc2	Rattus norvegicus transforming, acidic coiled-coil containing protein 2 (Tacc2), transcript variant 1, mRNA [NM_001004415]	NM_001004415	309025	Rn.13989
A_44_P321009	2.56e-08	7.25491	6.85309	6.32218	5.2163	3.42965	3.10511	2.27849	2.11373	2.04129	2.93961	Cyp1a1	Rattus norvegicus cytochrome P450, family 1, subfamily a, polypeptide 1 (Cyp1a1), mRNA [NM_012540]	NM_012540	24296	Rn.10352
A_44_P468304	0.0116005	6.0836	6.56848	6.77197	6.46489	6.05667	7.39139	7.98759	7.03803	5.90583	6.43227	Terc	Rattus norvegicus telomerase RNA (Terc) on chromosome 2 [NR_001567]	NR_001567	378461
A_42_P552004	4.96e-05	8.96176	9.36139	9.47053	9.6984	10.0922	9.83736	9.63834	9.29918	9.14357	9.40893	Tnfrsf4	Rattus norvegicus tumor necrosis factor receptor superfamily, member 4 (Tnfrsf4), mRNA [NM_013049]	NM_013049	25572	Rn.48883
A_44_P443751	1.79e-13	10.2952	10.2476	10.1535	11.0895	12.1913	12.4413	12.6945	12.0794	11.8733	10.7044	Pdpn	Rattus norvegicus podoplanin (Pdpn), mRNA [NM_019358]	NM_019358	54320	Rn.794
A_42_P816645	1.52e-10	12.4137	12.4574	12.2412	12.431	12.4369	12.1352	12.5937	13.0405	13.4729	13.0654	Gnb4	AF022085 Rattus norvegicus guanine nucleotide binding protein beta 4 subunit mRNA, partial cds [AF022085]	AF022085	294962	Rn.10844
A_44_P240973	0.00359577	5.46825	4.98285	4.79679	4.79772	5.57804	4.56426	4.43015	5.09574	4.45043	4.56277	Kit	Rattus norvegicus v-kit Hardy-Zuckerman 4 feline sarcoma viral oncogene homolog (Kit), mRNA [NM_022264]	NM_022264	64030	Rn.54004
A_43_P18164	0.0452421	4.94746	5.24124	5.55562	5.07019	4.85005	5.577	6.00038	5.46044	5.10689	5.31714	RGD1562672_predicted	PREDICTED: Rattus norvegicus similar to Arx homeoprotein (predicted) (RGD1562672_predicted), mRNA [XM_228590]	XM_228590	317268	Rn.22484
A_44_P386602	9.28e-10	7.63483	7.29342	7.34613	6.95283	6.95576	6.63228	7.58948	8.23839	8.59183	8.1526	Brca2	Rattus norvegicus breast cancer 2 (Brca2), mRNA [NM_031542]	NM_031542	360254	Rn.103225
A_44_P281035	1.4e-06	12.0682	11.8044	11.9971	11.9921	12.041	11.9326	11.7247	11.7729	11.9766	11.0074	Uchl1	Rattus norvegicus ubiquitin carboxy-terminal hydrolase L1 (Uchl1), mRNA [NM_017237]	NM_017237	29545	Rn.107213
A_44_P391169	0.041221	6.38456	7.0203	7.46427	7.04804	6.7831	7.54482	7.80245	6.9064	6.24155	6.83998	Lmx1b	Homeodomain protein LMX1b (Fragment). [Source:Uniprot/SPTREMBL;Acc:Q811V1] [ENSRNOT00000022953]		114501	Rn.92364
A_44_P130263	0.0658709	6.38471	7.06937	7.09423	6.80817	6.94394	7.15525	7.40325	6.76094	6.33126	6.61003	Prok1	Rattus norvegicus prokineticin 1 (Prok1), mRNA [NM_138851]	NM_138851	192205	Rn.82757
A_44_P545816	0.0188026	6.35046	6.93797	7.07835	6.84135	6.6045	7.34513	7.61892	6.81282	6.18755	6.76607	Ascl1	Rattus norvegicus achaete-scute complex homolog-like 1 (Drosophila) (Ascl1), mRNA [NM_022384]	NM_022384	64186	Rn.32936
A_44_P545498	0.012828	4.73059	5.5459	5.66079	5.37988	5.08866	6.6187	7.63648	6.02018	5.83117	5.61059	Sox11	Rattus norvegicus SRY-box containing gene 11 (Sox11), mRNA [NM_053349]	NM_053349	84046	Rn.162854
A_44_P337441	0.000288844	2.71133	2.83143	2.07052	4.08774	4.79601	4.29665	3.41228	4.16689	4.31798	4.16704	Lipg	Rattus norvegicus lipase, endothelial (Lipg), mRNA [NM_001012741]	NM_001012741	291437	Rn.199051
A_44_P538357	2.42e-09	10.5005	10.4589	10.5571	9.76706	10.0668	10.1418	9.57513	8.82896	8.75816	8.80598	Bmp4	Rattus norvegicus bone morphogenetic protein 4 (Bmp4), mRNA [NM_012827]	NM_012827	25296	Rn.10318
A_44_P176312	0.00302218	3.45277	3.83459	2.36059	3.15115	4.37116	3.54443	2.99461	4.60872	6.31768	6.5605	Fgf5	Rattus norvegicus fibroblast growth factor 5 (Fgf5), mRNA [NM_022211]	NM_022211	60662	Rn.44445
A_42_P791677	6.69e-13	2.28929	2.51544	3.59319	6.55156	7.96317	7.63466	6.60002	5.91821	4.97018	4.42304	Areg	Rattus norvegicus amphiregulin (Areg), mRNA [NM_017123]	NM_017123	29183	Rn.10568
A_44_P133449	0.00186102	5.84811	6.40246	6.81043	6.39758	6.52849	7.46773	7.81645	7.486	7.08942	6.81095	Elf4_predicted	PREDICTED: Rattus norvegicus E74-like factor 4 (ets domain transcription factor) (predicted) (Elf4_predicted), mRNA [XM_229125]		302811	Rn.104647
A_42_P565275	1.56e-11	11.7082	11.4945	11.3373	10.8359	10.9271	10.5593	11.6327	13.3836	13.479	13.0746	Aspm_predicted	PREDICTED: Rattus norvegicus asp (abnormal spindle)-like, microcephaly associated (Drosophila) (predicted) (Aspm_predicted), mRNA [XM_213891]		289054	Rn.55479
A_43_P16043	0.0549902	5.92497	5.81829	5.83643	5.88954	5.22406	6.46041	7.0979	6.19052	6.18005	5.91732	Itga2	Alpha 2 integrin (Fragment). [Source:Uniprot/SPTREMBL;Acc:Q924S3] [ENSRNOT00000015940]		170921	Rn.83597
A_43_P12850	1.55e-10	6.41892	5.98283	5.97772	5.47899	5.32005	4.61363	5.53299	7.64471	7.76555	7.32453	Tnfsf4	Rattus norvegicus tumor necrosis factor (ligand) superfamily, member 4 (Tnfsf4), mRNA [NM_053552]	NM_053552	89814	Rn.30043
A_44_P306439	1.05e-08	9.56802	9.39562	8.91043	9.64128	9.51548	9.4441	10.1497	12.4435	13.4019	12.6907	Fcgr3a	Rattus norvegicus Fc fragment of IgG, low affinity IIIa, receptor (Fcgr3a), mRNA [NM_207603]	NM_207603	304966	Rn.23977
A_44_P368241	3.71e-05	7.02053	7.51643	7.1111	7.21302	7.07377	7.27647	8.39341	8.81816	8.28481	7.99015	Pola1	DNA polymerase alpha catalytic subunit (EC 2.7.7.7) (Fragment). [Source:Uniprot/SWISSPROT;Acc:O89042] [ENSRNOT00000018147]		85241	Rn.92345
A_44_P367465	1.07e-05	7.11836	6.80988	7.13426	7.08501	7.07017	6.62251	6.10452	6.08522	5.80906	5.42664	Fzd9	Rattus norvegicus frizzled homolog 9 (Drosophila) (Fzd9), mRNA [NM_153305]	NM_153305	266608	Rn.96335
A_44_P423704	7.25e-06	4.92877	5.58104	5.6718	5.55229	6.97607	7.53165	7.52644	7.05349	7.09432	6.51538	Shh	Rattus norvegicus sonic hedgehog homolog (Drosophila) (Shh), mRNA [NM_017221]	NM_017221	29499	Rn.10432
A_44_P426558	8.71e-05	11.1901	11.8338	11.3029	11.779	12.0267	12.4869	12.9801	12.3078	11.838	11.812	Hspd1	Rattus norvegicus heat shock protein 1 (chaperonin) (Hspd1), mRNA [NM_022229]	NM_022229	63868	Rn.102058
A_44_P108588	0.000275756	12.2848	11.9442	12.0346	11.9864	12.2742	11.9518	11.3162	11.0971	12.06	12.6316	Fst	Rattus norvegicus follistatin (Fst), mRNA [NM_012561]	NM_012561	24373	Rn.162557
A_43_P17687	4.11e-09	5.87083	5.58865	6.27258	5.67265	5.88412	6.0349	7.20164	8.08353	8.12663	7.22508	Tacc3	Rattus norvegicus transforming, acidic coiled-coil containing protein 3 (Tacc3), mRNA [NM_001004424]	NM_001004424	360962	Rn.58838
A_44_P215326	0.00643162	3.16859	3.05714	2.79595	5.77856	3.3963	3.91761	4.2575	4.32208	4.48248	4.063	Irf6_predicted	PREDICTED: Rattus norvegicus interferon regulatory factor 6 (predicted) (Irf6_predicted), mRNA [XM_344194]		364081
A_44_P419976	0.00120177	7.20785	7.00642	7.02459	7.06278	6.95766	6.85629	6.59852	6.44684	6.05568	5.90663	Tbx1_predicted	Rattus norvegicus similar to T-box 1 (LOC360737), mRNA [XM_341009]		360737	Rn.41347
A_43_P13048	9.61e-07	2.03101	2.06302	3.0057	2.02435	2.06221	3.09373	3.06526	6.07571	5.86495	5.35688	Tnfsf11	Rattus norvegicus tumor necrosis factor (ligand) superfamily, member 11 (Tnfsf11), mRNA [NM_057149]	NM_057149	117516	Rn.64517
A_43_P15924	0.0157892	6.46681	7.0036	5.39788	6.72831	7.11674	5.89625	7.62042	8.46618	7.81388	7.61335	Pola1	DNA polymerase alpha catalytic subunit (EC 2.7.7.7) (Fragment). [Source:Uniprot/SWISSPROT;Acc:O89042] [ENSRNOT00000018147]		85241	Rn.92345
A_44_P958894	5.7e-06	6.8294	6.90492	7.13103	8.09895	7.81009	7.87158	7.39896	7.68663	7.54261	7.51808	LOC298795	Rattus norvegicus similar to 14-3-3 protein sigma (LOC298795), mRNA [NM_001013941]	NM_001013941	298795	Rn.161900
A_43_P11861	2.02e-12	7.46198	6.54062	6.76148	8.77075	11.3503	12.2019	11.679	12.3469	12.634	11.0377	Dio3	Rattus norvegicus deiodinase, iodothyronine, type III (Dio3), mRNA [NM_017210]	NM_017210	29475	Rn.11237
A_44_P189730	0.00081094	7.0696	6.95194	6.87747	6.9744	6.96776	7.26911	7.39843	7.84955	7.97225	8.22549	Dmbt1	PREDICTED: Rattus norvegicus deleted in malignant brain tumors 1 (Dmbt1), mRNA [XM_577842]	XM_577842	170568	Rn.10107
A_44_P179904	1.03e-08	5.44364	5.06801	5.49581	5.30149	5.73525	5.60495	5.68251	8.09311	8.25566	8.28426	Sh2d2a	Rattus norvegicus SH2 domain protein 2A (Sh2d2a), mRNA [NM_207605]	NM_207605	310688	Rn.9034
A_42_P745147	1.11e-07	6.14446	5.93854	5.86189	5.55664	5.58107	5.84648	6.9211	7.87862	7.57396	7.13525	Brca2	Rattus norvegicus breast cancer 2 (Brca2), mRNA [NM_031542]	NM_031542	360254	Rn.103225
A_44_P411097	6.13e-06	6.87801	6.24953	6.28969	6.84698	6.64598	6.37068	5.85469	6.35418	6.07696	6.46675	Apoa1	Rattus norvegicus apolipoprotein A-I (Apoa1), mRNA [NM_012738]	NM_012738	25081	Rn.10308
A_44_P231689	2.5e-05	9.63329	9.86978	9.3808	9.96934	10.4911	10.5173	10.9559	10.1991	9.69206	9.73563	LOC292958	PREDICTED: Rattus norvegicus similar to heat shock protein 1 (chaperonin) (LOC292958), mRNA [XR_007085]	XR_007085	292958	Rn.197974
A_44_P382372	2.47e-09	9.1624	9.07536	9.16892	9.29807	9.64269	9.63433	10.0411	10.1849	10.1328	10.022	RGD1560892_predicted	PREDICTED: Rattus norvegicus similar to nuclear autoantigenic sperm protein (predicted) (RGD1560892_predicted), mRNA [XR_007808]	XR_007808	302730	Rn.196055
A_44_P230320	1.98e-08	9.33669	11.95	12.0069	12.7449	13.697	13.3326	11.8057	10.7549	11.1844	10.8864	Il1b	Rattus norvegicus interleukin 1 beta (Il1b), mRNA [NM_031512]	NM_031512	24494	Rn.9869
A_44_P518500	1.27e-12	9.99155	9.67721	9.83979	9.50915	9.30185	9.27044	10.4784	11.9007	11.7316	11.17	Racgap1_predicted	PREDICTED: Rattus norvegicus Rac GTPase-activating protein 1 (predicted) (Racgap1_predicted), mRNA [XM_235650]		315298	Rn.101301
A_44_P854356	8.87e-11	9.89141	9.75802	9.54758	8.80862	8.22687	8.09309	8.74671	9.29758	10.4146	10.4667	RGD1564108_predicted	PREDICTED: Rattus norvegicus similar to hedgehog-interacting protein (predicted) (RGD1564108_predicted), mRNA [XM_238042]		291936	Rn.204425
A_44_P524326	2.41e-11	8.71988	8.14869	8.27483	8.08851	8.1084	7.63993	9.06842	10.4428	10.2619	9.94814	Racgap1_predicted	PREDICTED: Rattus norvegicus Rac GTPase-activating protein 1 (predicted) (Racgap1_predicted), mRNA [XM_235650]	XM_235650	315298	Rn.101301
A_44_P499022	1.39e-06	5.34314	5.52763	4.71681	5.28066	4.86882	5.0954	6.41816	7.04501	6.84439	6.22106	E2f8	E2f8 protein (Fragment). [Source:Uniprot/SPTREMBL;Acc:Q4FZV5] [ENSRNOT00000035512]		308607	Rn.15287
A_44_P203106	2.39e-11	10.6961	10.8059	10.9276	11.8637	11.7446	11.6668	11.1797	10.276	10.1678	10.3552	Ifrd1	Rattus norvegicus interferon-related developmental regulator 1 (Ifrd1), mRNA [NM_019242]	NM_019242	29596	Rn.3723
A_44_P365470	2.15e-06	8.9652	9.51667	9.96405	9.46519	9.24922	9.61673	9.70057	10.5952	10.7595	10.5148	Gdnf	Rattus norvegicus glial cell line derived neurotrophic factor (Gdnf), mRNA [NM_019139]	NM_019139	25453	Rn.53970
A_44_P549494	6.28e-11	15.2776	15.1733	15.0435	15.0242	14.9807	14.8597	14.5312	16.0256	16.6324	16.8361	Cd74	Rattus norvegicus CD74 antigen (invariant polypeptide of major histocompatibility complex, class II antigen-associated) (Cd74), mRNA [NM_013069]	NM_013069	25599	Rn.33804
A_44_P481160	7.8e-06	8.14018	7.92061	7.76906	6.99104	7.14035	7.12074	8.13267	7.78947	7.83833	7.61373	Wnt5a	Rattus norvegicus wingless-type MMTV integration site 5A (Wnt5a), mRNA [NM_022631]	NM_022631	64566	Rn.48749
A_44_P231724	0.000447863	12.2337	12.214	11.9272	12.5579	12.9642	13.0493	13.3494	12.8304	12.424	12.4769	LOC308950	PREDICTED: Rattus norvegicus similar to heat shock protein 1 (chaperonin) (LOC308950), mRNA [XR_009038]	XR_009038	308950	Rn.196606
A_44_P1037953	0.000646394	15.7175	15.3731	15.2057	15.0543	15.012	15.1045	14.6957	14.0974	14.3771	14.4854	Igf2	Rattus norvegicus insulin-like growth factor 2 (Igf2), mRNA [NM_031511]	NM_031511	24483	Rn.118681
A_42_P591344	1.56e-10	11.5132	11.5548	10.9337	12.0165	13.0598	13.7233	14.4452	14.4913	14.1621	13.4723	Itgb2	Rattus norvegicus integrin beta 2, mRNA (cDNA clone IMAGE:7374316), complete cds. [BC099151]	BC099151	309684	Rn.42962
A_44_P1070538	0.0299831	5.70703	5.73566	6.02223	6.09413	4.75071	6.344	7.08048	5.9495	6.69095	6.43204	Kit	AF296694S1 Rattus norvegicus c-kit receptor mRNA, partial cds [AF296694]	AF296694	64030
A_44_P554454	8.3e-10	10.302	10.2675	10.4031	11.2417	11.6169	11.5849	11.3315	10.8897	10.474	10.4276	Txnrd1	Rattus norvegicus thioredoxin reductase 1 (Txnrd1), mRNA [NM_031614]	NM_031614	58819	Rn.67581
A_44_P189299	6.83e-13	14.3	14.3761	14.1858	13.6971	14.1338	14.5074	14.8982	15.4912	15.0516	15.2542	Ccnd1	Rattus norvegicus cyclin D1 (Ccnd1), mRNA [NM_171992]	NM_171992	58919	Rn.22279
A_43_P11630	0.150621	5.02569	4.12312	4.96579	3.68962	5.47133	3.80732	3.60503	3.65812	3.90086	3.92895	Fgf10	Rattus norvegicus fibroblast growth factor 10 (Fgf10), mRNA [NM_012951]	NM_012951	25443	Rn.44439
A_44_P247880	5.98e-08	4.3339	3.64901	4.9413	7.92996	8.00947	6.63305	4.78112	4.54127	4.96619	4.17924	Csf2	Granulocyte-macrophage colony-stimulating factor (GM-CSF) (Colony- stimulating factor) (CSF). [Source:Uniprot/SWISSPROT;Acc:P48750] [ENSRNOT00000032333]		116630	Rn.44285
A_44_P171285	5.86e-07	10.6986	10.6789	10.8794	11.0903	11.6167	12.0859	11.6688	11.0672	11.1215	10.9727	Bop1	Rattus norvegicus block of proliferation 1 (Bop1), mRNA [NM_001024250]	NM_001024250	300050	Rn.101388
A_44_P1047441	1.33e-13	11.3602	11.5897	11.525	11.4754	11.0709	10.9611	10.7996	9.14987	8.50056	7.91368	Lrp2	Rattus norvegicus low density lipoprotein receptor-related protein 2 (Lrp2), mRNA [NM_030827]	NM_030827	29216	Rn.26430
A_44_P445556	0.000175565	4.21592	5.57762	4.96093	4.59928	5.89631	5.90111	6.97592	5.63512	4.89713	4.39192	LOC310579	PREDICTED: Rattus norvegicus similar to Annexin A7 (Annexin VII) (Synexin) (LOC310579), mRNA [XR_006339]	XR_006339	310579	Rn.197814
A_44_P137322	0.0141649	4.97838	6.94718	5.97701	5.68583	4.74886	6.10478	6.49949	5.75184	6.25916	5.99239	Lhx9	Rattus norvegicus LIM homeobox 9 (Lhx9), mRNA [NM_181367]	NM_181367	289048	Rn.150335
A_44_P344492	7.74e-10	5.34591	5.01638	5.01014	5.9568	6.47632	5.51469	5.50107	7.57826	8.10555	7.9077	Stat4	Rattus norvegicus signal transducer and activator of transcription 4 (Stat4), mRNA [NM_001012226]	NM_001012226	367264	Rn.137580
A_43_P22657	2.07e-09	9.56451	9.45938	9.90648	9.28728	8.99241	9.36536	9.0802	8.22032	8.25044	8.1627	Satb1	Rattus norvegicus special AT-rich sequence binding protein 1 (Satb1), mRNA [NM_001012129]	NM_001012129	316164	Rn.21462
A_44_P540992	3.41e-08	2.30237	2.742	3.17326	4.29612	6.26492	6.32505	2.92711	2.15121	2.12901	2.22846	Ereg	Rattus norvegicus epiregulin (Ereg), mRNA [NM_021689]	NM_021689	59325	Rn.42897
A_43_P20098	0.0186496	6.59683	7.74794	6.95436	7.12596	8.02193	7.22477	7.39385	7.49443	7.35437	6.87919	Dock2	PREDICTED: Rattus norvegicus dedicator of cytokinesis 2 (Dock2), mRNA [XM_001068649]	XM_001068649	360509	Rn.178834
A_44_P300751	0.0742428	8.21193	8.85818	8.61758	8.68377	8.75265	9.58906	9.66131	8.59626	9.40228	8.90545	Vegfa	Rattus norvegicus vascular endothelial growth factor A (Vegfa), mRNA [NM_031836]	NM_031836	83785	Rn.1923
A_43_P16163	0.234082	6.20189	6.88257	6.90928	7.12505	6.92685	7.45972	6.52859	6.36017	7.36597	6.95357	Gbx2	Gastrulation brain homeobox protein 1 (Fragment). [Source:Uniprot/SPTREMBL;Acc:Q9JL01] [ENSRNOT00000026419]		114500	Rn.92363
A_44_P233736	2.79e-09	10.1823	10.232	10.3026	11.1894	11.3893	11.0726	10.7266	10.6774	10.4761	10.1313	Tspan5	Rattus norvegicus tetraspanin 5 (Tspan5), mRNA [NM_001004090]	NM_001004090	362048	Rn.98240
A_44_P494396	3.64e-06	8.96511	10.0869	9.25269	9.6556	10.4103	10.5352	11.2582	10.3211	9.70519	9.59502	LOC289614	PREDICTED: Rattus norvegicus similar to heat shock protein 1 (chaperonin) (LOC289614), mRNA [XR_005902]	XR_005902	289614	Rn.216166
A_44_P473711	2.53e-05	2.38901	2.8736	2.80591	3.07197	3.32233	4.05649	3.87369	4.53531	4.51139	3.99528	Dock2	Rattus norvegicus dedicator of cytokinesis 2, mRNA (cDNA clone IMAGE:5599905), complete cds. [BC101877]	BC101877	360509	Rn.178834
A_44_P452222	7.47e-09	5.71663	4.83378	4.76296	5.08761	6.19063	6.29814	7.05003	9.06823	8.88225	8.05231	Itgal	Rattus norvegicus integrin alpha L (Itgal), mRNA [NM_001033998]	NM_001033998	308995	Rn.14655
A_44_P264460	2.53e-09	9.69888	9.93512	9.62091	9.82191	10.0448	10.3428	10.7481	10.5811	10.2468	9.98775	Xrcc5	Rattus norvegicus X-ray repair complementing defective repair in Chinese hamster cells 5 (Xrcc5), mRNA [NM_177419]	NM_177419	363247	Rn.52078
A_43_P11733	0.0260635	5.95518	5.90449	5.88441	6.87116	6.06049	6.78499	6.03739	6.24325	7.14065	6.57837	Ppard	Rattus norvegicus peroxisome proliferator activated receptor delta (Ppard), mRNA [NM_013141]	NM_013141	25682	Rn.96181
[truncated: 346 more rows]

## Sheet: S1.6
Table S1.6. The expression of differentially expressed genes involved in cell death
[truncated: 495 more rows]

## Sheet: S1.7
Table S1.7. The expression of differentially expressed genes involved in axon guidance and regeneration
[truncated: 60 more rows]

[truncated: 2 more sheets: S1.8, S1.9]
