# Supplementary material for: Differential Gene Expression Profiling and Biological Process Analysis in Proximal Nerve Segments after Sciatic Nerve Transection
Source: PLoS One. 2013 Feb 21;8(2):e57000. doi: 10.1371/journal.pone.0057000 (PMC3578805; doi:10.1371/journal.pone.0057000)
Supplement: Table S2 — The expression of key regulatory genes in hierarchical clustering at different time points post nerve transection. (XLS) [file pone.0057000.s003.xls]

## Sheet: content
	Table S2.1. The expression of key regulatory genes involved in response to stimulus
	Table S2.2. The expression of key regulatory genes involved in inflammatory response
	Table S2.3. The expression of key regulatory genes involved in immune response
	Table S2.4. The expression of key regulatory genes involved in cell migration
	Table S2.5. The expression of key regulatory genes involved in cell proliferation
	Table S2.6. The expression of key regulatory genes involved in cell death
	Table S2.7. The expression of key regulatory genes involved in axon guidance and regeneration
	Table S2.8. The expression of key regulatory genes involved in myelination

## Sheet: S2.1
Table S2.1. The expression of key regulatory genes involved in response to stimulus
GO:0050896 response to stimulus
Probe Name	FDR(False discovery rate )	0h	0.5h	1h	3h	6h	9h	1d	4d	7d	14d	Gene Symbol	Description	Genbank Accession	Entrez Gene	UniGene
A_44_P321009	2.56e-08	7.25491	6.85309	6.32218	5.2163	3.42965	3.10511	2.27849	2.11373	2.04129	2.93961	Cyp1a1	Rattus norvegicus cytochrome P450, family 1, subfamily a, polypeptide 1 (Cyp1a1), mRNA [NM_012540]	NM_012540	24296	Rn.10352
A_44_P242103	3.41e-05	8.00315	5.31322	5.65268	5.44284	5.82211	5.55328	5.5156	3.78901	3.93753	2.23277	Sst	Rattus norvegicus somatostatin (Sst), mRNA [NM_012659]	NM_012659	24797	Rn.34418
A_44_P139697	4.04e-06	6.81717	6.48119	6.2918	6.18776	4.81129	5.18322	4.51375	3.88274	3.75054	3.0383	Atp2b2	Rattus norvegicus ATPase, Ca++ transporting, plasma membrane 2 (Atp2b2), mRNA [NM_012508]	NM_012508	24215	Rn.90982
A_44_P1017367	5.31e-05	6.66973	7.48455	7.09888	6.91528	7.40381	6.85502	5.61194	3.97155	3.82635	3.37338	Alb	Rattus norvegicus albumin (Alb), mRNA [NM_134326]	NM_134326	24186	Rn.202968
A_44_P233080	1.36e-10	11.9776	15.7965	15.7917	13.8122	13.5714	13.0014	12.4613	12.6639	13.1264	13.2088	Egr1	Rattus norvegicus early growth response 1 (Egr1), mRNA [NM_012551]	NM_012551	24330	Rn.9096
A_44_P1047441	1.33e-13	11.3602	11.5897	11.525	11.4754	11.0709	10.9611	10.7996	9.14987	8.50056	7.91368	Lrp2	Rattus norvegicus low density lipoprotein receptor-related protein 2 (Lrp2), mRNA [NM_030827]	NM_030827	29216	Rn.26430
A_44_P495480	2.63e-11	9.71847	15.2896	15.0085	12.4764	12.0794	12.2323	11.6713	11.8523	12.0676	11.6561	Fos	Rattus norvegicus FBJ murine osteosarcoma viral oncogene homolog (Fos), mRNA [NM_022197]	NM_022197	314322	Rn.103750
A_44_P548126	6.27e-09	6.65284	9.38774	10.2339	9.64864	9.50661	9.82257	9.20155	8.55472	8.34606	8.26902	Socs3	Rattus norvegicus suppressor of cytokine signaling 3 (Socs3), mRNA [NM_053565]	NM_053565	89829	Rn.127801
A_42_P466362	5.95e-12	11.1495	10.9962	11.1983	10.8682	9.80233	10.155	9.98166	9.03027	8.72458	8.10353	Adcy8	Rattus norvegicus adenylate cyclase 8 (Adcy8), mRNA [NM_017142]	NM_017142	29241	Rn.10382
A_43_P12619	1.44e-07	8.93499	11.5135	12.1087	11.9943	10.6123	9.85329	9.45294	9.2152	9.66641	10.1874	Nr4a3	Rattus norvegicus nuclear receptor subfamily 4, group A, member 3 (Nr4a3), transcript variant 1, mRNA [NM_031628]	NM_031628	58853	Rn.62694
A_43_P12125	2.33e-09	9.25765	12.417	12.7933	11.673	11.6522	11.6803	10.771	11.0401	11.1327	10.6933	Junb	Rattus norvegicus Jun-B oncogene (Junb), mRNA [NM_021836]	NM_021836	24517	Rn.15806
A_44_P271658	0.0096746	2.26792	2.09554	4.46075	2.90943	4.59527	4.24092	4.02646	4.88884	4.92233	5.1662	Pap	Rattus norvegicus pancreatitis-associated protein (Pap), mRNA [NM_053289]	NM_053289	24618	Rn.9727
A_44_P452245	4.75e-07	7.26502	9.74043	10.2179	11.5827	11.1073	11.0167	10.7639	9.77989	9.46136	9.06503	Serpine1	Rattus norvegicus serine (or cysteine) peptidase inhibitor, clade E, member 1 (Serpine1), mRNA [NM_012620]	NM_012620	24617	Rn.29367
A_44_P381917	7.65e-10	8.49044	8.78935	10.0392	12.1055	11.4795	11.4153	10.1654	10.1839	9.92521	9.02658	Sphk1	Rattus norvegicus sphingosine kinase 1 (Sphk1), mRNA [NM_133386]	NM_133386	170897	Rn.18522
A_44_P1048474	0.000323036	4.10159	6.4426	6.45502	8.50711	8.41605	7.96327	7.2666	5.75795	5.47127	6.06494	Camp	CRAMP (Fragment). [Source:Uniprot/SPTREMBL;Acc:Q71KM5] [ENSRNOT00000028130]		316010	Rn.33146
A_42_P473398	7.66e-16	9.10008	14.5161	15.2388	15.2913	14.5544	13.8943	12.095	9.4585	9.11929	8.63299	Cxcl1	Rattus norvegicus chemokine (C-X-C motif) ligand 1 (Cxcl1), mRNA [NM_030845]	NM_030845	81503	Rn.10907
A_44_P1042952	8.51e-10	10.0578	9.59753	9.78552	10.3955	9.63417	8.24763	7.19157	6.95914	6.19105	7.22641	Bid3	Rattus norvegicus BH3 interacting (with BCL2 family) domain, apoptosis agonist (Bid3), mRNA [NM_057130]	NM_057130	117271	Rn.89639
A_44_P327799	1.36e-13	11.1218	11.034	11.0357	11.1672	10.8634	10.6658	10.1001	8.9373	8.29031	8.0549	Apoc3	Rattus norvegicus apolipoprotein C-III (Apoc3), mRNA [NM_012501]	NM_012501	24207	Rn.195323
A_44_P371339	6.47e-14	2.48596	8.11206	9.47989	11.1155	11.2877	10.9572	8.01864	6.97217	6.70698	5.43863	Il6	Rattus norvegicus interleukin 6 (Il6), mRNA [NM_012589]	NM_012589	24498	Rn.9873
A_44_P500961	8.81e-12	3.2785	3.83639	4.37521	7.32654	8.20145	7.77348	6.75327	5.17475	5.32609	4.24235	Gdnf	Rattus norvegicus glial cell line derived neurotrophic factor (Gdnf), mRNA [NM_019139]	NM_019139	25453	Rn.53970
A_44_P500056	2.77e-09	10.4365	10.4354	10.7645	11.3157	11.4624	11.1877	10.9836	8.54005	8.33498	7.31807	Gpx2	Rattus norvegicus glutathione peroxidase 2 (Gpx2), mRNA [NM_183403]	NM_183403	29326	Rn.3503
A_42_P791677	6.69e-13	2.28929	2.51544	3.59319	6.55156	7.96317	7.63466	6.60002	5.91821	4.97018	4.42304	Areg	Rattus norvegicus amphiregulin (Areg), mRNA [NM_017123]	NM_017123	29183	Rn.10568
A_44_P462661	4.37e-11	9.11678	9.91233	9.9871	12.8204	14.0397	14.0235	13.3949	12.5179	12.3278	11.9122	Il1rn	Rattus norvegicus interleukin 1 receptor antagonist (Il1rn), mRNA [NM_022194]	NM_022194	60582	Rn.162640
A_44_P273839	6.96e-11	3.74482	5.13385	3.54722	8.09338	9.58733	9.2097	8.12265	7.37524	7.57164	8.61706	Reg3g	Rattus norvegicus regenerating islet-derived 3 gamma (Reg3g), mRNA [NM_173097]	NM_173097	24620	Rn.9729
A_43_P11983	1.72e-05	5.43853	2.62061	3.42646	5.32618	5.39646	4.88833	4.06739	4.42866	4.67107	4.01831	Rgs9	Rattus norvegicus regulator of G-protein signaling 9 (Rgs9), mRNA [NM_019224]	NM_019224	29481	Rn.10903
A_44_P230320	1.98e-08	9.33669	11.95	12.0069	12.7449	13.697	13.3326	11.8057	10.7549	11.1844	10.8864	Il1b	Rattus norvegicus interleukin 1 beta (Il1b), mRNA [NM_031512]	NM_031512	24494	Rn.9869
A_42_P461587	7.62e-11	8.87573	8.63004	8.78272	10.779	11.6887	11.5349	10.3683	9.68431	9.66146	9.40879	Ngfb	Beta-nerve growth factor precursor (Beta-NGF). [Source:Uniprot/SWISSPROT;Acc:P25427] [ENSRNOT00000022200]		310738	Rn.22168
A_44_P468141	6.18e-10	8.12906	8.26125	8.91026	10.9348	10.9817	10.8569	10.1589	10.1499	9.68497	8.83429	Plaur	Rattus norvegicus plasminogen activator, urokinase receptor (Plaur), mRNA [NM_134352]	NM_134352	50692	Rn.82711
A_44_P104985	1.25e-08	2.82381	3.82262	4.94504	7.76854	9.3732	8.48279	5.50573	4.00324	3.65123	3.17897	Serpinb2	Rattus norvegicus serine (or cysteine) proteinase inhibitor, clade B, member 2 (Serpinb2), mRNA [NM_021696]	NM_021696	60325	Rn.42912
A_42_P693821	3.24e-15	7.56929	7.4906	9.18157	13.5996	14.087	13.867	13.1026	12.5872	10.8601	9.29604	Fosl1	Rattus norvegicus fos-like antigen 1 (Fosl1), mRNA [NM_012953]	NM_012953	25445	Rn.11306
A_44_P543428	7.47e-09	4.45454	5.0002	5.28414	7.8911	8.67496	8.50848	7.17688	4.89973	5.10443	4.59127	Il8rb	Rattus norvegicus interleukin 8 receptor, beta (Il8rb), mRNA [NM_017183]	NM_017183	29385	Rn.90347
A_44_P270366	1.77e-10	2.40432	3.02069	3.18709	5.31669	7.48037	6.70926	3.62609	2.42282	2.46247	2.20464	Cxcl5	Rattus norvegicus chemokine (C-X-C motif) ligand 5 (Cxcl5), mRNA [NM_022214]	NM_022214	60665	Rn.44449
A_44_P294838	4.91e-09	2.70168	3.30581	3.53992	4.06497	7.33415	7.13448	4.90142	5.56142	4.68458	3.37475	Il1a	Rattus norvegicus interleukin 1 alpha (Il1a), mRNA [NM_017019]	NM_017019	24493	Rn.12300
A_44_P515197	5.69e-15	5.8762	12.5986	13.2247	12.9895	13.5114	13.3393	10.4818	7.01042	6.81497	6.2956	Cxcl2	Rattus norvegicus chemokine (C-X-C motif) ligand 2 (Cxcl2), mRNA [NM_053647]	NM_053647	114105	Rn.10230
A_44_P545686	6.01e-07	3.3526	3.75875	4.50665	5.44727	6.38	6.5276	4.72808	3.73174	4.12072	3.83201	Nos2	Rattus norvegicus nitric oxide synthase 2, inducible (Nos2), mRNA [NM_012611]	NM_012611	24599	Rn.10400
A_44_P396842	9.85e-17	5.18263	5.01772	5.51261	10.0289	11.1092	11.9812	11.5923	10.0446	9.45707	8.70908	Ucn2	Rattus norvegicus urocortin 2 (Ucn2), mRNA [NM_133385]	NM_133385	170896	Rn.212744
A_44_P464502	1.26e-08	7.09161	7.22729	7.97411	9.22922	9.78968	10.1322	9.28422	8.85073	8.14807	7.26308	Gfap	Rattus norvegicus glial fibrillary acidic protein (Gfap), mRNA [NM_017009]	NM_017009	24387	Rn.91512
A_42_P695401	1.25e-11	11.736	14.6147	15.7371	16.9378	17.0861	17.0849	15.8154	13.6316	14.0262	13.3626	Ccl2	Rattus norvegicus chemokine (C-C motif) ligand 2 (Ccl2), mRNA [NM_031530]	NM_031530	24770	Rn.4772
A_44_P235892	4.95e-08	3.86263	3.75056	3.82291	4.8732	6.55179	6.97921	4.75387	3.60983	3.91259	4.19311	Cyp24a1	Rattus norvegicus cytochrome P450, subfamily 24 (Cyp24a1), mRNA [NM_201635]	NM_201635	25279	Rn.100353
A_42_P714311	3.57e-06	8.9474	11.0735	10.5182	10.7869	12.412	12.5726	11.6094	10.6827	10.8877	10.8163	Ccl3	Rattus norvegicus chemokine (C-C motif) ligand 3 (Ccl3), mRNA [NM_013025]	NM_013025	25542	Rn.10139
A_44_P165908	5.6e-06	2.42816	3.19194	2.20314	5.26554	5.19412	5.81921	5.45209	4.49783	2.62728	3.62662	Il1rl2	Rattus norvegicus interleukin 1 receptor-like 2 (Il1rl2), mRNA [NM_133575]	NM_133575	171106	Rn.10235
A_44_P363116	2.7e-13	5.80833	7.58066	8.62706	11.5251	12.9935	13.3151	10.3644	6.89863	6.41056	6.51824	Gm1960	Rattus norvegicus gene model 1960, (NCBI) (Gm1960), mRNA [NM_138522]	NM_138522	171551	Rn.10525
A_44_P1055780	4.35e-12	8.10852	11.0647	10.8527	13.0134	13.8109	14.052	13.228	8.8636	8.78393	9.28747	S100a8	Rattus norvegicus S100 calcium binding protein A8 (calgranulin A) (S100a8), mRNA [NM_053822]	NM_053822	116547	Rn.31839
A_43_P11672	1.5e-13	7.18482	6.64743	6.98649	13.1104	13.8707	13.942	12.5568	12.2303	11.8412	10.2141	Il1rl1	Rattus norvegicus interleukin 1 receptor-like 1 (Il1rl1), mRNA [NM_013037]	NM_013037	25556	Rn.10072
A_43_P12079	7.92e-12	9.51697	9.30594	9.28241	11.3333	12.5765	12.9434	10.2852	9.1566	9.07564	9.05702	Ptges	Rattus norvegicus prostaglandin E synthase (Ptges), mRNA [NM_021583]	NM_021583	59103	Rn.7730
A_44_P477819	3.09e-14	6.42215	6.10299	6.41748	7.276	10.3276	11.3297	11.2655	9.39154	8.86634	8.04792	Nrg1	Rattus norvegicus neuregulin 1 (Nrg1), mRNA [NM_031588]	NM_031588	112400	Rn.37438
A_42_P735417	3.11e-10	11.941	12.1826	11.9177	13.3893	14.3582	15.0166	14.4145	14.0832	13.7944	13.7404	Fcgr2b	Rattus norvegicus Fc receptor, IgG, low affinity IIb (Fcgr2b), mRNA [NM_175756]	NM_175756	289211	Rn.33323
A_44_P1030225	0.00034923	3.68688	3.79735	4.62398	5.96964	5.87096	6.63566	6.59329	4.58836	4.68328	4.81622	Apoa4	Rattus norvegicus apolipoprotein A-IV (Apoa4), mRNA [NM_012737]	NM_012737	25080	Rn.15739
A_42_P527724	4.59e-09	9.40078	10.49	9.82998	11.8542	13.654	14.0716	11.3869	12.4803	12.7492	11.2888	Fcnb	Rattus norvegicus ficolin B (Fcnb), mRNA [NM_053634]	NM_053634	114091	Rn.48281
A_44_P318318	1.11e-08	4.86718	4.30044	5.07362	9.2067	9.94197	10.1293	9.31581	6.19773	7.29143	6.79734	Mmp3	Rattus norvegicus matrix metallopeptidase 3 (Mmp3), mRNA [NM_133523]	NM_133523	171045	Rn.32086
A_43_P11985	2.44e-08	3.15974	6.08535	7.40463	7.68213	9.8419	10.2066	8.02517	6.26182	5.57121	5.99594	Ccl20	Rattus norvegicus chemokine (C-C motif) ligand 20 (Ccl20), mRNA [NM_019233]	NM_019233	29538	Rn.10722
A_44_P1022002	3.07e-08	11.0428	12.7058	13.4644	13.6142	14.8862	15.3169	14.1701	12.3364	12.673	11.9391	Ccl7	Rattus norvegicus chemokine (C-C motif) ligand 7 (Ccl7), mRNA [NM_001007612]	NM_001007612	287561	Rn.26815
A_44_P353618	5.67e-11	8.49738	11.486	11.4269	13.576	13.734	13.7873	12.8946	9.31198	9.23119	9.22863	S100a9	Rattus norvegicus S100 calcium binding protein A9 (calgranulin B) (S100a9), mRNA [NM_053587]	NM_053587	94195	Rn.6703
A_43_P11472	3.73e-11	9.68675	9.72473	9.73778	12.2927	13.3872	13.1921	13.9165	12.8887	11.5074	10.621	Hmox1	Rattus norvegicus heme oxygenase (decycling) 1 (Hmox1), mRNA [NM_012580]	NM_012580	24451	Rn.3160
A_44_P332790	2.72e-11	2.76126	2.78729	2.65807	6.19091	6.38407	6.2019	9.15053	8.71963	8.69759	6.8471	Trh	Rattus norvegicus thyrotropin releasing hormone (Trh), mRNA [NM_013046]	NM_013046	25569	Rn.22
A_44_P470619	0.000808692	2.04573	4.32781	4.8602	4.76968	4.13769	5.86972	6.6913	5.96217	5.02291	5.44453	Srxn1	Rattus norvegicus sulfiredoxin 1 homolog (S. cerevisiae) (Srxn1), mRNA [NM_001047858]	NM_001047858	296271	Rn.2835
A_44_P134993	0.00065203	3.22378	3.21653	4.53177	4.6501	4.61957	5.92576	6.49046	5.3004	5.41306	5.38626	Agxt	Rattus norvegicus alanine-glyoxylate aminotransferase (Agxt), mRNA [NM_030656]	NM_030656	24792	Rn.9931
A_44_P233786	3.09e-14	5.50754	4.78433	4.79645	8.65141	10.5335	11.0392	11.9829	8.97397	7.48791	6.44391	Vgf	Rattus norvegicus VGF nerve growth factor inducible (Vgf), mRNA [NM_030997]	NM_030997	29461	Rn.9704
A_42_P758222	2.73e-08	10.3491	10.1667	10.4017	12.6477	12.493	12.4264	13.4021	12.0323	10.8193	10.9518	Arg1	Rattus norvegicus arginase 1 (Arg1), mRNA [NM_017134]	NM_017134	29221	Rn.9857
A_44_P189496	9.81e-11	6.8539	7.33922	6.51085	6.97507	8.51531	9.20403	10.031	9.25041	9.0287	8.55453	Fcgr1	Rattus norvegicus high-affinity immunoglobulin gamma Fc receptor I mRNA, partial cds. [AF416291]	AF416291	295279	Rn.16643
A_44_P377266	1.32e-13	2.24637	2.80916	2.78247	5.72957	6.84037	7.09938	8.5315	8.12951	7.99706	6.70648	Oldlr1	Rattus norvegicus oxidized low density lipoprotein (lectin-like) receptor 1 (Oldlr1), mRNA [NM_133306]	NM_133306	140914	Rn.87449
A_44_P210250	7.3e-08	11.936	11.6158	12.0982	12.2292	12.0941	12.1318	12.6889	9.57415	8.28434	8.19131	Myh7	Rattus norvegicus myosin, heavy polypeptide 7, cardiac muscle, beta (Myh7), mRNA [NM_017240]	NM_017240	29557	Rn.202949
A_43_P14894	4.47e-11	4.89986	5.41178	4.6172	8.35264	10.2593	10.9243	12.1322	9.13115	7.92733	6.64345	Nppb	Rattus norvegicus natriuretic peptide precursor type B (Nppb), mRNA [NM_031545]	NM_031545	25105	Rn.3835
A_43_P12403	3.46e-09	9.31344	9.3175	9.18929	10.0611	11.4999	12.0749	12.1508	11.6316	11.8263	11.2155	Fgr	Rattus norvegicus Gardner-Rasheed feline sarcoma viral (Fgr) oncogene homolog (Fgr), mRNA [NM_024145]	NM_024145	79113	Rn.11309
A_44_P269457	1.59e-10	6.77973	6.3466	6.61254	5.5757	6.09844	7.41403	9.03408	12.0668	11.4698	10.3252	Gpr83	Rattus norvegicus G protein-coupled receptor 83 (Gpr83), mRNA [NM_080411]	NM_080411	140595	Rn.63075
A_42_P598412	1.82e-12	11.9937	11.9129	11.5872	11.5133	11.676	11.8222	13.491	15.1857	14.4568	13.6356	Apobec1	Rattus norvegicus apolipoprotein B editing complex 1 (Apobec1), mRNA [NM_012907]	NM_012907	25383	Rn.10002
A_44_P458855	1.39e-12	7.18154	7.07327	7.11878	8.22547	9.1917	10.1044	10.9081	11.8813	11.4985	10.1709	Ptprn	Rattus norvegicus protein tyrosine phosphatase, receptor type, N (Ptprn), mRNA [NM_053881]	NM_053881	116660	Rn.11097
A_44_P156462	1.17e-07	2.66701	3.11409	2.88005	2.91817	3.10987	3.562	4.24178	5.83196	3.65375	2.73479	Ren1	Rattus norvegicus renin 1 (Ren1), mRNA [NM_012642]	NM_012642	24715	Rn.9831
A_44_P311096	3.07e-12	7.4918	7.18285	7.27705	7.36083	7.99788	7.8903	9.44129	10.5616	10.4642	9.63731	Abcb4	Rattus norvegicus ATP-binding cassette, sub-family B (MDR/TAP), member 4 (Abcb4), mRNA [NM_012690]	NM_012690	24891	Rn.82691
A_44_P448431	6.73e-13	5.42936	5.25777	4.75995	5.185	6.7027	8.34292	11.0871	11.5678	11.1598	9.68331	Cd8a	Rattus norvegicus CD8 antigen, alpha chain (Cd8a), mRNA [NM_031538]	NM_031538	24930	Rn.10306
A_44_P168405	2.06e-10	10.0793	10.2333	9.93228	11.4505	12.0757	12.6038	12.7031	13.1216	12.3706	12.0564	Fcgr3	Rattus norvegicus Fc receptor, IgG, low affinity III (Fcgr3), mRNA [NM_053843]	NM_053843	116591	Rn.154415
A_42_P591344	1.56e-10	11.5132	11.5548	10.9337	12.0165	13.0598	13.7233	14.4452	14.4913	14.1621	13.4723	Itgb2	Rattus norvegicus integrin beta 2, mRNA (cDNA clone IMAGE:7374316), complete cds. [BC099151]	BC099151	309684	Rn.42962
A_44_P323106	2.14e-13	9.73641	9.87149	9.87116	9.96396	10.3926	10.6429	11.1418	12.7828	12.0666	11.5921	Abca1	Rattus norvegicus ATP-binding cassette, sub-family A (ABC1), member 1 (Abca1), mRNA [NM_178095]	NM_178095	313210	Rn.148916
A_44_P237153	6.29e-09	8.40941	9.18996	8.18149	8.97647	8.79216	8.15358	10.1512	12.0537	11.6123	11.3646	Birc5	Rattus norvegicus baculoviral IAP repeat-containing 5 (Birc5), mRNA [NM_022274]	NM_022274	64041	Rn.54471
A_42_P504653	1.53e-06	7.8553	7.84089	7.1338	7.91867	7.76613	7.79186	7.71394	9.69473	10.7808	9.24222	F10	Rattus norvegicus coagulation factor X (F10), mRNA [NM_017143]	NM_017143	29243	Rn.21393
A_44_P468468	5.97e-11	7.60414	7.39565	7.29144	7.88829	8.13987	8.46899	9.13312	10.3	11.1703	9.88521	Lbp	Rattus norvegicus lipopolysaccharide binding protein (Lbp), mRNA [NM_017208]	NM_017208	29469	Rn.48863
A_44_P298049	2.75e-12	10.1307	9.71715	9.74652	9.84624	10.2911	10.8191	12.1064	13.3776	12.8558	11.8273	Ncf1	Rattus norvegicus neutrophil cytosolic factor 1 (Ncf1), mRNA [NM_053734]	NM_053734	114553	Rn.38575
A_44_P556989	6.73e-15	11.2305	11.1375	11.2296	11.091	11.6715	12.2269	13.199	14.816	14.8757	14.6134	Ngfr	Rattus norvegicus nerve growth factor receptor (TNFR superfamily, member 16) (Ngfr), mRNA [NM_012610]	NM_012610	24596	Rn.10980
A_43_P13246	4.56e-08	5.60163	4.89403	3.90992	4.67304	5.90926	5.79303	5.73138	9.17334	9.61853	8.53783	Xcl1	Rattus norvegicus chemokine (C motif) ligand 1 (Xcl1), mRNA [NM_134361]	NM_134361	171371	Rn.90962
A_44_P501112	7.55e-11	4.77635	5.10973	5.43188	6.92437	7.89761	8.95081	9.11232	8.97841	9.33695	7.20837	Mmp9	Rattus norvegicus matrix metallopeptidase 9 (Mmp9), mRNA [NM_031055]	NM_031055	81687	Rn.10209
A_44_P372587	2.53e-10	6.53426	5.92893	5.84398	5.65986	5.53446	6.6024	8.4796	9.82433	9.9311	8.98275	Cx3cr1	Rattus norvegicus chemokine (C-X3-C) receptor 1 (Cx3cr1), mRNA [NM_133534]	NM_133534	171056	Rn.10482
A_42_P693316	3.97e-14	7.74226	7.64407	7.42368	7.63674	7.92189	8.14488	8.94775	10.5735	11.4279	11.1493	Cfi	Rattus norvegicus complement factor I (Cfi), mRNA [NM_024157]	NM_024157	79126	Rn.7424
A_43_P13320	1.53e-06	2.81673	3.47027	2.98891	3.4141	2.5745	3.11877	2.87855	4.81515	5.93858	5.95534	Ifng	Rattus norvegicus interferon gamma (Ifng), mRNA [NM_138880]	NM_138880	25712	Rn.10795
A_44_P497807	0.00338422	4.58826	5.21488	5.2701	5.85	6.12787	6.08314	6.36877	5.19291	3.5494	4.66278	Penk1	Rattus norvegicus proenkephalin 1 (Penk1), mRNA [NM_017139]	NM_017139	29237	Rn.10015
A_42_P570848	2.7e-13	6.8351	6.37238	6.32127	7.57134	8.29212	8.48552	9.12349	10.8896	10.9474	9.28472	Pcsk1	Rattus norvegicus proprotein convertase subtilisin/kexin type 1 (Pcsk1), mRNA [NM_017091]	NM_017091	25204	Rn.11384
A_43_P16166	5.38e-07	5.08177	6.45775	5.85051	5.8538	5.41663	5.70511	5.67957	7.30669	8.06743	7.90666	Cd69	Rattus norvegicus CD69 antigen (Cd69), mRNA [NM_134327]	NM_134327	29187	Rn.23779
A_44_P428739	2.44e-07	4.63943	3.95929	3.48873	3.91157	3.92161	4.36534	4.65241	7.82202	7.98112	6.8873	Shc3	SHC-transforming protein 3 (SH2 domain protein C3) (Src homology 2 domain-containing-transforming protein C3) (Neuronal Shc) (N-Shc). [Source:Uniprot/SWISSPROT;Acc:O70143] [ENSRNOT00000019442]		114858	Rn.210551
A_43_P21641	8.81e-07	5.49887	6.71197	5.41665	5.99835	6.22709	6.06861	7.2615	8.7879	9.0627	8.55312	Hcls1	Rattus norvegicus hematopoietic cell specific Lyn substrate 1 (Hcls1), mRNA [NM_001011898]	NM_001011898	288077	Rn.15578
A_42_P606126	1.21e-10	6.63279	6.48124	6.78991	7.35889	8.61261	8.16498	6.90413	7.86258	10.4428	7.75175	Mmp13	Collagenase 3 precursor (EC 3.4.24.-) (Matrix metalloproteinase-13) (MMP-13) (UMRCASE) (Fragment). [Source:Uniprot/SWISSPROT;Acc:P23097] [ENSRNOT00000011507]		171052	Rn.10997
A_44_P236588	1.09e-09	6.72937	7.1077	6.87377	7.4115	7.55999	7.69159	8.09763	9.09189	9.77204	9.25529	Trpm2	Rattus norvegicus transient receptor potential cation channel, subfamily M, member 2 (Trpm2), mRNA [NM_001011559]	NM_001011559	294329	Rn.214495
A_44_P547185	0.000455169	3.67028	2.72511	6.2281	3.69104	2.68573	5.18506	5.13007	6.74167	7.65925	6.25534	Igfbp2	Rattus norvegicus insulin-like growth factor binding protein 2 (Igfbp2), mRNA [NM_013122]	NM_013122	25662	Rn.6813
A_44_P1039128	0.0080132	11.9403	12.9236	13.9779	14.4411	13.2176	13.3872	12.3773	14.0344	15.0456	13.3915	Cxcl10	Rattus norvegicus chemokine (C-X-C motif) ligand 10 (Cxcl10), mRNA [NM_139089]	NM_139089	245920	Rn.10584
A_44_P151156	2.05e-08	1.91794	1.97697	3.74255	2.32561	4.30899	5.36595	6.42221	7.6929	8.07638	6.48513	Kng1	Rattus norvegicus kininogen 1 (Kng1), mRNA [NM_012696]	NM_012696	24903	Rn.128333
A_44_P477889	5.62e-08	6.788	6.55096	6.94967	6.92131	6.83014	7.90886	7.53489	9.74305	10.0002	9.0245	Nefl	Rattus norvegicus neurofilament, light polypeptide (Nefl), mRNA [NM_031783]	NM_031783	83613	Rn.18568
A_44_P254984	1.16e-09	4.96781	4.52734	4.5813	4.59653	4.23274	4.67257	4.87464	4.51717	7.32752	8.04174	Pnlip	Rattus norvegicus pancreatic lipase (Pnlip), mRNA [NM_013161]	NM_013161	25702	Rn.10130
A_44_P543548	6.96e-08	8.54391	9.22923	8.39546	9.64271	10.1651	9.0055	10.1195	10.9461	11.3328	11.4487	Sfrs10	Rattus norvegicus splicing factor, arginine/serine-rich 10 (transformer 2 homolog, Drosophila) (Sfrs10), mRNA [NM_057119]	NM_057119	117259	Rn.8538
A_44_P236255	0.000189781	6.08301	4.93132	4.31414	5.29413	5.44315	4.77563	3.3303	3.08741	5.96805	6.43181	Calb1	Rattus norvegicus calbindin 1 (Calb1), mRNA [NM_031984]	NM_031984	83839	Rn.3908
A_44_P304323	8.95e-10	8.49577	8.31836	8.10304	8.8281	9.0946	8.76239	8.58277	10.9672	11.9257	13.0778	Ccl5	Rattus norvegicus chemokine (C-C motif) ligand 5 (Ccl5), mRNA [NM_031116]	NM_031116	81780	Rn.8019
A_44_P497011	1.13e-09	7.39676	7.54094	6.74825	7.36549	7.4033	7.06452	7.71031	10.3335	10.9426	10.8958	Tcrb	Rattus norvegicus T-cell receptor beta chain, mRNA (cDNA clone MGC:109620 IMAGE:7367078), complete cds. [BC091428]	BC091428	24820	Rn.34871
GO:0048584 positive regulation of response to stimulus
Probe Name	FDR(False discovery rate )	0h	0.5h	1h	3h	6h	9h	1d	4d	7d	14d	Gene Symbol	Description	Genbank Accession	Entrez Gene	UniGene
A_44_P468468	5.97e-11	7.60414	7.39565	7.29144	7.88829	8.13987	8.46899	9.13312	10.3	11.1703	9.88521	Lbp	Rattus norvegicus lipopolysaccharide binding protein (Lbp), mRNA [NM_017208]	NM_017208	29469	Rn.48863
A_42_P728204	1.21e-07	9.85885	9.51809	9.14897	8.6347	9.2029	9.4829	9.43703	9.98634	10.3761	10.1312	Gimap1	Rattus norvegicus GTPase, IMAP family member 1 (Gimap1), mRNA [NM_001034849]	NM_001034849	312312	Rn.153987
A_44_P371339	6.47e-14	2.48596	8.11206	9.47989	11.1155	11.2877	10.9572	8.01864	6.97217	6.70698	5.43863	Il6	Rattus norvegicus interleukin 6 (Il6), mRNA [NM_012589]	NM_012589	24498	Rn.9873
A_44_P294706	0.00678478	7.64223	8.34252	8.39571	8.1492	7.87019	8.76063	9.40828	8.1825	6.74676	7.89688	Tlr9	Rattus norvegicus toll-like receptor 9 (Tlr9), mRNA [NM_198131]	NM_198131	338457	Rn.92495
A_43_P14911	9.2e-09	8.85175	11.73	11.5416	12.166	13.3403	12.9659	11.6344	10.6099	10.9788	10.7212	Il1b	Rattus norvegicus interleukin 1 beta (Il1b), mRNA [NM_031512]	NM_031512	24494	Rn.9869
A_43_P15247	4.32e-07	5.68904	5.4907	6.36243	8.17461	8.11222	6.89902	5.97727	4.55307	5.80984	6.49326	Tac1	Rattus norvegicus tachykinin 1 (Tac1), mRNA [NM_012666]	NM_012666	24806	Rn.1920
A_43_P11459	0.00867613	6.91803	7.77641	7.67939	7.58229	7.49226	7.99952	8.09534	7.53125	7.69598	7.83329	Ednra	Rattus norvegicus endothelin receptor type A (Ednra), mRNA [NM_012550]	NM_012550	24326	Rn.10915
A_42_P522899	4.78e-12	10.1543	9.49788	9.66459	9.90231	10.1963	10.5374	10.7515	11.7869	11.8367	11.2005	Tgfb1	Rattus norvegicus transforming growth factor, beta 1 (Tgfb1), mRNA [NM_021578]	NM_021578	59086	Rn.40136
A_42_P771373	0.000772794	12.8325	14.3597	14.1237	14.5238	15.068	14.4477	14.5252	13.4235	12.6521	12.3938	Npy	Rattus norvegicus neuropeptide Y (Npy), mRNA [NM_012614]	NM_012614	24604	Rn.9714
A_44_P323404	1.57e-10	16.4521	16.7536	16.7077	16.6345	16.5619	16.6172	16.0322	15.3474	15.1416	14.8121	Cntf	Rattus norvegicus ciliary neurotrophic factor (Cntf), mRNA [NM_013166]	NM_013166	25707	Rn.6067
A_44_P438013	1.05e-08	5.35572	5.32325	5.18302	4.5938	5.02816	5.07841	4.70374	6.20729	7.03022	7.22301	Lag3	Rattus norvegicus lymphocyte-activation gene 3 (Lag3), mRNA [NM_212513]	NM_212513	297596	Rn.198703
A_43_P12571	3.6e-10	11.4631	11.2952	11.4279	12.2969	12.7515	12.7647	12.3608	12.1511	12.2481	11.9802	Jak2	Rattus norvegicus Janus kinase 2 (Jak2), mRNA [NM_031514]	NM_031514	24514	Rn.18909
A_44_P278439	2.22e-11	7.07816	7.10474	6.91768	7.38236	7.98501	8.14855	8.50434	8.36923	7.89888	7.24018	Ube2n	Rattus norvegicus ubiquitin-conjugating enzyme E2N (Ube2n), mRNA [NM_053928]	NM_053928	116725	Rn.165094
A_44_P732138	1.84e-08	8.20627	8.14207	8.24775	8.03929	7.49811	7.12492	6.58088	5.96542	6.38744	6.75409	Cacnb4	PREDICTED: Rattus norvegicus calcium channel, voltage-dependent, beta 4 subunit, transcript variant 7 (Cacnb4), mRNA [XM_001056830]	XM_001056830	58942
A_44_P316239	4.24e-08	9.66127	9.40429	9.48785	10.0157	10.4319	10.8037	10.9116	11.3371	11.2654	10.4266	Lyn	Rattus norvegicus Yamaguchi sarcoma viral (v-yes-1) oncogene homolog (Lyn), mRNA [NM_030857]	NM_030857	81515	Rn.4338
A_44_P261444	2.81e-08	9.71858	11.2056	11.224	10.5113	9.64593	9.8912	9.5527	9.23757	9.04395	9.51306	Nfkbia	PREDICTED: Rattus norvegicus nuclear factor of kappa light chain gene enhancer in B-cells inhibitor, alpha (Nfkbia), mRNA [XM_343065]	XM_343065	25493	Rn.12550
A_44_P531908	1.16e-05	6.59475	6.30593	6.64135	6.77769	6.52085	6.17236	5.82469	5.5589	5.52944	4.86905	Uts2	Rattus norvegicus urotensin 2 (Uts2), mRNA [NM_019160]	NM_019160	29180	Rn.48886
A_43_P12926	1.15e-08	8.8359	9.13244	9.33207	10.517	10.8829	10.681	10.1318	10.4277	10.0345	9.36794	Cyp27b1	Rattus norvegicus cytochrome P450, family 27, subfamily b, polypeptide 1 (Cyp27b1), mRNA [NM_053763]	NM_053763	114700	Rn.10847
A_44_P482476	3.72e-10	11.6815	11.6175	11.5119	12.933	13.6223	14.0972	14.0848	14.6334	14.032	13.6389	Fcgr3	Rat class III Fc-gamma receptor mRNA, complete cds. [M64368]	M64368	116591	Rn.6050
A_42_P473314	2.85e-10	11.948	12.0889	11.8802	12.298	12.1791	12.6437	12.8858	13.9506	13.9784	13.5695	Hla-dma	Rattus norvegicus major histocompatibility complex, class II, DM alpha (Hla-dma), mRNA [NM_198741]	NM_198741	294274	Rn.35809
A_44_P1017367	5.31e-05	6.66973	7.48455	7.09888	6.91528	7.40381	6.85502	5.61194	3.97155	3.82635	3.37338	Alb	Rattus norvegicus albumin (Alb), mRNA [NM_134326]	NM_134326	24186	Rn.202968
A_42_P693316	3.97e-14	7.74226	7.64407	7.42368	7.63674	7.92189	8.14488	8.94775	10.5735	11.4279	11.1493	Cfi	Rattus norvegicus complement factor I (Cfi), mRNA [NM_024157]	NM_024157	79126	Rn.7424
A_44_P326742	0.0014788	6.1419	5.72749	5.70804	5.39488	5.58262	5.06119	4.6234	4.96383	4.31304	4.06954	Dixdc1	Rattus norvegicus DIX domain containing 1 (Dixdc1), mRNA [NM_001037654]	NM_001037654	363062	Rn.8331
A_44_P1011716	1.17e-08	10.3532	10.2837	10.1644	11.9247	12.2807	11.9199	11.3654	11.0807	10.9618	11.0738	Adora2b	Rattus norvegicus adenosine A2B receptor (Adora2b), mRNA [NM_017161]	NM_017161	29316	Rn.89544
A_43_P19450	9.77e-11	9.91244	9.72468	10.1063	9.95763	9.58725	9.47424	9.20606	8.67423	8.72165	8.42774	Prkca	Protein kinase C alpha type (EC 2.7.11.13) (PKC-alpha) (PKC-A). [Source:Uniprot/SWISSPROT;Acc:P05696] [ENSRNOT00000004699]		24680	Rn.207908
A_44_P520175	2.81e-08	9.86023	9.93226	10.351	10.2043	9.70749	9.56428	9.3943	10.8726	11.1548	10.9636	Masp1	RNO487622 Rattus norvegicus partial mRNA for MASP-3 protein (masp1-3 gene), partially processed [AJ487622]	AJ487622	64023	Rn.203236
A_44_P419064	1.76e-06	12.7432	13.0836	12.7809	13.0878	13.8744	14.4225	14.1052	14.0524	14.6096	14.4339	Cfb	Rattus norvegicus complement factor B (Cfb), mRNA [NM_212466]	NM_212466	294257	Rn.109148
A_44_P200968	1.47e-07	10.4834	10.2989	10.104	10.9685	11.3513	11.5988	11.4719	11.7175	11.8206	11.4043	Tlr6	Rattus norvegicus toll-like receptor 6 (Tlr6), mRNA [NM_207604]	NM_207604	305353	Rn.163249
A_44_P475159	3.18e-10	7.28966	7.28883	7.09215	7.12044	7.35521	7.13716	7.57039	8.93742	9.17232	9.30331	Thy1	Rattus norvegicus thymus cell antigen 1, theta (Thy1), mRNA [NM_012673]	NM_012673	24832	Rn.108198
A_43_P16166	5.38e-07	5.08177	6.45775	5.85051	5.8538	5.41663	5.70511	5.67957	7.30669	8.06743	7.90666	Cd69	Rattus norvegicus CD69 antigen (Cd69), mRNA [NM_134327]	NM_134327	29187	Rn.23779
A_44_P332429	5.86e-08	13.9091	13.8916	13.9537	13.9567	14.0098	14.145	14.0361	14.6817	15.1504	15.4107	C1s	Rattus norvegicus complement component 1, s subcomponent (C1s), mRNA [NM_138900]	NM_138900	192262	Rn.4037
A_44_P463805	2.67e-07	4.20016	3.83999	3.12907	4.59688	4.35169	3.77694	3.90655	5.80389	6.29603	6.26814	Cd3z	Rattus norvegicus CD3 antigen, zeta polypeptide (Cd3z), mRNA [NM_170789]	NM_170789	25300	Rn.9997
A_44_P994692	1.82e-09	8.02932	8.13055	7.86957	8.20002	8.40513	8.77953	8.5198	10.8258	11.5825	11.4601	Zap70	Rattus norvegicus zeta-chain (TCR) associated protein kinase 70 (Zap70), mRNA [NM_001012002]	NM_001012002	301348	Rn.17862
A_43_P11546	7.39e-09	9.20638	8.64487	8.71686	9.39688	9.68618	9.75072	9.51982	9.87374	8.45395	7.64657	Cd24	Rattus norvegicus CD24 antigen (Cd24), mRNA [NM_012752]	NM_012752	25145	Rn.6007
A_43_P11543	9.49e-07	5.89642	5.38636	4.08305	5.27105	4.68609	5.05978	5.21754	8.50111	9.11454	9.19054	Klrd1	Rattus norvegicus killer cell lectin-like receptor, subfamily D, member 1 (Klrd1), mRNA [NM_012745]	NM_012745	25110	Rn.6025
A_44_P238270	5.43e-06	6.61538	6.1533	5.93913	6.49113	7.12252	7.26477	7.20315	8.35048	9.41557	8.14364	Klrk1	Rattus norvegicus killer cell lectin-like receptor subfamily K, member 1 (Klrk1), mRNA [NM_133512]	NM_133512	24934	Rn.14544
A_43_P19763	2.85e-08	11.2104	11.5239	11.3798	12.8788	13.4192	13.6354	13.4113	13.6658	13.4977	12.8144	Tlr2	Rattus norvegicus toll-like receptor 2 (Tlr2), mRNA [NM_198769]	NM_198769	310553	Rn.46387
A_44_P426558	8.71e-05	11.1901	11.8338	11.3029	11.779	12.0267	12.4869	12.9801	12.3078	11.838	11.812	Hspd1	Rattus norvegicus heat shock protein 1 (chaperonin) (Hspd1), mRNA [NM_022229]	NM_022229	63868	Rn.102058
A_44_P461402	0.000594328	6.48503	6.33328	5.32617	5.53087	5.47302	5.68677	5.53719	4.94155	4.59608	5.23706	Fcer1a	Rattus norvegicus Fc receptor, IgE, high affinity I, alpha polypeptide (Fcer1a), mRNA [NM_012724]	NM_012724	25047	Rn.9677
A_44_P531647	1.87e-07	8.48183	8.2727	8.48966	7.75818	7.98394	8.49392	9.21389	9.51218	9.37559	8.96253	Plcg2	Rattus norvegicus phospholipase C, gamma 2 (Plcg2), mRNA [NM_017168]	NM_017168	29337	Rn.9751
A_44_P1042876	1.02e-12	11.8901	13.2824	13.5446	13.3592	13.7484	13.4671	12.7425	11.6617	11.2044	11.4621	Hspa1a	Rattus norvegicus heat shock 70kD protein 1A (Hspa1a), mRNA [NM_031971]	NM_031971	24472	Rn.1950
A_43_P12714	1.08e-09	7.36148	6.97637	6.20906	6.76996	7.95514	7.94458	8.88866	9.12333	8.86027	8.326	C3ar1	Rattus norvegicus complement component 3a receptor 1 (C3ar1), mRNA [NM_032060]	NM_032060	84007	Rn.9772
A_44_P294650	6.53e-06	5.16003	4.69872	4.88678	4.31571	4.62244	4.28986	5.70195	6.54803	6.31668	6.02104	Brca1	Rattus norvegicus breast cancer 1 (Brca1), mRNA [NM_012514]	NM_012514	497672	Rn.48840
A_44_P296155	1.45e-06	14.9476	15.3332	15.124	15.1461	15.0766	15.1095	14.8206	16.055	16.5736	16.3581	RT1-A2	Rattus norvegicus RT1 class Ia, locus A2 (RT1-A2), mRNA [NM_001008829]	NM_001008829	24974	Rn.116787
A_42_P564712	5.34e-08	11.5676	11.5024	11.6198	11.409	11.6432	11.6921	11.6108	12.1808	12.6316	12.7243	Taok2	Rattus norvegicus TAO kinase 2 (Taok2), mRNA [NM_022702]	NM_022702	64666	Rn.9575
A_44_P104630	1.82e-07	7.49021	7.65181	7.06868	6.80515	7.23906	7.42029	7.80732	8.60651	8.66195	8.11064	Lat2	Rattus norvegicus linker for activation of T cells family, member 2 (Lat2), mRNA [NM_173840]	NM_173840	317676	Rn.163206
A_42_P492542	0.00023324	10.4932	11.3116	11.5631	11.1966	11.1395	11.2177	11.5333	11.5292	11.4645	11.1977	Jak3	Rattus norvegicus Janus kinase 3 (Jak3), mRNA [NM_012855]	NM_012855	25326	Rn.11159
A_43_P15515	2.24e-08	8.5188	8.27327	7.99104	9.27513	10.7546	11.0168	10.4388	10.4949	10.6657	10.2214	Ccr5	Rattus norvegicus chemokine (C-C motif) receptor 5 (Ccr5), mRNA [NM_053960]	NM_053960	117029	Rn.10736
A_43_P17016	8.15e-09	7.99294	7.74296	7.92878	7.73717	7.75503	8.2317	9.01938	10.07	9.61939	9.0182	Unc93b1	Rattus norvegicus unc-93 homolog B1 (C. elegans), mRNA (cDNA clone IMAGE:7127866) [BC088464]		361689	Rn.204473
A_42_P471271	5.79e-09	13.2759	13.1268	12.8961	13.1399	13.561	13.8186	14.4529	15.0045	14.8229	14.5092	Ptpn6	Rattus norvegicus protein tyrosine phosphatase, non-receptor type 6 (Ptpn6), mRNA [NM_053908]	NM_053908	116689	Rn.18985
A_44_P471182	3.37e-08	10.1404	9.86973	9.55355	9.9412	9.98992	10.4506	10.9886	12.1022	11.8489	11.4102	Pfc	PREDICTED: Rattus norvegicus properdin factor, complement (mapped) (Pfc_mapped), mRNA [XM_216784]		299314	Rn.204119
A_44_P1023538	1.94e-10	11.0126	10.923	10.8185	11.3863	11.3766	11.8506	11.5311	12.7899	13.5508	13.2516	C3	Rattus norvegicus complement component 3 (C3), mRNA [NM_016994]	NM_016994	24232	Rn.11378
A_42_P577136	0.00815312	5.19718	6.21232	5.67576	5.92809	5.56343	6.28993	7.22873	6.25011	6.33269	5.745	Fcer2a	Rattus norvegicus Fc receptor, IgE, low affinity II, alpha polypeptide (Fcer2a), transcript variant 1, mRNA [NM_001033924]	NM_001033924	171075	Rn.10326
A_44_P160877	2.39e-11	11.0526	11.1104	10.7173	11.1039	10.9306	10.7194	12.1255	13.3962	12.8398	12.4596	Cfh	Rattus norvegicus complement component factor H (Cfh), mRNA [NM_130409]	NM_130409	155012	Rn.101777
A_42_P664121	9.42e-05	8.08635	8.32993	8.66362	8.90957	9.15953	9.11926	8.7174	8.49628	8.42242	8.1698	Adora2a	Rattus norvegicus adenosine A2a receptor (Adora2a), mRNA [NM_053294]	NM_053294	25369	Rn.11180
A_44_P961703	5.59e-10	13.206	13.2957	13.3111	13.3974	13.1547	12.9702	12.755	11.9976	11.9797	12.004	Slit2	PREDICTED: Rattus norvegicus slit homolog 2 (Drosophila) (Slit2), mRNA [XM_346464]	XM_346464	360272	Rn.146652
A_44_P304323	8.95e-10	8.49577	8.31836	8.10304	8.8281	9.0946	8.76239	8.58277	10.9672	11.9257	13.0778	Ccl5	Rattus norvegicus chemokine (C-C motif) ligand 5 (Ccl5), mRNA [NM_031116]	NM_031116	81780	Rn.8019
A_44_P332606	4.12e-07	13.1517	13.2007	13.1024	13.1869	13.2157	13.37	13.414	14.7967	15.3299	14.7044	C2	Rattus norvegicus complement component 2 (C2), mRNA [NM_172222]	NM_172222	24231	Rn.98333
A_44_P417916	6.56e-06	9.7744	9.58242	9.94763	10.5848	10.9076	10.8886	10.523	10.4958	10.4908	9.95671	Myd88	Rattus norvegicus myeloid differentiation primary response gene 88 (Myd88), mRNA [NM_198130]	NM_198130	301059	Rn.37341
A_44_P299293	1.67e-05	5.44592	5.10829	4.58205	4.26596	5.10861	4.4279	4.49	6.27501	6.66364	6.536	Scap1	Rattus norvegicus src family associated phosphoprotein 1 (Scap1), mRNA [NM_173311]	NM_173311	286975	Rn.35285
A_44_P994492	2.59e-12	10.4489	10.3422	10.6697	10.5388	10.3554	10.2935	10.0301	8.94321	8.81898	8.5528	Ddah1	Rattus norvegicus dimethylarginine dimethylaminohydrolase 1 (Ddah1), mRNA [NM_022297]	NM_022297	64157	Rn.7398
A_44_P1039128	0.0080132	11.9403	12.9236	13.9779	14.4411	13.2176	13.3872	12.3773	14.0344	15.0456	13.3915	Cxcl10	Rattus norvegicus chemokine (C-X-C motif) ligand 10 (Cxcl10), mRNA [NM_139089]	NM_139089	245920	Rn.10584
A_44_P118970	5.76e-05	6.94531	7.01886	6.82873	6.40069	6.04558	5.90126	5.32602	6.10525	6.05986	5.39521	Il12a	Rattus norvegicus interleukin 12a (Il12a), mRNA [NM_053390]	NM_053390	84405	Rn.207199
A_44_P147040	6.79e-06	9.14529	9.13524	9.04533	8.87748	8.76195	8.60614	8.35701	7.94887	7.92111	8.06429	Adam10	ADAM 10 precursor (EC 3.4.24.81) (A disintegrin and metalloproteinase domain 10) (Mammalian disintegrin-metalloprotease) (Kuzbanian protein homolog) (CD156c antigen) (Fragment). [Source:Uniprot/SWISSPROT;Acc:Q10743] [ENSRNOT00000021066]		29650	Rn.42924
A_43_P13201	0.00372611	2.35842	2.87297	2.04085	2.49103	2.70906	2.15161	3.68624	3.85878	3.79962	3.6719	Ccr4	Rattus norvegicus chemokine (C-C motif) receptor 4 (Ccr4), mRNA [NM_133532]	NM_133532	171054	Rn.81076
A_44_P412290	1.54e-10	10.7213	10.649	10.2926	10.7978	10.7844	10.7894	10.5554	12.575	12.4984	11.8036	C1qg	Rattus norvegicus complement component 1, q subcomponent, gamma polypeptide (C1qg), mRNA [NM_001008524]	NM_001008524	362634	Rn.2393
A_44_P1043157	3.61e-07	10.039	9.92381	10.0233	10.5337	10.1481	9.7903	9.19083	10.6958	11.7825	12.2254	Cxcl9	Rattus norvegicus chemokine (C-X-C motif) ligand 9 (Cxcl9), mRNA [NM_145672]	NM_145672	246759	Rn.7391
A_44_P198684	0.00346595	5.17491	5.90188	5.09265	5.80245	4.75346	5.90686	6.19353	6.39366	6.06775	6.01961	Tlr5	Toll-like receptor 5 (Fragment). [Source:Uniprot/SPTREMBL;Acc:Q80Z87] [ENSRNOT00000004821]		289337	Rn.198962
A_44_P1037953	0.000646394	15.7175	15.3731	15.2057	15.0543	15.012	15.1045	14.6957	14.0974	14.3771	14.4854	Igf2	Rattus norvegicus insulin-like growth factor 2 (Igf2), mRNA [NM_031511]	NM_031511	24483	Rn.118681
A_44_P274130	0.00923027	4.85215	2.70254	2.80224	3.54079	3.59459	4.22112	5.04934	4.3963	5.33442	4.86335	C9	Rattus norvegicus complement component 9 (C9), mRNA [NM_057146]	NM_057146	117512	Rn.10252
A_42_P678430	2.3e-11	9.258	8.99808	9.00462	8.97078	9.25693	9.68339	10.3514	11.0177	10.8305	10.4276	Card9	Rattus norvegicus caspase recruitment domain family, member 9 (Card9), mRNA [NM_022303]	NM_022303	64171	Rn.64486
A_44_P245314	1.09e-13	16.1684	16.0958	16.2801	15.9814	15.7915	15.6555	15.0913	14.5829	14.3958	14.4261	Cacnb3	Rattus norvegicus calcium channel, voltage-dependent, beta 3 subunit (Cacnb3), mRNA [NM_012828]	NM_012828	25297	Rn.2808
A_44_P536089	2.56e-07	5.65977	5.65608	4.50476	5.47449	4.82027	5.33698	5.82606	8.69359	8.86557	8.91947	Klre1	Rattus norvegicus killer cell lectin-like receptor, family E, member 1 (Klre1), mRNA [NM_181372]	NM_181372	297645	Rn.16199
A_42_P735417	3.11e-10	11.941	12.1826	11.9177	13.3893	14.3582	15.0166	14.4145	14.0832	13.7944	13.7404	Fcgr2b	Rattus norvegicus Fc receptor, IgG, low affinity IIb (Fcgr2b), mRNA [NM_175756]	NM_175756	289211	Rn.33323
A_42_P527724	4.59e-09	9.40078	10.49	9.82998	11.8542	13.654	14.0716	11.3869	12.4803	12.7492	11.2888	Fcnb	Rattus norvegicus ficolin B (Fcnb), mRNA [NM_053634]	NM_053634	114091	Rn.48281
A_44_P477620	9.27e-11	10.4337	10.3096	9.83779	9.99884	10.286	10.5564	11.2365	11.5614	11.8326	11.9873	Pla2g4a	Rattus norvegicus phospholipase A2, group IVA (cytosolic, calcium-dependent) (Pla2g4a), mRNA [NM_133551]	NM_133551	24653	Rn.10162
A_42_P518855	4.49e-09	7.88542	7.85198	7.11013	8.31405	9.6157	9.61494	9.7754	10.3797	10.345	9.81823	Bcl2a1	Rattus norvegicus B-cell leukemia/lymphoma 2 related protein A1 (Bcl2a1), mRNA [NM_133416]	NM_133416	170929	Rn.19770
A_44_P540992	3.41e-08	2.30237	2.742	3.17326	4.29612	6.26492	6.32505	2.92711	2.15121	2.12901	2.22846	Ereg	Rattus norvegicus epiregulin (Ereg), mRNA [NM_021689]	NM_021689	59325	Rn.42897
A_44_P293904	9.06e-10	8.73654	8.55982	8.31605	8.37794	8.83154	9.2679	10.3172	11.1192	10.5189	10.1151	Syk	Rattus norvegicus spleen tyrosine kinase (Syk), mRNA [NM_012758]	NM_012758	25155	Rn.87407
A_44_P189496	9.81e-11	6.8539	7.33922	6.51085	6.97507	8.51531	9.20403	10.031	9.25041	9.0287	8.55453	Fcgr1	Rattus norvegicus high-affinity immunoglobulin gamma Fc receptor I mRNA, partial cds. [AF416291]	AF416291	295279	Rn.16643
A_44_P367688	3.95e-10	11.4408	11.679	11.1657	11.3699	11.4048	11.3003	11.1511	12.8872	13.5895	13.7127	RT1-Da	Rattus norvegicus RT1 class II, locus Da (RT1-Da), mRNA [NM_001008847]	NM_001008847	294269	Rn.103146
A_43_P21800	1.17e-05	11.0929	10.8485	11.2548	10.6011	10.5925	10.6013	10.2108	9.77705	10.3372	10.1553	JIK	Rattus norvegicus JNK/SAPK-inhibitory kinase (JIK), mRNA [NM_001024254]	NM_001024254	304530	Rn.162145
A_44_P1021361	3.67e-10	11.7443	11.4445	11.2797	11.1787	10.7802	10.7377	10.9735	12.5753	12.7569	12.1479	Tlr3	Rattus norvegicus toll-like receptor 3 (Tlr3), mRNA [NM_198791]	NM_198791	364594	Rn.15273
A_43_P21634	0.00723759	13.5043	14.0008	13.7592	13.4909	13.5095	13.8051	13.7972	13.9697	14.8313	14.8767	C4a	Rattus norvegicus complement component 4a (C4a), mRNA [NM_031504]	NM_031504	24233	Rn.81052
A_44_P294838	4.91e-09	2.70168	3.30581	3.53992	4.06497	7.33415	7.13448	4.90142	5.56142	4.68458	3.37475	Il1a	Rattus norvegicus interleukin 1 alpha (Il1a), mRNA [NM_017019]	NM_017019	24493	Rn.12300
A_44_P422630	1.37e-05	12.8106	12.7171	12.7921	12.9208	12.8926	13.1498	12.968	13.4142	13.9142	13.6575	Serping1	Rattus norvegicus serine (or cysteine) peptidase inhibitor, clade G, member 1 (Serping1), mRNA [NM_199093]	NM_199093	295703	Rn.100285
A_42_P572521	5.69e-10	11.4049	11.6771	11.1762	11.4176	12.5903	13.101	14.0997	13.2996	12.8648	12.2932	C5r1	Rattus norvegicus complement component 5, receptor 1 (C5r1), mRNA [NM_053619]	NM_053619	113959	Rn.10680
A_42_P817417	3.78e-10	11.2283	11.6732	12.0006	12.8412	13.0944	13.015	12.5686	12.1558	11.8326	11.5052	PVR	Rattus norvegicus poliovirus receptor (PVR), mRNA [NM_017076]	NM_017076	25066	Rn.10677
A_44_P269630	3.48e-09	10.8311	11.0383	10.5533	11.2106	11.5428	11.7881	11.8445	11.3842	10.8747	10.9237	Taf9	Rattus norvegicus TAF9 RNA polymerase II, TATA box binding protein (TBP)-associated factor (Taf9), transcript variant 1, mRNA [NM_001012463]	NM_001012463	373541	Rn.8139
A_44_P466118	1.13e-07	9.09746	9.1724	8.83651	10.1255	10.2274	10.6418	11.2452	11.2793	11.3517	10.457	Slc11a1	Rattus norvegicus solute carrier family 11 (proton-coupled divalent metal ion transporters), member 1 (Slc11a1), mRNA [NM_001031658]	NM_001031658	316519	Rn.105919
A_44_P487764	7.33e-11	13.7328	13.8698	13.2466	13.7184	13.6116	13.7938	13.7504	16.0628	16.0716	15.4391	C1qa	Rattus norvegicus complement component 1, q subcomponent, alpha polypeptide (C1qa), mRNA [NM_001008515]	NM_001008515	298566	Rn.105647
A_43_P15259	7.34e-08	13.6423	13.7257	13.9623	14.2869	14.8439	14.7543	14.5089	14.1521	14.1716	14.0485	Tnfrsf1a	Rattus norvegicus tumor necrosis factor receptor superfamily, member 1a (Tnfrsf1a), mRNA [NM_013091]	NM_013091	25625	Rn.11119
A_44_P517650	5.35e-09	10.9591	10.7984	10.9876	10.5025	10.8649	11.1699	11.3502	11.6769	11.9922	12.3099	Adam17	Rattus norvegicus a disintegrin and metalloproteinase domain 17 (tumor necrosis factor, alpha, converting enzyme) (Adam17), mRNA [NM_020306]	NM_020306	57027	Rn.144585
GO:0048585 negative regulation of response to stimulus
Probe Name	FDR(False discovery rate )	0h	0.5h	1h	3h	6h	9h	1d	4d	7d	14d	Gene Symbol	Description	Genbank Accession	Entrez Gene	UniGene
A_42_P768024	3.22e-09	10.1241	10.0162	9.52117	10.0403	10.3731	10.5039	10.6832	11.7979	12.2432	12.3509	Spn	Rat mRNA for leukosialin [Y00090]	Y00090	24796	Rn.11144
A_43_P14911	9.2e-09	8.85175	11.73	11.5416	12.166	13.3403	12.9659	11.6344	10.6099	10.9788	10.7212	Il1b	Rattus norvegicus interleukin 1 beta (Il1b), mRNA [NM_031512]	NM_031512	24494	Rn.9869
A_42_P509766	1.67e-09	6.50126	6.21362	6.34213	6.42866	6.5233	6.49927	6.17134	5.32997	5.36118	5.46173	Ppara	Rattus norvegicus peroxisome proliferator activated receptor alpha (Ppara), mRNA [NM_013196]	NM_013196	25747	Rn.9753
A_43_P12450	1.15e-05	3.43849	3.45749	3.28073	2.98184	2.81557	2.85563	4.15785	6.42974	5.25177	3.30719	Fabp7	Rattus norvegicus fatty acid binding protein 7, brain (Fabp7), mRNA [NM_030832]	NM_030832	80841	Rn.10014
A_42_P522899	4.78e-12	10.1543	9.49788	9.66459	9.90231	10.1963	10.5374	10.7515	11.7869	11.8367	11.2005	Tgfb1	Rattus norvegicus transforming growth factor, beta 1 (Tgfb1), mRNA [NM_021578]	NM_021578	59086	Rn.40136
A_44_P491796	6.06e-13	17.3375	17.3738	17.4415	17.6023	17.7483	17.7583	17.8404	16.8367	16.3889	15.6746	Spp1	Rattus norvegicus secreted phosphoprotein 1 (Spp1), mRNA [NM_012881]	NM_012881	25353	Rn.8871
A_44_P500056	2.77e-09	10.4365	10.4354	10.7645	11.3157	11.4624	11.1877	10.9836	8.54005	8.33498	7.31807	Gpx2	Rattus norvegicus glutathione peroxidase 2 (Gpx2), mRNA [NM_183403]	NM_183403	29326	Rn.3503
A_44_P548126	6.27e-09	6.65284	9.38774	10.2339	9.64864	9.50661	9.82257	9.20155	8.55472	8.34606	8.26902	Socs3	Rattus norvegicus suppressor of cytokine signaling 3 (Socs3), mRNA [NM_053565]	NM_053565	89829	Rn.127801
A_44_P102369	0.000142497	6.68078	6.81988	7.50631	8.27041	7.12785	7.45047	7.2527	7.72557	7.91239	7.49007	Socs1	Rattus norvegicus suppressor of cytokine signaling 1 (Socs1), mRNA [NM_145879]	NM_145879	252971	Rn.82754
A_44_P482476	3.72e-10	11.6815	11.6175	11.5119	12.933	13.6223	14.0972	14.0848	14.6334	14.032	13.6389	Fcgr3	Rat class III Fc-gamma receptor mRNA, complete cds. [M64368]	M64368	116591	Rn.6050
A_42_P805300	4.09e-10	14.8655	14.7303	14.7355	14.7892	15.0413	15.1168	15.9773	16.3095	16.1048	15.6245	Gpx1	Rattus norvegicus glutathione peroxidase 1 (Gpx1), mRNA [NM_030826]	NM_030826	24404	Rn.11323
A_43_P12617	3.86e-11	11.8139	11.7352	11.8149	11.7992	11.372	11.205	10.7065	10.3916	10.1856	10.1585	Grb14	Rattus norvegicus growth factor receptor bound protein 14 (Grb14), mRNA [NM_031623]	NM_031623	58844	Rn.30028
A_44_P456197	2.71e-08	5.50182	5.00405	5.0377	5.54029	6.51594	6.72973	6.61777	7.65026	7.52147	6.08191	Crhr1	Rattus norvegicus corticotropin-feleasing factor type 1 receptor mRNA, 3'UTR, partial sequence. [AF039203]	AF039203	58959	Rn.10499
A_44_P451916	0.00021383	10.9467	10.8518	11.2694	11.741	11.4672	11.5427	10.9914	11.803	12.8622	12.0855	Tap1	Rattus norvegicus transporter 1, ATP-binding cassette, sub-family B (MDR/TAP) (Tap1), mRNA [NM_032055]	NM_032055	24811	Rn.10763
A_44_P533794	8.44e-08	10.5135	10.2499	10.0949	11.6414	11.8692	12.0985	11.6716	11.8966	11.8867	11.4146	Tnfrsf1b	Rattus norvegicus tumor necrosis factor receptor superfamily, member 1b (Tnfrsf1b), mRNA [NM_130426]	NM_130426	156767	Rn.83633
A_44_P524359	1.03e-07	15.7513	16.215	16.4441	16.9232	16.8022	16.1832	16.011	16.257	16.3324	16.3035	Anxa1	Rattus norvegicus annexin A1 (Anxa1), mRNA [NM_012904]	NM_012904	25380	Rn.1792
A_43_P19450	9.77e-11	9.91244	9.72468	10.1063	9.95763	9.58725	9.47424	9.20606	8.67423	8.72165	8.42774	Prkca	Protein kinase C alpha type (EC 2.7.11.13) (PKC-alpha) (PKC-A). [Source:Uniprot/SWISSPROT;Acc:P05696] [ENSRNOT00000004699]		24680	Rn.207908
A_44_P442569	6.99e-11	5.96963	5.87443	6.17646	6.85236	6.99622	6.43378	5.8834	4.84357	5.00724	4.86976	Esr2	Rattus norvegicus estrogen receptor 2 beta (Esr2), mRNA [NM_012754]	NM_012754	25149	Rn.37460
A_44_P384213	0.00213991	5.94146	8.2406	6.87186	7.24524	7.596	7.68721	7.36629	6.57505	7.23597	6.63506	Il10	Rattus norvegicus interleukin 10 (Il10), mRNA [NM_012854]	NM_012854	25325	Rn.9868
A_44_P137633	5.38e-06	9.57944	9.79216	9.88534	9.7709	9.56217	9.55462	8.97037	8.55255	8.82501	9.00278	Adora1	Adenosine A1 receptor. [Source:Uniprot/SWISSPROT;Acc:P25099] [ENSRNOT00000004602]		29290	Rn.32078
A_44_P445166	0.000215139	7.54346	7.78887	8.06858	7.70801	7.72338	8.22591	8.28845	8.56723	9.08489	8.99952	Inppl1	Rattus norvegicus inositol polyphosphate phosphatase-like 1 (Inppl1), mRNA [NM_022944]	NM_022944	65038	Rn.42902
A_44_P486304	1.39e-06	3.57355	3.03783	2.42995	2.44885	3.57402	3.99926	4.84773	5.60513	5.46843	4.86266	Ocil	osteoclast inhibitory lectin [Source:RefSeq_peptide;Acc:NP_569086] [ENSRNOT00000010098]		113937	Rn.22573
A_44_P394636	1.75e-10	10.0998	9.82457	9.9911	9.95701	10.1012	10.6482	10.9845	12.0837	11.9644	11.4036	Inpp5d	Rattus norvegicus inositol polyphosphate-5-phosphatase D (Inpp5d), mRNA [NM_019311]	NM_019311	54259	Rn.10659
A_42_P473467	4.31e-09	9.65209	9.49628	9.6964	9.58933	9.67284	9.97932	10.3027	11.0127	10.6466	10.1598	Cd276	Rattus norvegicus CD276 antigen (Cd276), mRNA [NM_182824]	NM_182824	315716	Rn.76129
A_43_P11967	8.73e-06	7.97228	7.88254	7.55588	8.02247	8.00903	7.51006	7.03471	6.93037	7.33456	7.3921	Mcp	Rattus norvegicus membrane cofactor protein (Mcp), mRNA [NM_019190]	NM_019190	29333	Rn.163242
A_43_P14162	4.52e-10	15.0773	14.3721	14.4538	14.9511	15.2778	15.76	16.3866	16.3587	16.3777	15.4417	A2m	Rattus norvegicus alpha-2-macroglobulin (A2m), mRNA [NM_012488]	NM_012488	24153	Rn.198688
A_44_P435596	1.77e-10	5.76273	9.93384	9.61324	8.18093	8.26652	7.88913	7.88904	6.48193	5.9541	5.59054	Zfp36	Rattus norvegicus zinc finger protein 36 (Zfp36), mRNA [NM_133290]	NM_133290	79426	Rn.82737
A_44_P296155	1.45e-06	14.9476	15.3332	15.124	15.1461	15.0766	15.1095	14.8206	16.055	16.5736	16.3581	RT1-A2	Rattus norvegicus RT1 class Ia, locus A2 (RT1-A2), mRNA [NM_001008829]	NM_001008829	24974	Rn.116787
A_44_P109648	0.000177069	6.67585	8.10026	8.00578	7.446	7.14952	7.89824	8.18143	7.71387	7.79112	7.67848	Ctla4	Rattus norvegicus cytotoxic T-lymphocyte-associated protein 4 (Ctla4), mRNA [NM_031674]	NM_031674	63835	Rn.10259
A_42_P471271	5.79e-09	13.2759	13.1268	12.8961	13.1399	13.561	13.8186	14.4529	15.0045	14.8229	14.5092	Ptpn6	Rattus norvegicus protein tyrosine phosphatase, non-receptor type 6 (Ptpn6), mRNA [NM_053908]	NM_053908	116689	Rn.18985
A_42_P664121	9.42e-05	8.08635	8.32993	8.66362	8.90957	9.15953	9.11926	8.7174	8.49628	8.42242	8.1698	Adora2a	Rattus norvegicus adenosine A2a receptor (Adora2a), mRNA [NM_053294]	NM_053294	25369	Rn.11180
A_43_P12433	7.37e-07	7.04265	6.90302	6.7722	7.2393	6.94598	6.45697	5.56786	5.96545	6.85978	6.96383	Grid2	Rattus norvegicus glutamate receptor, ionotropic, delta 2 (Grid2), mRNA [NM_024379]	NM_024379	79220	Rn.10046
A_44_P256301	4.39e-07	7.83683	6.97405	6.63494	6.75434	7.50262	7.77901	7.22827	8.94869	8.53417	9.36196	Grem1	Rattus norvegicus gremlin 1 homolog, cysteine knot superfamily (Xenopus laevis) (Grem1), mRNA [NM_019282]	NM_019282	50566	Rn.42929
A_42_P735417	3.11e-10	11.941	12.1826	11.9177	13.3893	14.3582	15.0166	14.4145	14.0832	13.7944	13.7404	Fcgr2b	Rattus norvegicus Fc receptor, IgG, low affinity IIb (Fcgr2b), mRNA [NM_175756]	NM_175756	289211	Rn.33323
A_43_P11836	0.000405365	7.49039	7.51947	7.60909	7.37158	7.35736	7.24766	6.48564	6.14648	6.89412	6.8537	Drd3	Rattus norvegicus dopamine receptor D3 (Drd3), mRNA [NM_017140]	NM_017140	29238	Rn.10356
A_43_P21800	1.17e-05	11.0929	10.8485	11.2548	10.6011	10.5925	10.6013	10.2108	9.77705	10.3372	10.1553	JIK	Rattus norvegicus JNK/SAPK-inhibitory kinase (JIK), mRNA [NM_001024254]	NM_001024254	304530	Rn.162145
A_44_P219972	1.59e-07	9.45656	9.17693	9.26902	9.89023	10.1619	10.2405	10.0171	10.5603	10.0355	9.54125	Nt5e	Rattus norvegicus 5' nucleotidase, ecto (Nt5e), mRNA [NM_021576]	NM_021576	58813	Rn.40132
A_44_P452261	2.62e-05	3.08752	4.84836	4.17549	4.65112	4.81186	4.14448	2.81401	4.75445	5.51605	4.75185	Il2ra	Rattus norvegicus interleukin 2 receptor, alpha chain (Il2ra), mRNA [NM_013163]	NM_013163	25704	Rn.9872
A_42_P665509	1.51e-10	17.6795	17.9719	17.8803	17.8887	17.8078	17.6076	17.2342	16.3393	16.1357	16.4334	Mapk8ip	Rattus norvegicus mitogen activated protein kinase 8 interacting protein (Mapk8ip), mRNA [NM_053777]	NM_053777	116457	Rn.44266
A_44_P422630	1.37e-05	12.8106	12.7171	12.7921	12.9208	12.8926	13.1498	12.968	13.4142	13.9142	13.6575	Serping1	Rattus norvegicus serine (or cysteine) peptidase inhibitor, clade G, member 1 (Serping1), mRNA [NM_199093]	NM_199093	295703	Rn.100285

## Sheet: S2.2
Table S2.2. The expression of key regulatory genes involved in inflammatory response
GO:0006954 inflammatory response
Probe Name	FDR(False discovery rate )	0h	0.5h	1h	3h	6h	9h	1d	4d	7d	14d	Gene Symbol	Description	Genbank Accession	Entrez Gene	UniGene
A_42_P473398	9.10008	15.2388	15.2913	14.5544	13.8943	12.095	9.4585	9.11929	8.63299	7.66e-16	1.53e-15	Cxcl1	Rattus norvegicus chemokine (C-X-C motif) ligand 1 (Cxcl1), mRNA [NM_030845]	NM_030845	81503	Rn.10907
A_44_P515197	5.8762	13.2247	12.9895	13.5114	13.3393	10.4818	7.01042	6.81497	6.2956	5.69e-15	1.02e-13	Cxcl2	Rattus norvegicus chemokine (C-X-C motif) ligand 2 (Cxcl2), mRNA [NM_053647]	NM_053647	114105	Rn.10230
A_42_P693316	7.74226	7.42368	7.63674	7.92189	8.14488	8.94775	10.5735	11.4279	11.1493	3.97e-14	1.54e-12	Cfi	Rattus norvegicus complement factor I (Cfi), mRNA [NM_024157]	NM_024157	79126	Rn.7424
A_44_P371339	2.48596	9.47989	11.1155	11.2877	10.9572	8.01864	6.97217	6.70698	5.43863	6.47e-14	3.04e-12	Il6	Rattus norvegicus interleukin 6 (Il6), mRNA [NM_012589]	NM_012589	24498	Rn.9873
A_44_P377266	2.24637	2.78247	5.72957	6.84037	7.09938	8.5315	8.12951	7.99706	6.70648	1.32e-13	9.04e-12	Oldlr1	Rattus norvegicus oxidized low density lipoprotein (lectin-like) receptor 1 (Oldlr1), mRNA [NM_133306]	NM_133306	140914	Rn.87449
A_44_P327799	11.1218	11.0357	11.1672	10.8634	10.6658	10.1001	8.9373	8.29031	8.0549	1.36e-13	9.9e-12	Apoc3	Rattus norvegicus apolipoprotein C-III (Apoc3), mRNA [NM_012501]	NM_012501	24207	Rn.195323
A_44_P443751	10.2952	10.1535	11.0895	12.1913	12.4413	12.6945	12.0794	11.8733	10.7044	1.79e-13	1.55e-11	Pdpn	Rattus norvegicus podoplanin (Pdpn), mRNA [NM_019358]	NM_019358	54320	Rn.794
A_44_P363116	5.80833	8.62706	11.5251	12.9935	13.3151	10.3644	6.89863	6.41056	6.51824	2.7e-13	3.22e-11	Gm1960	Rattus norvegicus gene model 1960, (NCBI) (Gm1960), mRNA [NM_138522]	NM_138522	171551	Rn.10525
A_44_P448431	5.42936	4.75995	5.185	6.7027	8.34292	11.0871	11.5678	11.1598	9.68331	6.73e-13	1.26e-10	Cd8a	Rattus norvegicus CD8 antigen, alpha chain (Cd8a), mRNA [NM_031538]	NM_031538	24930	Rn.10306
A_44_P298049	10.1307	9.74652	9.84624	10.2911	10.8191	12.1064	13.3776	12.8558	11.8273	2.75e-12	8.85e-10	Ncf1	Rattus norvegicus neutrophil cytosolic factor 1 (Ncf1), mRNA [NM_053734]	NM_053734	114553	Rn.38575
A_43_P12079	9.51697	9.28241	11.3333	12.5765	12.9434	10.2852	9.1566	9.07564	9.05702	7.92e-12	3.81e-09	Ptges	Rattus norvegicus prostaglandin E synthase (Ptges), mRNA [NM_021583]	NM_021583	59103	Rn.7730
A_42_P695401	11.736	15.7371	16.9378	17.0861	17.0849	15.8154	13.6316	14.0262	13.3626	1.25e-11	7.15e-09	Ccl2	Rattus norvegicus chemokine (C-C motif) ligand 2 (Ccl2), mRNA [NM_031530]	NM_031530	24770	Rn.4772
A_44_P160877	11.0526	10.7173	11.1039	10.9306	10.7194	12.1255	13.3962	12.8398	12.4596	2.39e-11	1.69e-08	Cfh	Rattus norvegicus complement component factor H (Cfh), mRNA [NM_130409]	NM_130409	155012	Rn.101777
A_43_P11472	9.68675	9.73778	12.2927	13.3872	13.1921	13.9165	12.8887	11.5074	10.621	3.73e-11	3.04e-08	Hmox1	Rattus norvegicus heme oxygenase (decycling) 1 (Hmox1), mRNA [NM_012580]	NM_012580	24451	Rn.3160
A_43_P14872	12.0831	11.9104	12.4487	13.5894	14.1745	14.6204	14.4527	14.2709	13.3622	3.81e-11	3.12e-08	Sdc1	Rattus norvegicus syndecan 1 (Sdc1), mRNA [NM_013026]	NM_013026	25216	Rn.11176
A_44_P462661	9.11678	9.9871	12.8204	14.0397	14.0235	13.3949	12.5179	12.3278	11.9122	4.37e-11	3.73e-08	Il1rn	Rattus norvegicus interleukin 1 receptor antagonist (Il1rn), mRNA [NM_022194]	NM_022194	60582	Rn.162640
A_43_P14894	4.89986	4.6172	8.35264	10.2593	10.9243	12.1322	9.13115	7.92733	6.64345	4.47e-11	3.85e-08	Nppb	Rattus norvegicus natriuretic peptide precursor type B (Nppb), mRNA [NM_031545]	NM_031545	25105	Rn.3835
A_44_P468468	7.60414	7.29144	7.88829	8.13987	8.46899	9.13312	10.3	11.1703	9.88521	5.97e-11	5.67e-08	Lbp	Rattus norvegicus lipopolysaccharide binding protein (Lbp), mRNA [NM_017208]	NM_017208	29469	Rn.48863
A_44_P273839	3.74482	3.54722	8.09338	9.58733	9.2097	8.12265	7.37524	7.57164	8.61706	6.96e-11	6.86e-08	Reg3g	Rattus norvegicus regenerating islet-derived 3 gamma (Reg3g), mRNA [NM_173097]	NM_173097	24620	Rn.9729
A_44_P487764	13.7328	13.2466	13.7184	13.6116	13.7938	13.7504	16.0628	16.0716	15.4391	7.33e-11	7.45e-08	C1qa	Rattus norvegicus complement component 1, q subcomponent, alpha polypeptide (C1qa), mRNA [NM_001008515]	NM_001008515	298566	Rn.105647
A_42_P461587	8.87573	8.78272	10.779	11.6887	11.5349	10.3683	9.68431	9.66146	9.40879	7.62e-11	7.89e-08	Ngfb	Beta-nerve growth factor precursor (Beta-NGF). [Source:Uniprot/SWISSPROT;Acc:P25427] [ENSRNOT00000022200]		310738	Rn.22168
A_44_P189496	6.8539	6.51085	6.97507	8.51531	9.20403	10.031	9.25041	9.0287	8.55453	9.81e-11	1.11e-07	Fcgr1	Rattus norvegicus high-affinity immunoglobulin gamma Fc receptor I mRNA, partial cds. [AF416291]	AF416291	295279	Rn.16643
A_44_P265911	8.09039	8.03248	8.33266	8.47183	8.77254	9.24565	10.1333	9.53313	9.21424	1.17e-10	1.39e-07	Cnr2	Rattus norvegicus cDNA clone IMAGE:7376109 [BC107941]	BC107941	57302	Rn.48776
A_44_P515317	7.80791	7.82877	7.90911	8.27506	8.4966	8.98081	9.931	10.157	9.61548	1.38e-10	1.73e-07	Igfbp4	Rattus norvegicus insulin-like growth factor binding protein 4 (Igfbp4), mRNA [NM_001004274]	NM_001004274	360622	Rn.160666
A_42_P591344	11.5132	10.9337	12.0165	13.0598	13.7233	14.4452	14.4913	14.1621	13.4723	1.56e-10	2.03e-07	Itgb2	Rattus norvegicus integrin beta 2, mRNA (cDNA clone IMAGE:7374316), complete cds. [BC099151]	BC099151	309684	Rn.42962
A_44_P270366	2.40432	3.18709	5.31669	7.48037	6.70926	3.62609	2.42282	2.46247	2.20464	1.77e-10	2.41e-07	Cxcl5	Rattus norvegicus chemokine (C-X-C motif) ligand 5 (Cxcl5), mRNA [NM_022214]	NM_022214	60665	Rn.44449
A_44_P1023538	11.0126	10.8185	11.3863	11.3766	11.8506	11.5311	12.7899	13.5508	13.2516	1.94e-10	2.72e-07	C3	Rattus norvegicus complement component 3 (C3), mRNA [NM_016994]	NM_016994	24232	Rn.11378
A_42_P735417	11.941	11.9177	13.3893	14.3582	15.0166	14.4145	14.0832	13.7944	13.7404	3.11e-10	4.93e-07	Fcgr2b	Rattus norvegicus Fc receptor, IgG, low affinity IIb (Fcgr2b), mRNA [NM_175756]	NM_175756	289211	Rn.33323
A_44_P482476	11.6815	11.5119	12.933	13.6223	14.0972	14.0848	14.6334	14.032	13.6389	3.72e-10	6.14e-07	Fcgr3	Rat class III Fc-gamma receptor mRNA, complete cds. [M64368]	M64368	116591	Rn.6050
A_42_P572521	11.4049	11.1762	11.4176	12.5903	13.101	14.0997	13.2996	12.8648	12.2932	5.69e-10	1.06e-06	C5r1	Rattus norvegicus complement component 5, receptor 1 (C5r1), mRNA [NM_053619]	NM_053619	113959	Rn.10680
A_43_P15544	7.49756	6.45145	7.63503	9.31633	10.2956	8.44453	7.25382	7.11245	7.36617	6.95e-10	1.35e-06	Ltb4r	Rattus norvegicus leukotriene B4 receptor (Ltb4r), mRNA [NM_021656]	NM_021656	59264	Rn.41003
A_44_P381917	8.49044	10.0392	12.1055	11.4795	11.4153	10.1654	10.1839	9.92521	9.02658	7.65e-10	1.54e-06	Sphk1	Rattus norvegicus sphingosine kinase 1 (Sphk1), mRNA [NM_133386]	NM_133386	170897	Rn.18522
A_44_P304323	8.49577	8.10304	8.8281	9.0946	8.76239	8.58277	10.9672	11.9257	13.0778	8.95e-10	1.87e-06	Ccl5	Rattus norvegicus chemokine (C-C motif) ligand 5 (Ccl5), mRNA [NM_031116]	NM_031116	81780	Rn.8019
A_44_P674708	3.33624	5.81773	7.80814	8.31248	8.72109	7.59274	4.19388	4.12519	4.15249	2.37e-09	6.14e-06	S100a8	UI-R-FS1-cqk-h-23-0-UI.s1 UI-R-FS1 Rattus norvegicus cDNA clone UI-R-FS1-cqk-h-23-0-UI 3', mRNA sequence [CA507495]	CA507495	116547	Rn.31839
A_42_P768024	10.1241	9.52117	10.0403	10.3731	10.5039	10.6832	11.7979	12.2432	12.3509	3.22e-09	8.97e-06	Spn	Rat mRNA for leukosialin [Y00090]	Y00090	24796	Rn.11144
A_42_P527724	9.40078	9.82998	11.8542	13.654	14.0716	11.3869	12.4803	12.7492	11.2888	4.59e-09	1.38e-05	Fcnb	Rattus norvegicus ficolin B (Fcnb), mRNA [NM_053634]	NM_053634	114091	Rn.48281
A_44_P294838	2.70168	3.53992	4.06497	7.33415	7.13448	4.90142	5.56142	4.68458	3.37475	4.91e-09	1.51e-05	Il1a	Rattus norvegicus interleukin 1 alpha (Il1a), mRNA [NM_017019]	NM_017019	24493	Rn.12300
A_44_P313684	7.65834	7.7229	8.03606	7.31763	7.50954	6.77946	5.63045	5.79052	6.02621	8.75e-09	3.05e-05	Slc7a2	cationic amino acid transporter-2A [Source:RefSeq_peptide;Acc:NP_072141] [ENSRNOT00000015127]		64554	Rn.48707
A_44_P230320	9.33669	12.0069	12.7449	13.697	13.3326	11.8057	10.7549	11.1844	10.8864	1.98e-08	8.12e-05	Il1b	Rattus norvegicus interleukin 1 beta (Il1b), mRNA [NM_031512]	NM_031512	24494	Rn.9869
A_44_P151156	1.91794	3.74255	2.32561	4.30899	5.36595	6.42221	7.6929	8.07638	6.48513	2.05e-08	8.48e-05	Kng1	Rattus norvegicus kininogen 1 (Kng1), mRNA [NM_012696]	NM_012696	24903	Rn.128333
A_43_P15515	8.5188	7.99104	9.27513	10.7546	11.0168	10.4388	10.4949	10.6657	10.2214	2.24e-08	9.37e-05	Ccr5	Rattus norvegicus chemokine (C-C motif) receptor 5 (Ccr5), mRNA [NM_053960]	NM_053960	117029	Rn.10736
A_43_P11985	3.15974	7.40463	7.68213	9.8419	10.2066	8.02517	6.26182	5.57121	5.99594	2.44e-08	0.000103984	Ccl20	Rattus norvegicus chemokine (C-C motif) ligand 20 (Ccl20), mRNA [NM_019233]	NM_019233	29538	Rn.10722
A_44_P1022002	11.0428	13.4644	13.6142	14.8862	15.3169	14.1701	12.3364	12.673	11.9391	3.07e-08	0.00013649	Ccl7	Rattus norvegicus chemokine (C-C motif) ligand 7 (Ccl7), mRNA [NM_001007612]	NM_001007612	287561	Rn.26815
A_44_P472989	8.04298	9.88112	9.25929	9.55581	9.29061	7.92649	8.41568	8.61978	8.49258	6.88e-08	0.000352882	Ptgs2	Rattus norvegicus prostaglandin-endoperoxide synthase 2 (Ptgs2), mRNA [NM_017232]	NM_017232	29527	Rn.44369
A_44_P358235	9.85975	8.99747	10.5902	11.8781	12.3021	11.39	10.0181	9.54085	9.65274	8.48e-08	0.00045273	Ccr1	Rattus norvegicus chemokine (C-C motif) receptor 1 (Ccr1), mRNA [NM_020542]	NM_020542	57301	Rn.34673
A_44_P466118	9.09746	8.83651	10.1255	10.2274	10.6418	11.2452	11.2793	11.3517	10.457	1.13e-07	0.000635403	Slc11a1	Rattus norvegicus solute carrier family 11 (proton-coupled divalent metal ion transporters), member 1 (Slc11a1), mRNA [NM_001031658]	NM_001031658	316519	Rn.105919
A_44_P332606	13.1517	13.1024	13.1869	13.2157	13.37	13.414	14.7967	15.3299	14.7044	4.12e-07	0.00284308	C2	Rattus norvegicus complement component 2 (C2), mRNA [NM_172222]	NM_172222	24231	Rn.98333
A_43_P15247	5.68904	6.36243	8.17461	8.11222	6.89902	5.97727	4.55307	5.80984	6.49326	4.32e-07	0.00300263	Tac1	Rattus norvegicus tachykinin 1 (Tac1), mRNA [NM_012666]	NM_012666	24806	Rn.1920
A_43_P16166	5.08177	5.85051	5.8538	5.41663	5.70511	5.67957	7.30669	8.06743	7.90666	5.38e-07	0.00384869	Cd69	Rattus norvegicus CD69 antigen (Cd69), mRNA [NM_134327]	NM_134327	29187	Rn.23779
A_44_P519251	9.15975	9.5252	10.5087	10.93	11.6622	11.6053	11.2584	10.912	10.143	5.55e-07	0.00398829	Cd14	Rattus norvegicus CD14 antigen (Cd14), mRNA [NM_021744]	NM_021744	60350	Rn.42942
A_44_P1000653	15.2095	15.2572	16.5203	16.9494	17.5198	17.0676	15.9899	16.1482	16.7316	9.57e-07	0.00751412	Serpina3n	Rattus norvegicus serine (or cysteine) peptidase inhibitor, clade A, member 3N (Serpina3n), mRNA [NM_031531]	NM_031531	24795	Rn.202939
A_44_P393495	6.58757	5.92975	6.15274	5.67828	5.91172	5.26039	4.33286	4.21581	4.65359	1e-06	0.00790306	Ms4a2	Rattus norvegicus membrane-spanning 4-domains, subfamily A, member 2 (Ms4a2), mRNA [NM_012845]	NM_012845	25316	Rn.10922
A_44_P337300	9.13551	10.1286	10.8246	10.8681	11.3683	11.1459	10.9285	10.5953	10.2181	2.84e-06	0.0259955	Il4ra	Rattus norvegicus interleukin 4 receptor, alpha (Il4ra), mRNA [NM_133380]	NM_133380	25084	Rn.10471
A_42_P714311	8.9474	10.5182	10.7869	12.412	12.5726	11.6094	10.6827	10.8877	10.8163	3.57e-06	0.0338436	Ccl3	Rattus norvegicus chemokine (C-C motif) ligand 3 (Ccl3), mRNA [NM_013025]	NM_013025	25542	Rn.10139
A_44_P491308	4.12569	3.96159	5.24338	6.40931	5.71016	5.38948	5.13343	4.27833	3.95966	1.67e-05	0.19262	Cd44	Rattus norvegicus CD44 antigen (Cd44), mRNA [NM_012924]	NM_012924	25406	Rn.1120
A_44_P452261	3.08752	4.17549	4.65112	4.81186	4.14448	2.81401	4.75445	5.51605	4.75185	2.62e-05	0.321252	Il2ra	Rattus norvegicus interleukin 2 receptor, alpha chain (Il2ra), mRNA [NM_013163]	NM_013163	25704	Rn.9872
A_44_P291264	8.54769	10.3516	8.4833	9.84902	9.64266	9.45194	10.1929	10.6615	10.3289	4.57e-05	0.599774	Sele	Rattus norvegicus selectin, endothelial cell (Sele), mRNA [NM_138879]	NM_138879	25544	Rn.10359
A_43_P11721	3.98057	5.54935	5.97232	6.58133	6.03548	6.33734	5.73662	5.19491	4.84072	0.00177519	1	Selp	Rattus norvegicus selectin, platelet (Selp), mRNA [NM_013114]	NM_013114	25651	Rn.10012
A_42_P661600	6.24743	7.55727	6.9572	6.93548	8.14754	8.98135	7.89259	7.33564	7.39515	0.00397927	1	Reg3a	Rattus norvegicus regenerating islet-derived 3 alpha (Reg3a), mRNA [NM_172077]	NM_172077	171162	Rn.11222
A_44_P1039128	11.9403	13.9779	14.4411	13.2176	13.3872	12.3773	14.0344	15.0456	13.3915	0.0080132	1	Cxcl10	Rattus norvegicus chemokine (C-X-C motif) ligand 10 (Cxcl10), mRNA [NM_139089]	NM_139089	245920	Rn.10584
A_44_P274130	4.85215	2.80224	3.54079	3.59459	4.22112	5.04934	4.3963	5.33442	4.86335	0.00923027	1	C9	Rattus norvegicus complement component 9 (C9), mRNA [NM_057146]	NM_057146	117512	Rn.10252
A_44_P271658	2.26792	4.46075	2.90943	4.59527	4.24092	4.02646	4.88884	4.92233	5.1662	0.0096746	1	Pap	Rattus norvegicus pancreatitis-associated protein (Pap), mRNA [NM_053289]	NM_053289	24618	Rn.9727
GO:0050729 positive regulation of inflammatory response
Probe Name	FDR(False discovery rate )	0h	0.5h	1h	3h	6h	9h	1d	4d	7d	14d	Gene Symbol	Description	Genbank Accession	Entrez Gene	UniGene
A_44_P371339	2.48596	9.47989	11.1155	11.2877	10.9572	8.01864	6.97217	6.70698	5.43863	6.47e-14	3.04e-12	Il6	Rattus norvegicus interleukin 6 (Il6), mRNA [NM_012589]	NM_012589	24498	Rn.9873
A_44_P468468	7.60414	7.29144	7.88829	8.13987	8.46899	9.13312	10.3	11.1703	9.88521	5.97e-11	5.67e-08	Lbp	Rattus norvegicus lipopolysaccharide binding protein (Lbp), mRNA [NM_017208]	NM_017208	29469	Rn.48863
A_44_P477620	10.4337	9.83779	9.99884	10.286	10.5564	11.2365	11.5614	11.8326	11.9873	9.27e-11	1.03e-07	Pla2g4a	Rattus norvegicus phospholipase A2, group IVA (cytosolic, calcium-dependent) (Pla2g4a), mRNA [NM_133551]	NM_133551	24653	Rn.10162
A_43_P19450	9.91244	10.1063	9.95763	9.58725	9.47424	9.20606	8.67423	8.72165	8.42774	9.77e-11	1.1e-07	Prkca	Protein kinase C alpha type (EC 2.7.11.13) (PKC-alpha) (PKC-A). [Source:Uniprot/SWISSPROT;Acc:P05696] [ENSRNOT00000004699]		24680	Rn.207908
A_44_P189496	6.8539	6.51085	6.97507	8.51531	9.20403	10.031	9.25041	9.0287	8.55453	9.81e-11	1.11e-07	Fcgr1	Rattus norvegicus high-affinity immunoglobulin gamma Fc receptor I mRNA, partial cds. [AF416291]	AF416291	295279	Rn.16643
A_44_P1023538	11.0126	10.8185	11.3863	11.3766	11.8506	11.5311	12.7899	13.5508	13.2516	1.94e-10	2.72e-07	C3	Rattus norvegicus complement component 3 (C3), mRNA [NM_016994]	NM_016994	24232	Rn.11378
A_42_P735417	11.941	11.9177	13.3893	14.3582	15.0166	14.4145	14.0832	13.7944	13.7404	3.11e-10	4.93e-07	Fcgr2b	Rattus norvegicus Fc receptor, IgG, low affinity IIb (Fcgr2b), mRNA [NM_175756]	NM_175756	289211	Rn.33323
A_43_P12571	11.4631	11.4279	12.2969	12.7515	12.7647	12.3608	12.1511	12.2481	11.9802	3.6e-10	5.88e-07	Jak2	Rattus norvegicus Janus kinase 2 (Jak2), mRNA [NM_031514]	NM_031514	24514	Rn.18909
A_44_P482476	11.6815	11.5119	12.933	13.6223	14.0972	14.0848	14.6334	14.032	13.6389	3.72e-10	6.14e-07	Fcgr3	Rat class III Fc-gamma receptor mRNA, complete cds. [M64368]	M64368	116591	Rn.6050
A_44_P304323	8.49577	8.10304	8.8281	9.0946	8.76239	8.58277	10.9672	11.9257	13.0778	8.95e-10	1.87e-06	Ccl5	Rattus norvegicus chemokine (C-C motif) ligand 5 (Ccl5), mRNA [NM_031116]	NM_031116	81780	Rn.8019
A_43_P11546	9.20638	8.71686	9.39688	9.68618	9.75072	9.51982	9.87374	8.45395	7.64657	7.39e-09	2.48e-05	Cd24	Rattus norvegicus CD24 antigen (Cd24), mRNA [NM_012752]	NM_012752	25145	Rn.6007
A_44_P1011716	10.3532	10.1644	11.9247	12.2807	11.9199	11.3654	11.0807	10.9618	11.0738	1.17e-08	4.35e-05	Adora2b	Rattus norvegicus adenosine A2B receptor (Adora2b), mRNA [NM_017161]	NM_017161	29316	Rn.89544
A_43_P15259	13.6423	13.9623	14.2869	14.8439	14.7543	14.5089	14.1521	14.1716	14.0485	7.34e-08	0.000382081	Tnfrsf1a	Rattus norvegicus tumor necrosis factor receptor superfamily, member 1a (Tnfrsf1a), mRNA [NM_013091]	NM_013091	25625	Rn.11119
A_44_P113974	10.9487	10.6292	11.52	12.9803	13.2904	12.8051	12.681	12.8992	12.7393	1.2e-07	0.000680979	Ccr5	Rattus norvegicus chemokine (C-C motif) receptor 5 (Ccr5), mRNA [NM_053960]	NM_053960	117029	Rn.10736
A_43_P15247	5.68904	6.36243	8.17461	8.11222	6.89902	5.97727	4.55307	5.80984	6.49326	4.32e-07	0.00300263	Tac1	Rattus norvegicus tachykinin 1 (Tac1), mRNA [NM_012666]	NM_012666	24806	Rn.1920
A_44_P426558	11.1901	11.3029	11.779	12.0267	12.4869	12.9801	12.3078	11.838	11.812	8.71e-05	1	Hspd1	Rattus norvegicus heat shock protein 1 (chaperonin) (Hspd1), mRNA [NM_022229]	NM_022229	63868	Rn.102058
A_44_P461402	6.48503	5.32617	5.53087	5.47302	5.68677	5.53719	4.94155	4.59608	5.23706	0.000594328	1	Fcer1a	Rattus norvegicus Fc receptor, IgE, high affinity I, alpha polypeptide (Fcer1a), mRNA [NM_012724]	NM_012724	25047	Rn.9677
A_43_P11459	6.91803	7.67939	7.58229	7.49226	7.99952	8.09534	7.53125	7.69598	7.83329	0.00867613	1	Ednra	Rattus norvegicus endothelin receptor type A (Ednra), mRNA [NM_012550]	NM_012550	24326	Rn.10915
GO:0050728 negative regulation of inflammatory response
Probe Name	FDR(False discovery rate )	0h	0.5h	1h	3h	6h	9h	1d	4d	7d	14d	Gene Symbol	Description	Genbank Accession	Entrez Gene	UniGene
A_44_P435596	5.76273	9.61324	8.18093	8.26652	7.88913	7.88904	6.48193	5.9541	5.59054	1.77e-10	2.42e-07	Zfp36	Rattus norvegicus zinc finger protein 36 (Zfp36), mRNA [NM_133290]	NM_133290	79426	Rn.82737
A_42_P735417	11.941	11.9177	13.3893	14.3582	15.0166	14.4145	14.0832	13.7944	13.7404	3.11e-10	4.93e-07	Fcgr2b	Rattus norvegicus Fc receptor, IgG, low affinity IIb (Fcgr2b), mRNA [NM_175756]	NM_175756	289211	Rn.33323
A_44_P482476	11.6815	11.5119	12.933	13.6223	14.0972	14.0848	14.6334	14.032	13.6389	3.72e-10	6.14e-07	Fcgr3	Rat class III Fc-gamma receptor mRNA, complete cds. [M64368]	M64368	116591	Rn.6050
A_42_P805300	14.8655	14.7355	14.7892	15.0413	15.1168	15.9773	16.3095	16.1048	15.6245	4.09e-10	6.99e-07	Gpx1	Rattus norvegicus glutathione peroxidase 1 (Gpx1), mRNA [NM_030826]	NM_030826	24404	Rn.11323
A_44_P500056	10.4365	10.7645	11.3157	11.4624	11.1877	10.9836	8.54005	8.33498	7.31807	2.77e-09	7.43e-06	Gpx2	Rattus norvegicus glutathione peroxidase 2 (Gpx2), mRNA [NM_183403]	NM_183403	29326	Rn.3503
A_42_P768024	10.1241	9.52117	10.0403	10.3731	10.5039	10.6832	11.7979	12.2432	12.3509	3.22e-09	8.97e-06	Spn	Rat mRNA for leukosialin [Y00090]	Y00090	24796	Rn.11144
A_42_P473467	9.65209	9.6964	9.58933	9.67284	9.97932	10.3027	11.0127	10.6466	10.1598	4.31e-09	1.28e-05	Cd276	Rattus norvegicus CD276 antigen (Cd276), mRNA [NM_182824]	NM_182824	315716	Rn.76129
A_44_P533794	10.5135	10.0949	11.6414	11.8692	12.0985	11.6716	11.8966	11.8867	11.4146	8.44e-08	0.000449716	Tnfrsf1b	Rattus norvegicus tumor necrosis factor receptor superfamily, member 1b (Tnfrsf1b), mRNA [NM_130426]	NM_130426	156767	Rn.83633
A_44_P524359	15.7513	16.4441	16.9232	16.8022	16.1832	16.011	16.257	16.3324	16.3035	1.03e-07	0.000567855	Anxa1	Rattus norvegicus annexin A1 (Anxa1), mRNA [NM_012904]	NM_012904	25380	Rn.1792
A_44_P219972	9.45656	9.26902	9.89023	10.1619	10.2405	10.0171	10.5603	10.0355	9.54125	1.59e-07	0.000946059	Nt5e	Rattus norvegicus 5' nucleotidase, ecto (Nt5e), mRNA [NM_021576]	NM_021576	58813	Rn.40132
A_44_P137633	9.57944	9.88534	9.7709	9.56217	9.55462	8.97037	8.55255	8.82501	9.00278	5.38e-06	0.0539874	Adora1	Adenosine A1 receptor. [Source:Uniprot/SWISSPROT;Acc:P25099] [ENSRNOT00000004602]		29290	Rn.32078
A_44_P452261	3.08752	4.17549	4.65112	4.81186	4.14448	2.81401	4.75445	5.51605	4.75185	2.62e-05	0.321252	Il2ra	Rattus norvegicus interleukin 2 receptor, alpha chain (Il2ra), mRNA [NM_013163]	NM_013163	25704	Rn.9872
A_42_P664121	8.08635	8.66362	8.90957	9.15953	9.11926	8.7174	8.49628	8.42242	8.1698	9.42e-05	1	Adora2a	Rattus norvegicus adenosine A2a receptor (Adora2a), mRNA [NM_053294]	NM_053294	25369	Rn.11180
A_44_P384213	5.94146	6.87186	7.24524	7.596	7.68721	7.36629	6.57505	7.23597	6.63506	0.00213991	1	Il10	Rattus norvegicus interleukin 10 (Il10), mRNA [NM_012854]	NM_012854	25325	Rn.9868

## Sheet: S2.3
Table S2.3. The expression of key regulatory genes involved in immune response
GO:0006955 immune response
Probe Name	FDR(False discovery rate )	0h	0.5h	1h	3h	6h	9h	1d	4d	7d	14d	Gene Symbol	Description	Genbank Accession	Entrez Gene	UniGene
A_42_P473398	9.10008	15.2388	15.2913	14.5544	13.8943	12.095	9.4585	9.11929	8.63299	7.66e-16	1.53e-15	Cxcl1	Rattus norvegicus chemokine (C-X-C motif) ligand 1 (Cxcl1), mRNA [NM_030845]	NM_030845	81503	Rn.10907
A_44_P515197	5.8762	13.2247	12.9895	13.5114	13.3393	10.4818	7.01042	6.81497	6.2956	5.69e-15	1.02e-13	Cxcl2	Rattus norvegicus chemokine (C-X-C motif) ligand 2 (Cxcl2), mRNA [NM_053647]	NM_053647	114105	Rn.10230
A_44_P247286	11.9861	11.8605	13.419	15.3422	16.2869	16.8331	15.6224	15.3465	14.7074	3.67e-14	1.32e-12	Cxcl14	Rattus norvegicus chemokine (C-X-C motif) ligand 14 (Cxcl14), mRNA [NM_001013137]	NM_001013137	306748	Rn.3130
A_42_P693316	7.74226	7.42368	7.63674	7.92189	8.14488	8.94775	10.5735	11.4279	11.1493	3.97e-14	1.54e-12	Cfi	Rattus norvegicus complement factor I (Cfi), mRNA [NM_024157]	NM_024157	79126	Rn.7424
A_44_P371339	2.48596	9.47989	11.1155	11.2877	10.9572	8.01864	6.97217	6.70698	5.43863	6.47e-14	3.04e-12	Il6	Rattus norvegicus interleukin 6 (Il6), mRNA [NM_012589]	NM_012589	24498	Rn.9873
A_44_P377266	2.24637	2.78247	5.72957	6.84037	7.09938	8.5315	8.12951	7.99706	6.70648	1.32e-13	9.04e-12	Oldlr1	Rattus norvegicus oxidized low density lipoprotein (lectin-like) receptor 1 (Oldlr1), mRNA [NM_133306]	NM_133306	140914	Rn.87449
A_43_P11672	7.18482	6.98649	13.1104	13.8707	13.942	12.5568	12.2303	11.8412	10.2141	1.5e-13	1.18e-11	Il1rl1	Rattus norvegicus interleukin 1 receptor-like 1 (Il1rl1), mRNA [NM_013037]	NM_013037	25556	Rn.10072
A_44_P458896	2.25346	2.77553	7.8556	6.80614	5.38637	2.10097	2.12622	2.08403	2.1419	2.25e-13	2.3e-11	Csf3	Rattus norvegicus colony stimulating factor 3 (granulocyte) (Csf3), mRNA [NM_017104]	NM_017104	25610	Rn.53973
A_44_P363116	5.80833	8.62706	11.5251	12.9935	13.3151	10.3644	6.89863	6.41056	6.51824	2.7e-13	3.22e-11	Gm1960	Rattus norvegicus gene model 1960, (NCBI) (Gm1960), mRNA [NM_138522]	NM_138522	171551	Rn.10525
A_44_P448431	5.42936	4.75995	5.185	6.7027	8.34292	11.0871	11.5678	11.1598	9.68331	6.73e-13	1.26e-10	Cd8a	Rattus norvegicus CD8 antigen, alpha chain (Cd8a), mRNA [NM_031538]	NM_031538	24930	Rn.10306
A_42_P598412	11.9937	11.5872	11.5133	11.676	11.8222	13.491	15.1857	14.4568	13.6356	1.82e-12	5.08e-10	Apobec1	Rattus norvegicus apolipoprotein B editing complex 1 (Apobec1), mRNA [NM_012907]	NM_012907	25383	Rn.10002
A_44_P298049	10.1307	9.74652	9.84624	10.2911	10.8191	12.1064	13.3776	12.8558	11.8273	2.75e-12	8.85e-10	Ncf1	Rattus norvegicus neutrophil cytosolic factor 1 (Ncf1), mRNA [NM_053734]	NM_053734	114553	Rn.38575
A_44_P311136	8.08099	7.75059	8.04801	8.68409	9.12103	9.82054	10.7437	10.2778	9.66065	5.27e-12	2.22e-09	Vav1	Rattus norvegicus vav 1 oncogene (Vav1), mRNA [NM_012759]	NM_012759	25156	Rn.48861
A_42_P695401	11.736	15.7371	16.9378	17.0861	17.0849	15.8154	13.6316	14.0262	13.3626	1.25e-11	7.15e-09	Ccl2	Rattus norvegicus chemokine (C-C motif) ligand 2 (Ccl2), mRNA [NM_031530]	NM_031530	24770	Rn.4772
A_44_P358151	7.09424	7.59214	10.4056	11.1398	11.2789	11.2892	10.1006	10.0588	9.50282	2.3e-11	1.61e-08	Sectm1b	Rattus norvegicus secreted and transmembrane 1B (Sectm1b), mRNA [NM_199082]	NM_199082	287884	Rn.25030
A_44_P160877	11.0526	10.7173	11.1039	10.9306	10.7194	12.1255	13.3962	12.8398	12.4596	2.39e-11	1.69e-08	Cfh	Rattus norvegicus complement component factor H (Cfh), mRNA [NM_130409]	NM_130409	155012	Rn.101777
A_44_P409820	5.8784	5.58062	5.87075	5.95948	5.72736	5.26369	7.83933	8.52258	8.55944	3.36e-11	2.65e-08	Faslg	Rattus norvegicus Fas ligand (TNF superfamily, member 6) (Faslg), mRNA [NM_012908]	NM_012908	25385	Rn.9725
A_44_P462661	9.11678	9.9871	12.8204	14.0397	14.0235	13.3949	12.5179	12.3278	11.9122	4.37e-11	3.73e-08	Il1rn	Rattus norvegicus interleukin 1 receptor antagonist (Il1rn), mRNA [NM_022194]	NM_022194	60582	Rn.162640
A_44_P468468	7.60414	7.29144	7.88829	8.13987	8.46899	9.13312	10.3	11.1703	9.88521	5.97e-11	5.67e-08	Lbp	Rattus norvegicus lipopolysaccharide binding protein (Lbp), mRNA [NM_017208]	NM_017208	29469	Rn.48863
A_42_P480723	6.9475	7.12498	7.70997	7.8537	9.07928	10.3473	11.7321	11.3664	10.2447	6.91e-11	6.8e-08	Cd8b	Rattus norvegicus CD8 antigen, beta chain (Cd8b), mRNA [NM_031539]	NM_031539	24931	Rn.10330
A_44_P487764	13.7328	13.2466	13.7184	13.6116	13.7938	13.7504	16.0628	16.0716	15.4391	7.33e-11	7.45e-08	C1qa	Rattus norvegicus complement component 1, q subcomponent, alpha polypeptide (C1qa), mRNA [NM_001008515]	NM_001008515	298566	Rn.105647
A_44_P489862	10.895	10.5433	10.7414	10.8885	11.2883	12.0885	13.2879	12.9114	12.1499	7.76e-11	8.08e-08	Tnfaip8l2	Rattus norvegicus tumor necrosis factor, alpha-induced protein 8-like 2 (Tnfaip8l2), mRNA [NM_001014039]	NM_001014039	310663	Rn.35002
A_44_P189496	6.8539	6.51085	6.97507	8.51531	9.20403	10.031	9.25041	9.0287	8.55453	9.81e-11	1.11e-07	Fcgr1	Rattus norvegicus high-affinity immunoglobulin gamma Fc receptor I mRNA, partial cds. [AF416291]	AF416291	295279	Rn.16643
A_44_P531414	7.47833	6.92801	8.10067	8.32763	8.67367	9.26508	10.0979	9.97565	9.17216	1.03e-10	1.18e-07	Il18	Rattus norvegicus IFN-gamma-inducing factor IL-18 (Il18) mRNA, complete cds [AY077842]	AY077842	29197	Rn.11118
A_44_P409840	7.15007	8.11831	9.75356	9.90092	9.17665	6.66359	11.4749	10.5651	10.2291	1.41e-10	1.76e-07	Ccl17	Rattus norvegicus chemokine (C-C motif) ligand 17 (Ccl17), mRNA [NM_057151]	NM_057151	117518	Rn.46679
A_44_P348157	14.9959	15.0599	14.9094	14.6381	14.4596	13.8722	12.9964	12.6688	12.9833	1.5e-10	1.92e-07	Snca	Rattus norvegicus synuclein, alpha (Snca), mRNA [NM_019169]	NM_019169	29219	Rn.1827
A_44_P232897	13.3253	13.9127	15.0506	15.3692	14.9719	14.2826	13.2064	13.0855	12.8598	1.75e-10	2.37e-07	Procr	Rattus norvegicus protein C receptor, endothelial (Procr), mRNA [NM_001025733]	NM_001025733	362248	Rn.144312
A_44_P270366	2.40432	3.18709	5.31669	7.48037	6.70926	3.62609	2.42282	2.46247	2.20464	1.77e-10	2.41e-07	Cxcl5	Rattus norvegicus chemokine (C-X-C motif) ligand 5 (Cxcl5), mRNA [NM_022214]	NM_022214	60665	Rn.44449
A_44_P1023538	11.0126	10.8185	11.3863	11.3766	11.8506	11.5311	12.7899	13.5508	13.2516	1.94e-10	2.72e-07	C3	Rattus norvegicus complement component 3 (C3), mRNA [NM_016994]	NM_016994	24232	Rn.11378
A_44_P222166	7.89915	7.12133	8.33755	8.19006	8.10134	8.67053	10.0592	9.87286	9.25314	2.48e-10	3.71e-07	Cd86	Rattus norvegicus cd86 antigen (Cd86), mRNA [NM_020081]	NM_020081	56822	Rn.6734
A_44_P372587	6.53426	5.84398	5.65986	5.53446	6.6024	8.4796	9.82433	9.9311	8.98275	2.53e-10	3.8e-07	Cx3cr1	Rattus norvegicus chemokine (C-X3-C) receptor 1 (Cx3cr1), mRNA [NM_133534]	NM_133534	171056	Rn.10482
A_44_P388783	4.38435	5.83256	8.31669	9.09866	9.30076	8.34477	6.25052	5.52843	5.09317	2.64e-10	4.05e-07	Clec4d	Rattus norvegicus C-type lectin domain family 4, member d (Clec4d), mRNA [NM_001003707]	NM_001003707	362432	Rn.144379
A_42_P473314	11.948	11.8802	12.298	12.1791	12.6437	12.8858	13.9506	13.9784	13.5695	2.85e-10	4.46e-07	Hla-dma	Rattus norvegicus major histocompatibility complex, class II, DM alpha (Hla-dma), mRNA [NM_198741]	NM_198741	294274	Rn.35809
A_42_P735417	11.941	11.9177	13.3893	14.3582	15.0166	14.4145	14.0832	13.7944	13.7404	3.11e-10	4.93e-07	Fcgr2b	Rattus norvegicus Fc receptor, IgG, low affinity IIb (Fcgr2b), mRNA [NM_175756]	NM_175756	289211	Rn.33323
A_44_P482476	11.6815	11.5119	12.933	13.6223	14.0972	14.0848	14.6334	14.032	13.6389	3.72e-10	6.14e-07	Fcgr3	Rat class III Fc-gamma receptor mRNA, complete cds. [M64368]	M64368	116591	Rn.6050
A_44_P367688	11.4408	11.1657	11.3699	11.4048	11.3003	11.1511	12.8872	13.5895	13.7127	3.95e-10	6.67e-07	RT1-Da	Rattus norvegicus RT1 class II, locus Da (RT1-Da), mRNA [NM_001008847]	NM_001008847	294269	Rn.103146
A_44_P304323	8.49577	8.10304	8.8281	9.0946	8.76239	8.58277	10.9672	11.9257	13.0778	8.95e-10	1.87e-06	Ccl5	Rattus norvegicus chemokine (C-C motif) ligand 5 (Ccl5), mRNA [NM_031116]	NM_031116	81780	Rn.8019
A_44_P500803	12.6771	12.4223	12.5311	12.2515	12.4618	12.0432	13.8248	14.6909	14.7393	1.73e-09	4.17e-06	RT1-Bb	Rattus norvegicus RT1 class II, locus Bb (RT1-Bb), mRNA [NM_001004084]	NM_001004084	309622	Rn.202964
A_44_P994692	8.02932	7.86957	8.20002	8.40513	8.77953	8.5198	10.8258	11.5825	11.4601	1.82e-09	4.43e-06	Zap70	Rattus norvegicus zeta-chain (TCR) associated protein kinase 70 (Zap70), mRNA [NM_001012002]	NM_001012002	301348	Rn.17862
A_43_P12529	7.59973	7.88035	8.00714	8.4185	8.8514	9.17689	9.73073	9.24307	8.50823	2.4e-09	6.24e-06	Stxbp2	Rattus norvegicus syntaxin binding protein 2 (Stxbp2), mRNA [NM_031126]	NM_031126	81804	Rn.10121
A_43_P12274	9.38409	8.90955	10.2204	11.2499	11.5407	12.306	12.4807	11.9879	11.1676	2.8e-09	7.55e-06	Lst1	Rattus norvegicus leucocyte specific transcript 1 (Lst1), mRNA [NM_022634]	NM_022634	64569	Rn.91085
A_42_P527724	9.40078	9.82998	11.8542	13.654	14.0716	11.3869	12.4803	12.7492	11.2888	4.59e-09	1.38e-05	Fcnb	Rattus norvegicus ficolin B (Fcnb), mRNA [NM_053634]	NM_053634	114091	Rn.48281
A_44_P294838	2.70168	3.53992	4.06497	7.33415	7.13448	4.90142	5.56142	4.68458	3.37475	4.91e-09	1.51e-05	Il1a	Rattus norvegicus interleukin 1 alpha (Il1a), mRNA [NM_017019]	NM_017019	24493	Rn.12300
A_44_P452222	5.71663	4.76296	5.08761	6.19063	6.29814	7.05003	9.06823	8.88225	8.05231	7.47e-09	2.51e-05	Itgal	Rattus norvegicus integrin alpha L (Itgal), mRNA [NM_001033998]	NM_001033998	308995	Rn.14655
A_44_P412940	1.99943	1.96699	2.23022	4.04281	4.95309	4.2758	7.27258	6.55292	5.96594	1.03e-08	3.73e-05	Ccl9	Rattus norvegicus chemokine (C-C motif) ligand 9 (Ccl9), mRNA [NM_001012357]	NM_001012357	360579	Rn.145427
A_44_P306439	9.56802	8.91043	9.64128	9.51548	9.4441	10.1497	12.4435	13.4019	12.6907	1.05e-08	3.8e-05	Fcgr3a	Rattus norvegicus Fc fragment of IgG, low affinity IIIa, receptor (Fcgr3a), mRNA [NM_207603]	NM_207603	304966	Rn.23977
A_43_P12926	8.8359	9.33207	10.517	10.8829	10.681	10.1318	10.4277	10.0345	9.36794	1.15e-08	4.26e-05	Cyp27b1	Rattus norvegicus cytochrome P450, family 27, subfamily b, polypeptide 1 (Cyp27b1), mRNA [NM_053763]	NM_053763	114700	Rn.10847
A_44_P230320	9.33669	12.0069	12.7449	13.697	13.3326	11.8057	10.7549	11.1844	10.8864	1.98e-08	8.12e-05	Il1b	Rattus norvegicus interleukin 1 beta (Il1b), mRNA [NM_031512]	NM_031512	24494	Rn.9869
A_44_P183638	3.2229	3.63694	6.17376	6.99274	7.57568	7.84424	7.86941	6.40911	6.06517	2.02e-08	8.31e-05	Pirb	Rattus norvegicus paired-Ig-like receptor B (Pirb), mRNA [NM_031713]	NM_031713	65146	Rn.207196
A_43_P15515	8.5188	7.99104	9.27513	10.7546	11.0168	10.4388	10.4949	10.6657	10.2214	2.24e-08	9.37e-05	Ccr5	Rattus norvegicus chemokine (C-C motif) receptor 5 (Ccr5), mRNA [NM_053960]	NM_053960	117029	Rn.10736
A_43_P11985	3.15974	7.40463	7.68213	9.8419	10.2066	8.02517	6.26182	5.57121	5.99594	2.44e-08	0.000103984	Ccl20	Rattus norvegicus chemokine (C-C motif) ligand 20 (Ccl20), mRNA [NM_019233]	NM_019233	29538	Rn.10722
A_43_P19763	11.2104	11.3798	12.8788	13.4192	13.6354	13.4113	13.6658	13.4977	12.8144	2.85e-08	0.000124821	Tlr2	Rattus norvegicus toll-like receptor 2 (Tlr2), mRNA [NM_198769]	NM_198769	310553	Rn.46387
A_44_P1022002	11.0428	13.4644	13.6142	14.8862	15.3169	14.1701	12.3364	12.673	11.9391	3.07e-08	0.00013649	Ccl7	Rattus norvegicus chemokine (C-C motif) ligand 7 (Ccl7), mRNA [NM_001007612]	NM_001007612	287561	Rn.26815
A_43_P13246	5.60163	3.90992	4.67304	5.90926	5.79303	5.73138	9.17334	9.61853	8.53783	4.56e-08	0.000217223	Xcl1	Rattus norvegicus chemokine (C motif) ligand 1 (Xcl1), mRNA [NM_134361]	NM_134361	171371	Rn.90962
A_44_P342821	4.17193	4.3192	4.42545	5.07275	4.99235	5.83372	7.37823	7.64842	6.74175	5.6e-08	0.000276503	Cd300lf	Rattus norvegicus CD300 antigen like family member F (Cd300lf), mRNA [NM_001025111]	NM_001025111	287818	Rn.130740
A_44_P247880	4.3339	4.9413	7.92996	8.00947	6.63305	4.78112	4.54127	4.96619	4.17924	5.98e-08	0.00029872	Csf2	Granulocyte-macrophage colony-stimulating factor (GM-CSF) (Colony- stimulating factor) (CSF). [Source:Uniprot/SWISSPROT;Acc:P48750] [ENSRNOT00000032333]		116630	Rn.44285
A_44_P466118	9.09746	8.83651	10.1255	10.2274	10.6418	11.2452	11.2793	11.3517	10.457	1.13e-07	0.000635403	Slc11a1	Rattus norvegicus solute carrier family 11 (proton-coupled divalent metal ion transporters), member 1 (Slc11a1), mRNA [NM_001031658]	NM_001031658	316519	Rn.105919
A_43_P15900	6.88243	7.08729	7.66505	8.92794	8.25284	7.23744	9.53364	8.88255	8.21875	2.3e-07	0.00145166	Ccl22	Rattus norvegicus chemokine (C-C motif) ligand 22 (Ccl22), mRNA [NM_057203]	NM_057203	117551	Rn.48727
A_44_P1043157	10.039	10.0233	10.5337	10.1481	9.7903	9.19083	10.6958	11.7825	12.2254	3.61e-07	0.00243224	Cxcl9	Rattus norvegicus chemokine (C-X-C motif) ligand 9 (Cxcl9), mRNA [NM_145672]	NM_145672	246759	Rn.7391
A_44_P332606	13.1517	13.1024	13.1869	13.2157	13.37	13.414	14.7967	15.3299	14.7044	4.12e-07	0.00284308	C2	Rattus norvegicus complement component 2 (C2), mRNA [NM_172222]	NM_172222	24231	Rn.98333
A_43_P16166	5.08177	5.85051	5.8538	5.41663	5.70511	5.67957	7.30669	8.06743	7.90666	5.38e-07	0.00384869	Cd69	Rattus norvegicus CD69 antigen (Cd69), mRNA [NM_134327]	NM_134327	29187	Rn.23779
A_44_P519251	9.15975	9.5252	10.5087	10.93	11.6622	11.6053	11.2584	10.912	10.143	5.55e-07	0.00398829	Cd14	Rattus norvegicus CD14 antigen (Cd14), mRNA [NM_021744]	NM_021744	60350	Rn.42942
A_44_P620927	2.62256	5.0367	7.95386	8.67606	8.83948	8.19259	5.72907	5.07411	5.15544	6.86e-07	0.00510918	Clecsf9	Rattus norvegicus macrophage-inducible C-type lectin (Clecsf9), mRNA [NM_001005897]	NM_001005897	450223	Rn.127512
A_43_P13048	2.03101	3.0057	2.02435	2.06221	3.09373	3.06526	6.07571	5.86495	5.35688	9.61e-07	0.00754979	Tnfsf11	Rattus norvegicus tumor necrosis factor (ligand) superfamily, member 11 (Tnfsf11), mRNA [NM_057149]	NM_057149	117516	Rn.64517
A_44_P519948	4.5175	5.47011	6.63097	7.33921	7.37332	7.26902	5.29368	4.9083	4.92412	1.16e-06	0.0093624	Fcar	Rattus norvegicus IgA Fc receptor (Fcar), mRNA [NM_201992]	NM_201992	365183	Rn.123516
A_43_P13320	2.81673	2.98891	3.4141	2.5745	3.11877	2.87855	4.81515	5.93858	5.95534	1.53e-06	0.0128292	Ifng	Rattus norvegicus interferon gamma (Ifng), mRNA [NM_138880]	NM_138880	25712	Rn.10795
A_44_P337300	9.13551	10.1286	10.8246	10.8681	11.3683	11.1459	10.9285	10.5953	10.2181	2.84e-06	0.0259955	Il4ra	Rattus norvegicus interleukin 4 receptor, alpha (Il4ra), mRNA [NM_133380]	NM_133380	25084	Rn.10471
A_42_P714311	8.9474	10.5182	10.7869	12.412	12.5726	11.6094	10.6827	10.8877	10.8163	3.57e-06	0.0338436	Ccl3	Rattus norvegicus chemokine (C-C motif) ligand 3 (Ccl3), mRNA [NM_013025]	NM_013025	25542	Rn.10139
A_44_P165908	2.42816	2.20314	5.26554	5.19412	5.81921	5.45209	4.49783	2.62728	3.62662	5.6e-06	0.056445	Il1rl2	Rattus norvegicus interleukin 1 receptor-like 2 (Il1rl2), mRNA [NM_133575]	NM_133575	171106	Rn.10235
A_44_P175495	5.38468	7.60652	9.94762	8.48363	6.85088	6.66199	8.26438	10.7472	9.92019	1.43e-05	0.162309	Cxcl11	Rattus norvegicus chemokine (C-X-C motif) ligand 11 (Cxcl11), mRNA [NM_182952]	NM_182952	305236	Rn.13664
A_44_P452261	3.08752	4.17549	4.65112	4.81186	4.14448	2.81401	4.75445	5.51605	4.75185	2.62e-05	0.321252	Il2ra	Rattus norvegicus interleukin 2 receptor, alpha chain (Il2ra), mRNA [NM_013163]	NM_013163	25704	Rn.9872
A_44_P552514	5.15422	5.60996	5.68321	6.19981	6.83841	6.66663	6.78194	7.40274	6.51415	6.22e-05	0.846695	Ccr7	Rattus norvegicus chemokine (C-C motif) receptor 7 (Ccr7), mRNA [NM_199489]	NM_199489	287673	Rn.16815
A_42_P733671	6.92196	6.2634	5.63644	5.93324	5.20944	4.72063	5.89144	6.76297	6.39817	0.000191946	1	Tnfsf10	Rattus norvegicus tumor necrosis factor (ligand) superfamily, member 10 (Tnfsf10), mRNA [NM_145681]	NM_145681	246775	Rn.83627
A_44_P1030225	3.68688	4.62398	5.96964	5.87096	6.63566	6.59329	4.58836	4.68328	4.81622	0.00034923	1	Apoa4	Rattus norvegicus apolipoprotein A-IV (Apoa4), mRNA [NM_012737]	NM_012737	25080	Rn.15739
A_44_P172850	7.95388	8.25051	8.23498	8.24479	7.80807	7.89533	9.28555	9.85354	9.97195	0.00110708	1	RT1-CE5	Rattus norvegicus RT1 class I, CE5 (RT1-CE5), transcript variant 1, mRNA [NM_001008843]	NM_001008843	309607	Rn.204041
A_44_P384213	5.94146	6.87186	7.24524	7.596	7.68721	7.36629	6.57505	7.23597	6.63506	0.00213991	1	Il10	Rattus norvegicus interleukin 10 (Il10), mRNA [NM_012854]	NM_012854	25325	Rn.9868
A_44_P1039128	11.9403	13.9779	14.4411	13.2176	13.3872	12.3773	14.0344	15.0456	13.3915	0.0080132	1	Cxcl10	Rattus norvegicus chemokine (C-X-C motif) ligand 10 (Cxcl10), mRNA [NM_139089]	NM_139089	245920	Rn.10584
A_44_P274130	4.85215	2.80224	3.54079	3.59459	4.22112	5.04934	4.3963	5.33442	4.86335	0.00923027	1	C9	Rattus norvegicus complement component 9 (C9), mRNA [NM_057146]	NM_057146	117512	Rn.10252
GO:0050778 positive regulation of immune response
Probe Name	FDR(False discovery rate )	0h	0.5h	1h	3h	6h	9h	1d	4d	7d	14d	Gene Symbol	Description	Genbank Accession	Entrez Gene	UniGene
A_42_P693316	7.74226	7.42368	7.63674	7.92189	8.14488	8.94775	10.5735	11.4279	11.1493	3.97e-14	1.54e-12	Cfi	Rattus norvegicus complement factor I (Cfi), mRNA [NM_024157]	NM_024157	79126	Rn.7424
A_44_P245314	16.1684	16.2801	15.9814	15.7915	15.6555	15.0913	14.5829	14.3958	14.4261	1.09e-13	6.79e-12	Cacnb3	Rattus norvegicus calcium channel, voltage-dependent, beta 3 subunit (Cacnb3), mRNA [NM_012828]	NM_012828	25297	Rn.2808
A_44_P1042876	11.8901	13.5446	13.3592	13.7484	13.4671	12.7425	11.6617	11.2044	11.4621	1.02e-12	2.25e-10	Hspa1a	Rattus norvegicus heat shock 70kD protein 1A (Hspa1a), mRNA [NM_031971]	NM_031971	24472	Rn.1950
A_44_P994492	10.4489	10.6697	10.5388	10.3554	10.2935	10.0301	8.94321	8.81898	8.5528	2.59e-12	8.07e-10	Ddah1	Rattus norvegicus dimethylarginine dimethylaminohydrolase 1 (Ddah1), mRNA [NM_022297]	NM_022297	64157	Rn.7398
A_42_P678430	9.258	9.00462	8.97078	9.25693	9.68339	10.3514	11.0177	10.8305	10.4276	2.3e-11	1.62e-08	Card9	Rattus norvegicus caspase recruitment domain family, member 9 (Card9), mRNA [NM_022303]	NM_022303	64171	Rn.64486
A_44_P160877	11.0526	10.7173	11.1039	10.9306	10.7194	12.1255	13.3962	12.8398	12.4596	2.39e-11	1.69e-08	Cfh	Rattus norvegicus complement component factor H (Cfh), mRNA [NM_130409]	NM_130409	155012	Rn.101777
A_44_P468468	7.60414	7.29144	7.88829	8.13987	8.46899	9.13312	10.3	11.1703	9.88521	5.97e-11	5.67e-08	Lbp	Rattus norvegicus lipopolysaccharide binding protein (Lbp), mRNA [NM_017208]	NM_017208	29469	Rn.48863
A_44_P487764	13.7328	13.2466	13.7184	13.6116	13.7938	13.7504	16.0628	16.0716	15.4391	7.33e-11	7.45e-08	C1qa	Rattus norvegicus complement component 1, q subcomponent, alpha polypeptide (C1qa), mRNA [NM_001008515]	NM_001008515	298566	Rn.105647
A_44_P189496	6.8539	6.51085	6.97507	8.51531	9.20403	10.031	9.25041	9.0287	8.55453	9.81e-11	1.11e-07	Fcgr1	Rattus norvegicus high-affinity immunoglobulin gamma Fc receptor I mRNA, partial cds. [AF416291]	AF416291	295279	Rn.16643
A_44_P1023538	11.0126	10.8185	11.3863	11.3766	11.8506	11.5311	12.7899	13.5508	13.2516	1.94e-10	2.72e-07	C3	Rattus norvegicus complement component 3 (C3), mRNA [NM_016994]	NM_016994	24232	Rn.11378
A_44_P500708	13.0997	12.8629	13.2182	13.1201	13.1734	13.0099	15.0351	14.8545	14.3588	2.69e-10	4.14e-07	C1qg	Rattus norvegicus complement component 1, q subcomponent, gamma polypeptide (C1qg), mRNA [NM_001008524]	NM_001008524	362634	Rn.2393
A_42_P473314	11.948	11.8802	12.298	12.1791	12.6437	12.8858	13.9506	13.9784	13.5695	2.85e-10	4.46e-07	Hla-dma	Rattus norvegicus major histocompatibility complex, class II, DM alpha (Hla-dma), mRNA [NM_198741]	NM_198741	294274	Rn.35809
A_42_P735417	11.941	11.9177	13.3893	14.3582	15.0166	14.4145	14.0832	13.7944	13.7404	3.11e-10	4.93e-07	Fcgr2b	Rattus norvegicus Fc receptor, IgG, low affinity IIb (Fcgr2b), mRNA [NM_175756]	NM_175756	289211	Rn.33323
A_44_P475159	7.28966	7.09215	7.12044	7.35521	7.13716	7.57039	8.93742	9.17232	9.30331	3.18e-10	5.07e-07	Thy1	Rattus norvegicus thymus cell antigen 1, theta (Thy1), mRNA [NM_012673]	NM_012673	24832	Rn.108198
A_44_P482476	11.6815	11.5119	12.933	13.6223	14.0972	14.0848	14.6334	14.032	13.6389	3.72e-10	6.14e-07	Fcgr3	Rat class III Fc-gamma receptor mRNA, complete cds. [M64368]	M64368	116591	Rn.6050
A_42_P817417	11.2283	12.0006	12.8412	13.0944	13.015	12.5686	12.1558	11.8326	11.5052	3.78e-10	6.26e-07	PVR	Rattus norvegicus poliovirus receptor (PVR), mRNA [NM_017076]	NM_017076	25066	Rn.10677
A_44_P367688	11.4408	11.1657	11.3699	11.4048	11.3003	11.1511	12.8872	13.5895	13.7127	3.95e-10	6.67e-07	RT1-Da	Rattus norvegicus RT1 class II, locus Da (RT1-Da), mRNA [NM_001008847]	NM_001008847	294269	Rn.103146
A_42_P572521	11.4049	11.1762	11.4176	12.5903	13.101	14.0997	13.2996	12.8648	12.2932	5.69e-10	1.06e-06	C5r1	Rattus norvegicus complement component 5, receptor 1 (C5r1), mRNA [NM_053619]	NM_053619	113959	Rn.10680
A_44_P293904	8.73654	8.31605	8.37794	8.83154	9.2679	10.3172	11.1192	10.5189	10.1151	9.06e-10	1.9e-06	Syk	Rattus norvegicus spleen tyrosine kinase (Syk), mRNA [NM_012758]	NM_012758	25155	Rn.87407
A_43_P12714	7.36148	6.20906	6.76996	7.95514	7.94458	8.88866	9.12333	8.86027	8.326	1.08e-09	2.36e-06	C3ar1	Rattus norvegicus complement component 3a receptor 1 (C3ar1), mRNA [NM_032060]	NM_032060	84007	Rn.9772
A_44_P994692	8.02932	7.86957	8.20002	8.40513	8.77953	8.5198	10.8258	11.5825	11.4601	1.82e-09	4.43e-06	Zap70	Rattus norvegicus zeta-chain (TCR) associated protein kinase 70 (Zap70), mRNA [NM_001012002]	NM_001012002	301348	Rn.17862
A_42_P518855	7.88542	7.11013	8.31405	9.6157	9.61494	9.7754	10.3797	10.345	9.81823	4.49e-09	1.35e-05	Bcl2a1	Rattus norvegicus B-cell leukemia/lymphoma 2 related protein A1 (Bcl2a1), mRNA [NM_133416]	NM_133416	170929	Rn.19770
A_42_P527724	9.40078	9.82998	11.8542	13.654	14.0716	11.3869	12.4803	12.7492	11.2888	4.59e-09	1.38e-05	Fcnb	Rattus norvegicus ficolin B (Fcnb), mRNA [NM_053634]	NM_053634	114091	Rn.48281
A_42_P471271	13.2759	12.8961	13.1399	13.561	13.8186	14.4529	15.0045	14.8229	14.5092	5.79e-09	1.84e-05	Ptpn6	Rattus norvegicus protein tyrosine phosphatase, non-receptor type 6 (Ptpn6), mRNA [NM_053908]	NM_053908	116689	Rn.18985
A_43_P17016	7.99294	7.92878	7.73717	7.75503	8.2317	9.01938	10.07	9.61939	9.0182	8.15e-09	2.79e-05	Unc93b1	Rattus norvegicus unc-93 homolog B1 (C. elegans), mRNA (cDNA clone IMAGE:7127866) [BC088464]		361689	Rn.204473
A_44_P438013	5.35572	5.18302	4.5938	5.02816	5.07841	4.70374	6.20729	7.03022	7.22301	1.05e-08	3.82e-05	Lag3	Rattus norvegicus lymphocyte-activation gene 3 (Lag3), mRNA [NM_212513]	NM_212513	297596	Rn.198703
A_44_P732138	8.20627	8.24775	8.03929	7.49811	7.12492	6.58088	5.96542	6.38744	6.75409	1.84e-08	7.47e-05	Cacnb4	PREDICTED: Rattus norvegicus calcium channel, voltage-dependent, beta 4 subunit, transcript variant 7 (Cacnb4), mRNA [XM_001056830]	XM_001056830	58942
A_43_P19763	11.2104	11.3798	12.8788	13.4192	13.6354	13.4113	13.6658	13.4977	12.8144	2.85e-08	0.000124821	Tlr2	Rattus norvegicus toll-like receptor 2 (Tlr2), mRNA [NM_198769]	NM_198769	310553	Rn.46387
A_44_P471182	10.1404	9.55355	9.9412	9.98992	10.4506	10.9886	12.1022	11.8489	11.4102	3.37e-08	0.000152785	Pfc	PREDICTED: Rattus norvegicus properdin factor, complement (mapped) (Pfc_mapped), mRNA [XM_216784]		299314	Rn.204119
A_44_P540992	2.30237	3.17326	4.29612	6.26492	6.32505	2.92711	2.15121	2.12901	2.22846	3.41e-08	0.000155478	Ereg	Rattus norvegicus epiregulin (Ereg), mRNA [NM_021689]	NM_021689	59325	Rn.42897
A_44_P261450	13.5685	15.3977	14.7592	13.872	13.852	13.4332	12.999	13.2316	13.5594	4.12e-08	0.00019329	Nfkbia	NF-kappa-B inhibitor alpha (I-kappa-B-alpha) (IkappaBalpha) (IKB- alpha) (RL/IF-1). [Source:Uniprot/SWISSPROT;Acc:Q63746] [ENSRNOT00000009894]		25493	Rn.12550
A_44_P316239	9.66127	9.48785	10.0157	10.4319	10.8037	10.9116	11.3371	11.2654	10.4266	4.24e-08	0.00019969	Lyn	Rattus norvegicus Yamaguchi sarcoma viral (v-yes-1) oncogene homolog (Lyn), mRNA [NM_030857]	NM_030857	81515	Rn.4338
A_44_P466118	9.09746	8.83651	10.1255	10.2274	10.6418	11.2452	11.2793	11.3517	10.457	1.13e-07	0.000635403	Slc11a1	Rattus norvegicus solute carrier family 11 (proton-coupled divalent metal ion transporters), member 1 (Slc11a1), mRNA [NM_001031658]	NM_001031658	316519	Rn.105919
A_44_P536089	5.65977	4.50476	5.47449	4.82027	5.33698	5.82606	8.69359	8.86557	8.91947	2.56e-07	0.00164034	Klre1	Rattus norvegicus killer cell lectin-like receptor, family E, member 1 (Klre1), mRNA [NM_181372]	NM_181372	297645	Rn.16199
A_44_P463805	4.20016	3.12907	4.59688	4.35169	3.77694	3.90655	5.80389	6.29603	6.26814	2.67e-07	0.0017195	Cd3z	Rattus norvegicus CD3 antigen, zeta polypeptide (Cd3z), mRNA [NM_170789]	NM_170789	25300	Rn.9997
A_44_P332606	13.1517	13.1024	13.1869	13.2157	13.37	13.414	14.7967	15.3299	14.7044	4.12e-07	0.00284308	C2	Rattus norvegicus complement component 2 (C2), mRNA [NM_172222]	NM_172222	24231	Rn.98333
A_43_P16166	5.08177	5.85051	5.8538	5.41663	5.70511	5.67957	7.30669	8.06743	7.90666	5.38e-07	0.00384869	Cd69	Rattus norvegicus CD69 antigen (Cd69), mRNA [NM_134327]	NM_134327	29187	Rn.23779
A_43_P11543	5.89642	4.08305	5.27105	4.68609	5.05978	5.21754	8.50111	9.11454	9.19054	9.49e-07	0.00743857	Klrd1	Rattus norvegicus killer cell lectin-like receptor, subfamily D, member 1 (Klrd1), mRNA [NM_012745]	NM_012745	25110	Rn.6025
A_44_P296155	14.9476	15.124	15.1461	15.0766	15.1095	14.8206	16.055	16.5736	16.3581	1.45e-06	0.0121093	RT1-A2	Rattus norvegicus RT1 class Ia, locus A2 (RT1-A2), mRNA [NM_001008829]	NM_001008829	24974	Rn.116787
A_44_P419064	12.7432	12.7809	13.0878	13.8744	14.4225	14.1052	14.0524	14.6096	14.4339	1.76e-06	0.0150675	Cfb	Rattus norvegicus complement factor B (Cfb), mRNA [NM_212466]	NM_212466	294257	Rn.109148
A_44_P238270	6.61538	5.93913	6.49113	7.12252	7.26477	7.20315	8.35048	9.41557	8.14364	5.43e-06	0.0545504	Klrk1	Rattus norvegicus killer cell lectin-like receptor subfamily K, member 1 (Klrk1), mRNA [NM_133512]	NM_133512	24934	Rn.14544
A_44_P118970	6.94531	6.82873	6.40069	6.04558	5.90126	5.32602	6.10525	6.05986	5.39521	5.76e-05	0.776038	Il12a	Rattus norvegicus interleukin 12a (Il12a), mRNA [NM_053390]	NM_053390	84405	Rn.207199
A_44_P426558	11.1901	11.3029	11.779	12.0267	12.4869	12.9801	12.3078	11.838	11.812	8.71e-05	1	Hspd1	Rattus norvegicus heat shock protein 1 (chaperonin) (Hspd1), mRNA [NM_022229]	NM_022229	63868	Rn.102058
A_44_P461402	6.48503	5.32617	5.53087	5.47302	5.68677	5.53719	4.94155	4.59608	5.23706	0.000594328	1	Fcer1a	Rattus norvegicus Fc receptor, IgE, high affinity I, alpha polypeptide (Fcer1a), mRNA [NM_012724]	NM_012724	25047	Rn.9677
A_44_P294706	7.64223	8.39571	8.1492	7.87019	8.76063	9.40828	8.1825	6.74676	7.89688	0.00678478	1	Tlr9	Rattus norvegicus toll-like receptor 9 (Tlr9), mRNA [NM_198131]	NM_198131	338457	Rn.92495
A_42_P577136	5.19718	5.67576	5.92809	5.56343	6.28993	7.22873	6.25011	6.33269	5.745	0.00815312	1	Fcer2a	Rattus norvegicus Fc receptor, IgE, low affinity II, alpha polypeptide (Fcer2a), transcript variant 1, mRNA [NM_001033924]	NM_001033924	171075	Rn.10326
A_44_P274130	4.85215	2.80224	3.54079	3.59459	4.22112	5.04934	4.3963	5.33442	4.86335	0.00923027	1	C9	Rattus norvegicus complement component 9 (C9), mRNA [NM_057146]	NM_057146	117512	Rn.10252
GO:0050777 negative regulation of immune response
Probe Name	FDR(False discovery rate )	0h	0.5h	1h	3h	6h	9h	1d	4d	7d	14d	Gene Symbol	Description	Genbank Accession	Entrez Gene	UniGene
A_42_P522899	10.1543	9.66459	9.90231	10.1963	10.5374	10.7515	11.7869	11.8367	11.2005	4.78e-12	1.96e-09	Tgfb1	Rattus norvegicus transforming growth factor, beta 1 (Tgfb1), mRNA [NM_021578]	NM_021578	59086	Rn.40136
A_44_P394636	10.0998	9.9911	9.95701	10.1012	10.6482	10.9845	12.0837	11.9644	11.4036	1.75e-10	2.38e-07	Inpp5d	Rattus norvegicus inositol polyphosphate-5-phosphatase D (Inpp5d), mRNA [NM_019311]	NM_019311	54259	Rn.10659
A_42_P735417	11.941	11.9177	13.3893	14.3582	15.0166	14.4145	14.0832	13.7944	13.7404	3.11e-10	4.93e-07	Fcgr2b	Rattus norvegicus Fc receptor, IgG, low affinity IIb (Fcgr2b), mRNA [NM_175756]	NM_175756	289211	Rn.33323
A_44_P482476	11.6815	11.5119	12.933	13.6223	14.0972	14.0848	14.6334	14.032	13.6389	3.72e-10	6.14e-07	Fcgr3	Rat class III Fc-gamma receptor mRNA, complete cds. [M64368]	M64368	116591	Rn.6050
A_42_P805300	14.8655	14.7355	14.7892	15.0413	15.1168	15.9773	16.3095	16.1048	15.6245	4.09e-10	6.99e-07	Gpx1	Rattus norvegicus glutathione peroxidase 1 (Gpx1), mRNA [NM_030826]	NM_030826	24404	Rn.11323
A_43_P14162	15.0773	14.4538	14.9511	15.2778	15.76	16.3866	16.3587	16.3777	15.4417	4.52e-10	7.9e-07	A2m	Rattus norvegicus alpha-2-macroglobulin (A2m), mRNA [NM_012488]	NM_012488	24153	Rn.198688
A_44_P500056	10.4365	10.7645	11.3157	11.4624	11.1877	10.9836	8.54005	8.33498	7.31807	2.77e-09	7.43e-06	Gpx2	Rattus norvegicus glutathione peroxidase 2 (Gpx2), mRNA [NM_183403]	NM_183403	29326	Rn.3503
A_42_P768024	10.1241	9.52117	10.0403	10.3731	10.5039	10.6832	11.7979	12.2432	12.3509	3.22e-09	8.97e-06	Spn	Rat mRNA for leukosialin [Y00090]	Y00090	24796	Rn.11144
A_42_P471271	13.2759	12.8961	13.1399	13.561	13.8186	14.4529	15.0045	14.8229	14.5092	5.79e-09	1.84e-05	Ptpn6	Rattus norvegicus protein tyrosine phosphatase, non-receptor type 6 (Ptpn6), mRNA [NM_053908]	NM_053908	116689	Rn.18985
A_44_P486304	3.57355	2.42995	2.44885	3.57402	3.99926	4.84773	5.60513	5.46843	4.86266	1.39e-06	0.011488	Ocil	osteoclast inhibitory lectin [Source:RefSeq_peptide;Acc:NP_569086] [ENSRNOT00000010098]		113937	Rn.22573
A_44_P296155	14.9476	15.124	15.1461	15.0766	15.1095	14.8206	16.055	16.5736	16.3581	1.45e-06	0.0121093	RT1-A2	Rattus norvegicus RT1 class Ia, locus A2 (RT1-A2), mRNA [NM_001008829]	NM_001008829	24974	Rn.116787
A_43_P11967	7.97228	7.55588	8.02247	8.00903	7.51006	7.03471	6.93037	7.33456	7.3921	8.73e-06	0.0931689	Mcp	Rattus norvegicus membrane cofactor protein (Mcp), mRNA [NM_019190]	NM_019190	29333	Rn.163242
A_44_P422630	12.8106	12.7921	12.9208	12.8926	13.1498	12.968	13.4142	13.9142	13.6575	1.37e-05	0.154314	Serping1	Rattus norvegicus serine (or cysteine) peptidase inhibitor, clade G, member 1 (Serping1), mRNA [NM_199093]	NM_199093	295703	Rn.100285
A_44_P109648	6.67585	8.00578	7.446	7.14952	7.89824	8.18143	7.71387	7.79112	7.67848	0.000177069	1	Ctla4	Rattus norvegicus cytotoxic T-lymphocyte-associated protein 4 (Ctla4), mRNA [NM_031674]	NM_031674	63835	Rn.10259
A_44_P451916	10.9467	11.2694	11.741	11.4672	11.5427	10.9914	11.803	12.8622	12.0855	0.00021383	1	Tap1	Rattus norvegicus transporter 1, ATP-binding cassette, sub-family B (MDR/TAP) (Tap1), mRNA [NM_032055]	NM_032055	24811	Rn.10763

## Sheet: S2.4
Table S2.4. The expression of key regulatory genes involved in cell migration
GO:0016477 cell migration
Probe Name	FDR(False discovery rate )	0h	0.5h	1h	3h	6h	9h	1d	4d	7d	14d	Gene Symbol	Description	Genbank Accession	Entrez Gene	UniGene
A_44_P468468	5.97e-11	7.60414	7.39565	7.29144	7.88829	8.13987	8.46899	9.13312	10.3	11.1703	9.88521	Lbp	Rattus norvegicus lipopolysaccharide binding protein (Lbp), mRNA [NM_017208]	NM_017208	29469	Rn.48863
A_44_P435618	1.22e-10	10.9436	10.8128	10.9356	11.5378	11.8065	11.5402	11.0869	11.0477	13.233	12.7737	Ednrb	Rattus norvegicus endothelin receptor type B (Ednrb), mRNA [NM_017333]	NM_017333	50672	Rn.11412
A_43_P15253	6.67e-08	12.8996	13.3052	13.8302	14.2222	14.6102	14.5846	13.9185	13.7928	14.0729	13.7096	Icam1	Rattus norvegicus intercellular adhesion molecule 1 (Icam1), mRNA [NM_012967]	NM_012967	25464	Rn.12
A_43_P14911	9.2e-09	8.85175	11.73	11.5416	12.166	13.3403	12.9659	11.6344	10.6099	10.9788	10.7212	Il1b	Rattus norvegicus interleukin 1 beta (Il1b), mRNA [NM_031512]	NM_031512	24494	Rn.9869
A_42_P522899	4.78e-12	10.1543	9.49788	9.66459	9.90231	10.1963	10.5374	10.7515	11.7869	11.8367	11.2005	Tgfb1	Rattus norvegicus transforming growth factor, beta 1 (Tgfb1), mRNA [NM_021578]	NM_021578	59086	Rn.40136
A_44_P500961	8.81e-12	3.2785	3.83639	4.37521	7.32654	8.20145	7.77348	6.75327	5.17475	5.32609	4.24235	Gdnf	Rattus norvegicus glial cell line derived neurotrophic factor (Gdnf), mRNA [NM_019139]	NM_019139	25453	Rn.53970
A_42_P695401	1.25e-11	11.736	14.6147	15.7371	16.9378	17.0861	17.0849	15.8154	13.6316	14.0262	13.3626	Ccl2	Rattus norvegicus chemokine (C-C motif) ligand 2 (Ccl2), mRNA [NM_031530]	NM_031530	24770	Rn.4772
A_44_P372587	2.53e-10	6.53426	5.92893	5.84398	5.65986	5.53446	6.6024	8.4796	9.82433	9.9311	8.98275	Cx3cr1	Rattus norvegicus chemokine (C-X3-C) receptor 1 (Cx3cr1), mRNA [NM_133534]	NM_133534	171056	Rn.10482
A_43_P12159	3.39e-10	8.87991	8.70951	8.25612	8.09882	8.50823	8.63629	9.78957	11.086	10.6202	10.0779	Cxcr4	Rattus norvegicus chemokine (C-X-C motif) receptor 4 (Cxcr4), mRNA [NM_022205]	NM_022205	60628	Rn.44431
A_44_P291264	4.57e-05	8.54769	9.29342	10.3516	8.4833	9.84902	9.64266	9.45194	10.1929	10.6615	10.3289	Sele	Rattus norvegicus selectin, endothelial cell (Sele), mRNA [NM_138879]	NM_138879	25544	Rn.10359
A_43_P15993	0.00019425	9.11321	9.35094	8.29482	9.37684	11.0721	10.2057	11.856	11.4984	10.8631	10.5682	Itgam	Rattus norvegicus integrin alpha M (Itgam), mRNA [NM_012711]	NM_012711	25021	Rn.54465
A_43_P13320	1.53e-06	2.81673	3.47027	2.98891	3.4141	2.5745	3.11877	2.87855	4.81515	5.93858	5.95534	Ifng	Rattus norvegicus interferon gamma (Ifng), mRNA [NM_138880]	NM_138880	25712	Rn.10795
A_44_P198620	8.71e-09	10.4727	10.1442	10.755	11.8846	12.1017	11.982	11.3257	10.6563	10.6604	10.1616	Nos3	Rattus norvegicus nitric oxide synthase 3, endothelial cell (Nos3), mRNA [NM_021838]	NM_021838	24600	Rn.44265
A_42_P714311	3.57e-06	8.9474	11.0735	10.5182	10.7869	12.412	12.5726	11.6094	10.6827	10.8877	10.8163	Ccl3	Rattus norvegicus chemokine (C-C motif) ligand 3 (Ccl3), mRNA [NM_013025]	NM_013025	25542	Rn.10139
A_44_P363116	2.7e-13	5.80833	7.58066	8.62706	11.5251	12.9935	13.3151	10.3644	6.89863	6.41056	6.51824	Gm1960	Rattus norvegicus gene model 1960, (NCBI) (Gm1960), mRNA [NM_138522]	NM_138522	171551	Rn.10525
A_44_P358235	8.48e-08	9.85975	9.81607	8.99747	10.5902	11.8781	12.3021	11.39	10.0181	9.54085	9.65274	Ccr1	Rattus norvegicus chemokine (C-C motif) receptor 1 (Ccr1), mRNA [NM_020542]	NM_020542	57301	Rn.34673
A_44_P210173	3.31e-11	9.68593	9.52764	10.1045	12.1138	12.5013	12.5307	11.9792	11.9619	11.8023	11.6785	Tnfrsf12a	Rattus norvegicus tumor necrosis factor receptor superfamily, member 12a (Tnfrsf12a), mRNA [NM_181086]	NM_181086	302965	Rn.105040
A_43_P15900	2.3e-07	6.88243	7.03336	7.08729	7.66505	8.92794	8.25284	7.23744	9.53364	8.88255	8.21875	Ccl22	Rattus norvegicus chemokine (C-C motif) ligand 22 (Ccl22), mRNA [NM_057203]	NM_057203	117551	Rn.48727
A_44_P129412	4.26e-07	9.65598	9.31107	8.94269	9.1052	7.57501	8.08217	8.85763	9.81057	10.4771	10.6117	Dcx	Rattus norvegicus doublecortin (Dcx), mRNA [NM_053379]	NM_053379	84394	Rn.121471
A_42_P818323	1.5e-13	8.69535	8.74962	8.88877	8.65991	8.34351	8.63836	8.88444	9.37496	12.306	13.0167	Gfra3	Rattus norvegicus glial cell line derived neurotrophic factor family receptor alpha 3 (Gfra3), mRNA [NM_053398]	NM_053398	84422	Rn.15499
A_44_P187056	1.62e-08	11.087	10.944	11.2572	10.8025	10.4365	10.419	10.2164	9.3276	9.87754	9.95958	Itga6	Integrin alpha 6 subchain (Fragment). [Source:Uniprot/SPTREMBL;Acc:Q924W3] [ENSRNOT00000002075]		114517	Rn.161799
A_44_P144591	1.16e-12	13.6675	13.6109	12.9706	13.513	13.4849	13.1986	13.0079	15.5615	15.5309	14.955	Cthrc1	Rattus norvegicus collagen triple helix repeat containing 1 (Cthrc1), mRNA [NM_172333]	NM_172333	282836	Rn.9468
A_44_P423704	7.25e-06	4.92877	5.58104	5.6718	5.55229	6.97607	7.53165	7.52644	7.05349	7.09432	6.51538	Shh	Rattus norvegicus sonic hedgehog homolog (Drosophila) (Shh), mRNA [NM_017221]	NM_017221	29499	Rn.10432
A_42_P473398	7.66e-16	9.10008	14.5161	15.2388	15.2913	14.5544	13.8943	12.095	9.4585	9.11929	8.63299	Cxcl1	Rattus norvegicus chemokine (C-X-C motif) ligand 1 (Cxcl1), mRNA [NM_030845]	NM_030845	81503	Rn.10907
A_44_P168405	2.06e-10	10.0793	10.2333	9.93228	11.4505	12.0757	12.6038	12.7031	13.1216	12.3706	12.0564	Fcgr3	Rattus norvegicus Fc receptor, IgG, low affinity III (Fcgr3), mRNA [NM_053843]	NM_053843	116591	Rn.154415
A_42_P508984	0.00354505	12.982	13.8186	13.39	13.7936	14.153	13.6017	14.4231	14.8154	13.9165	13.5443	Cxcl4	Rattus norvegicus chemokine (C-X-C motif) ligand 4 (Cxcl4), mRNA [NM_001007729]	NM_001007729	360918	Rn.6800
A_44_P482200	0.000662244	6.02711	5.22755	5.28023	4.9494	4.56067	4.5784	4.06098	4.86782	4.42315	4.05041	Astn1	PREDICTED: Rattus norvegicus astrotactin 1 (Astn1), mRNA [XM_222785]		304900	Rn.28132
A_44_P640828	1.87e-06	7.30591	7.66313	6.99275	7.01204	7.321	7.02033	7.23515	9.14954	8.12412	7.57726	Tgfbr1	Rattus norvegicus transforming growth factor, beta receptor 1 (Tgfbr1), mRNA [NM_012775]	NM_012775	29591	Rn.44402
A_44_P304323	8.95e-10	8.49577	8.31836	8.10304	8.8281	9.0946	8.76239	8.58277	10.9672	11.9257	13.0778	Ccl5	Rattus norvegicus chemokine (C-C motif) ligand 5 (Ccl5), mRNA [NM_031116]	NM_031116	81780	Rn.8019
A_44_P438473	3.73e-10	10.9367	10.7394	10.9106	11.1981	11.068	11.3764	11.5915	11.7973	12.6075	12.0842	Dclk1	Serine/threonine-protein kinase DCAMKL1 (EC 2.7.11.1) (Doublecortin- like and CAM kinase-like 1) (Calcium/calmodulin-dependent protein kinase type I-like CPG16). [Source:Uniprot/SWISSPROT;Acc:O08875] [ENSRNOT00000048116]		83825
A_44_P509917	2.74e-06	6.95238	5.57545	5.41771	5.19408	5.5548	5.12442	4.17967	4.35244	4.36547	4.17705	Isl1	Rattus norvegicus ISL1 transcription factor, LIM/homeodomain 1 (Isl1), mRNA [NM_017339]	NM_017339	64444	Rn.202645
A_44_P118970	5.76e-05	6.94531	7.01886	6.82873	6.40069	6.04558	5.90126	5.32602	6.10525	6.05986	5.39521	Il12a	Rattus norvegicus interleukin 12a (Il12a), mRNA [NM_053390]	NM_053390	84405	Rn.207199
A_43_P20053	2.58e-11	13.1051	12.8852	13.1307	13.2165	13.0134	12.731	12.0207	11.3477	11.1247	11.6269	Fut8	Rattus norvegicus fucosyltransferase 8 (alpha (1,6) fucosyltransferase) (Fut8), mRNA [NM_001002289]	NM_001002289	432392	Rn.1717
A_44_P477819	3.09e-14	6.42215	6.10299	6.41748	7.276	10.3276	11.3297	11.2655	9.39154	8.86634	8.04792	Nrg1	Rattus norvegicus neuregulin 1 (Nrg1), mRNA [NM_031588]	NM_031588	112400	Rn.37438
A_43_P11650	0.00581924	5.33615	5.96999	5.8949	7.05673	5.63834	6.27418	6.3482	5.40852	5.92205	5.6805	Pax6	Rattus norvegicus paired box gene 6 (Pax6), mRNA [NM_013001]	NM_013001	25509	Rn.89724
A_44_P308662	3.96e-10	12.8916	13.3571	13.2657	12.8065	11.9349	11.6813	11.5448	11.0454	10.6645	10.3107	Ret	Rattus norvegicus ret proto-oncogene (Ret), mRNA [NM_012643]	NM_012643	24716	Rn.93200
A_42_P679371	1.28e-08	13.6348	13.549	13.2411	13.8001	14.6831	15.0083	15.1732	15.6521	15.8643	15.5695	Coro1a	Rattus norvegicus coronin, actin binding protein 1A (Coro1a), mRNA [NM_130411]	NM_130411	155151	Rn.6990
A_42_P591344	1.56e-10	11.5132	11.5548	10.9337	12.0165	13.0598	13.7233	14.4452	14.4913	14.1621	13.4723	Itgb2	Rattus norvegicus integrin beta 2, mRNA (cDNA clone IMAGE:7374316), complete cds. [BC099151]	BC099151	309684	Rn.42962
A_43_P11721	0.00177519	3.98057	4.92936	5.54935	5.97232	6.58133	6.03548	6.33734	5.73662	5.19491	4.84072	Selp	Rattus norvegicus selectin, platelet (Selp), mRNA [NM_013114]	NM_013114	25651	Rn.10012
A_44_P543428	7.47e-09	4.45454	5.0002	5.28414	7.8911	8.67496	8.50848	7.17688	4.89973	5.10443	4.59127	Il8rb	Rattus norvegicus interleukin 8 receptor, beta (Il8rb), mRNA [NM_017183]	NM_017183	29385	Rn.90347
A_43_P15613	1.25e-11	12.5909	12.3536	12.7891	12.746	12.4013	12.349	11.3383	11.1373	10.8697	10.4139	Nrtn	Rattus norvegicus neurturin (Nrtn), mRNA [NM_053399]	NM_053399	84423	Rn.21952
A_42_P735417	3.11e-10	11.941	12.1826	11.9177	13.3893	14.3582	15.0166	14.4145	14.0832	13.7944	13.7404	Fcgr2b	Rattus norvegicus Fc receptor, IgG, low affinity IIb (Fcgr2b), mRNA [NM_175756]	NM_175756	289211	Rn.33323
A_44_P293904	9.06e-10	8.73654	8.55982	8.31605	8.37794	8.83154	9.2679	10.3172	11.1192	10.5189	10.1151	Syk	Rattus norvegicus spleen tyrosine kinase (Syk), mRNA [NM_012758]	NM_012758	25155	Rn.87407
A_43_P11621	6.56e-12	12.4943	12.4627	12.5105	13.6087	14.234	14.4538	14.329	14.3931	13.9793	13.6966	Cd44	Rattus norvegicus CD44 antigen (Cd44), mRNA [NM_012924]	NM_012924	25406	Rn.1120
A_43_P12276	4.32e-05	2.83709	2.72785	2.6594	3.56736	4.29436	4.12968	4.05435	5.87354	6.5453	6.12047	Vax1	Rattus norvegicus ventral anterior homeobox 1 (Vax1), mRNA [NM_022636]	NM_022636	64571	Rn.48764
A_42_P572521	5.69e-10	11.4049	11.6771	11.1762	11.4176	12.5903	13.101	14.0997	13.2996	12.8648	12.2932	C5r1	Rattus norvegicus complement component 5, receptor 1 (C5r1), mRNA [NM_053619]	NM_053619	113959	Rn.10680
A_44_P353618	5.67e-11	8.49738	11.486	11.4269	13.576	13.734	13.7873	12.8946	9.31198	9.23119	9.22863	S100a9	Rattus norvegicus S100 calcium binding protein A9 (calgranulin B) (S100a9), mRNA [NM_053587]	NM_053587	94195	Rn.6703
A_42_P817417	3.78e-10	11.2283	11.6732	12.0006	12.8412	13.0944	13.015	12.5686	12.1558	11.8326	11.5052	PVR	Rattus norvegicus poliovirus receptor (PVR), mRNA [NM_017076]	NM_017076	25066	Rn.10677
A_44_P515197	5.69e-15	5.8762	12.5986	13.2247	12.9895	13.5114	13.3393	10.4818	7.01042	6.81497	6.2956	Cxcl2	Rattus norvegicus chemokine (C-X-C motif) ligand 2 (Cxcl2), mRNA [NM_053647]	NM_053647	114105	Rn.10230
A_44_P113974	1.2e-07	10.9487	11.0433	10.6292	11.52	12.9803	13.2904	12.8051	12.681	12.8992	12.7393	Ccr5	Rattus norvegicus chemokine (C-C motif) receptor 5 (Ccr5), mRNA [NM_053960]	NM_053960	117029	Rn.10736
A_44_P434271	3.55e-06	8.79172	8.18288	8.08213	7.39682	7.00792	7.10317	7.88853	8.03058	7.99324	7.72677	Cntn2	Rattus norvegicus contactin 2 (Cntn2), mRNA [NM_012884]	NM_012884	25356	Rn.89910
GO:0030335 positive regulation of cell migration
Probe Name	FDR(False discovery rate )	0h	0.5h	1h	3h	6h	9h	1d	4d	7d	14d	Gene Symbol	Description	Genbank Accession	Entrez Gene	UniGene
A_43_P15253	6.67e-08	12.8996	13.3052	13.8302	14.2222	14.6102	14.5846	13.9185	13.7928	14.0729	13.7096	Icam1	Rattus norvegicus intercellular adhesion molecule 1 (Icam1), mRNA [NM_012967]	NM_012967	25464	Rn.12
A_44_P343859	4.81e-09	12.306	12.4726	12.2873	13.0112	13.7061	13.5229	13.3058	12.7681	12.6778	12.1582	Csf1	Rattus norvegicus colony stimulating factor 1 (macrophage) (Csf1), mRNA [NM_023981]	NM_023981	78965	Rn.83632
A_43_P13272	5.92e-10	12.1147	12.9587	13.0331	13.3145	13.2885	13.5426	11.5249	9.99695	10.2123	10.1423	Agt	Rattus norvegicus angiotensinogen (serpin peptidase inhibitor, clade A, member 8) (Agt), mRNA [NM_134432]	NM_134432	24179	Rn.6319
A_43_P15247	4.32e-07	5.68904	5.4907	6.36243	8.17461	8.11222	6.89902	5.97727	4.55307	5.80984	6.49326	Tac1	Rattus norvegicus tachykinin 1 (Tac1), mRNA [NM_012666]	NM_012666	24806	Rn.1920
A_42_P522899	4.78e-12	10.1543	9.49788	9.66459	9.90231	10.1963	10.5374	10.7515	11.7869	11.8367	11.2005	Tgfb1	Rattus norvegicus transforming growth factor, beta 1 (Tgfb1), mRNA [NM_021578]	NM_021578	59086	Rn.40136
A_44_P397495	6.08e-09	12.0803	11.8607	11.8933	12.5828	13.0807	13.2228	12.9056	12.7827	12.3908	12.3015	Hif1a	Rattus norvegicus hypoxia inducible factor 1, alpha subunit (Hif1a), mRNA [NM_024359]	NM_024359	29560	Rn.10852
A_44_P338970	9.17e-13	11.0256	10.9123	11.0526	10.9339	10.798	11.078	11.3706	12.0744	12.1251	11.8248	Pld1	Rattus norvegicus phospholipase D1 (Pld1), mRNA [NM_030992]	NM_030992	25096	Rn.11130
A_44_P482346	3.13e-09	8.19822	7.98857	7.93319	8.23303	8.27631	8.6772	9.07986	9.57662	9.66508	9.30064	Ptk2b	Rattus norvegicus protein tyrosine kinase 2 beta (Ptk2b), mRNA [NM_017318]	NM_017318	50646	Rn.11025
A_44_P215075	0.000143017	8.38732	7.873	7.62045	8.87071	8.72815	8.06181	8.05665	8.826	9.1253	9.43232	Tacr1	Rattus norvegicus tachykinin receptor 1 (Tacr1), mRNA [NM_012667]	NM_012667	24807	Rn.89609
A_43_P12571	3.6e-10	11.4631	11.2952	11.4279	12.2969	12.7515	12.7647	12.3608	12.1511	12.2481	11.9802	Jak2	Rattus norvegicus Janus kinase 2 (Jak2), mRNA [NM_031514]	NM_031514	24514	Rn.18909
A_44_P531908	1.16e-05	6.59475	6.30593	6.64135	6.77769	6.52085	6.17236	5.82469	5.5589	5.52944	4.86905	Uts2	Rattus norvegicus urotensin 2 (Uts2), mRNA [NM_019160]	NM_019160	29180	Rn.48886
A_44_P501112	7.55e-11	4.77635	5.10973	5.43188	6.92437	7.89761	8.95081	9.11232	8.97841	9.33695	7.20837	Mmp9	Rattus norvegicus matrix metallopeptidase 9 (Mmp9), mRNA [NM_031055]	NM_031055	81687	Rn.10209
A_44_P126021	9.63e-07	13.4236	13.6132	13.3217	13.4327	13.0879	13.2614	13.8802	14.1378	14.656	14.4926	Igf1	Rattus norvegicus insulin-like growth factor 1 (Igf1), transcript variant 4, mRNA [NM_001082479]	NM_001082479	24482	Rn.6282
A_44_P291264	4.57e-05	8.54769	9.29342	10.3516	8.4833	9.84902	9.64266	9.45194	10.1929	10.6615	10.3289	Sele	Rattus norvegicus selectin, endothelial cell (Sele), mRNA [NM_138879]	NM_138879	25544	Rn.10359
A_44_P212850	3.36e-10	8.727	8.47272	8.71073	10.2272	9.85797	9.9822	9.62182	9.06501	8.76256	8.11261	Fgf2	Rattus norvegicus fibroblast growth factor 2 (Fgf2), mRNA [NM_019305]	NM_019305	54250	Rn.31808
A_44_P443751	1.79e-13	10.2952	10.2476	10.1535	11.0895	12.1913	12.4413	12.6945	12.0794	11.8733	10.7044	Pdpn	Rattus norvegicus podoplanin (Pdpn), mRNA [NM_019358]	NM_019358	54320	Rn.794
A_44_P240973	0.00359577	5.46825	4.98285	4.79679	4.79772	5.57804	4.56426	4.43015	5.09574	4.45043	4.56277	Kit	Rattus norvegicus v-kit Hardy-Zuckerman 4 feline sarcoma viral oncogene homolog (Kit), mRNA [NM_022264]	NM_022264	64030	Rn.54004
A_44_P328205	0.00282785	5.94668	6.10151	6.50413	6.36136	5.95004	6.85353	7.29419	6.35577	4.79771	5.98458	Bdkrb1	Rattus norvegicus bradykinin receptor B1 (Bdkrb1), mRNA [NM_030851]	NM_030851	81509	Rn.10762
A_44_P520123	3.25e-07	7.57883	7.73888	8.20444	8.90158	8.45955	8.37326	8.20135	7.61501	7.61177	7.14338	Flt1	Rattus norvegicus FMS-like tyrosine kinase 1 (Flt1), mRNA [NM_019306]	NM_019306	54251	Rn.10239
A_44_P529426	3.52e-09	5.68823	5.24876	5.77509	5.70642	5.469	5.0747	4.72832	3.68984	3.5305	3.48737	Erbb4	Rattus norvegicus v-erb-a erythroblastic leukemia viral oncogene homolog 4 (avian) (Erbb4), mRNA [NM_021687]	NM_021687	59323	Rn.163078
A_44_P1004323	5.26e-15	14.4033	14.1275	14.337	14.3664	14.5542	14.8087	15.1792	16.0987	16.3628	16.2006	Col18a1	Collagen type XVIII, alpha (I) chain (Fragment). [Source:Uniprot/SPTREMBL;Acc:Q9WUW5] [ENSRNOT00000045315]		85251	Rn.12030
A_44_P381917	7.65e-10	8.49044	8.78935	10.0392	12.1055	11.4795	11.4153	10.1654	10.1839	9.92521	9.02658	Sphk1	Rattus norvegicus sphingosine kinase 1 (Sphk1), mRNA [NM_133386]	NM_133386	170897	Rn.18522
A_44_P363090	5.08e-05	12.2039	12.5101	12.4402	12.724	12.7633	13.1741	13.0219	12.6978	13.288	13.1797	Il6st	Rattus norvegicus interleukin 6 signal transducer (Il6st), mRNA [NM_001008725]	NM_001008725	25205	Rn.12138
A_43_P19763	2.85e-08	11.2104	11.5239	11.3798	12.8788	13.4192	13.6354	13.4113	13.6658	13.4977	12.8144	Tlr2	Rattus norvegicus toll-like receptor 2 (Tlr2), mRNA [NM_198769]	NM_198769	310553	Rn.46387
A_44_P1039128	0.0080132	11.9403	12.9236	13.9779	14.4411	13.2176	13.3872	12.3773	14.0344	15.0456	13.3915	Cxcl10	Rattus norvegicus chemokine (C-X-C motif) ligand 10 (Cxcl10), mRNA [NM_139089]	NM_139089	245920	Rn.10584
A_44_P147040	6.79e-06	9.14529	9.13524	9.04533	8.87748	8.76195	8.60614	8.35701	7.94887	7.92111	8.06429	Adam10	ADAM 10 precursor (EC 3.4.24.81) (A disintegrin and metalloproteinase domain 10) (Mammalian disintegrin-metalloprotease) (Kuzbanian protein homolog) (CD156c antigen) (Fragment). [Source:Uniprot/SWISSPROT;Acc:Q10743] [ENSRNOT00000021066]		29650	Rn.42924
A_44_P184505	1.22e-06	12.3368	12.7229	13.1792	13.2844	13.268	13.4491	13.0132	12.5116	12.2147	12.1304	Hbegf	Rattus norvegicus heparin-binding EGF-like growth factor (Hbegf), mRNA [NM_012945]	NM_012945	25433	Rn.10148
A_44_P218896	7.59e-10	10.0892	12.7623	12.8098	11.2874	10.8961	11.1626	10.7415	9.95378	10.096	9.57034	Cyr61	Rattus norvegicus cysteine rich protein 61 (Cyr61), mRNA [NM_031327]	NM_031327	83476	Rn.22129
A_42_P679371	1.28e-08	13.6348	13.549	13.2411	13.8001	14.6831	15.0083	15.1732	15.6521	15.8643	15.5695	Coro1a	Rattus norvegicus coronin, actin binding protein 1A (Coro1a), mRNA [NM_130411]	NM_130411	155151	Rn.6990
A_43_P11721	0.00177519	3.98057	4.92936	5.54935	5.97232	6.58133	6.03548	6.33734	5.73662	5.19491	4.84072	Selp	Rattus norvegicus selectin, platelet (Selp), mRNA [NM_013114]	NM_013114	25651	Rn.10012
A_44_P118929	1.96e-06	9.19089	8.83959	9.18521	9.23231	9.44906	9.73431	9.49387	9.59627	10.4833	10.0315	Tp53	Rattus norvegicus tumor protein p53 (Tp53), mRNA [NM_030989]	NM_030989	24842	Rn.54443
A_44_P515349	8.58e-07	9.05499	9.08016	9.07287	9.23177	8.66075	8.94146	8.43438	8.1387	7.9386	8.13177	Pik3r1	Rattus norvegicus phosphatidylinositol 3-kinase, regulatory subunit, polypeptide 1 (Pik3r1), mRNA [NM_013005]	NM_013005	25513	Rn.10599
A_44_P240953	2.84e-10	8.62973	8.49256	8.59928	8.89303	9.11236	9.17943	9.24596	9.96244	9.71135	9.42456	Pcsk3	Rattus norvegicus proprotein convertase subtilisin/kexin type3 (Pcsk3), mRNA [NM_019331]	NM_019331	54281	Rn.3220
A_44_P421534	6.73e-13	13.7703	13.6554	13.2849	13.6883	13.69	13.8797	15.2096	15.6157	15.6723	15.2028	Aif1	Rattus norvegicus allograft inflammatory factor 1 (Aif1), mRNA [NM_017196]	NM_017196	29427	Rn.32080
A_44_P517650	5.35e-09	10.9591	10.7984	10.9876	10.5025	10.8649	11.1699	11.3502	11.6769	11.9922	12.3099	Adam17	Rattus norvegicus a disintegrin and metalloproteinase domain 17 (tumor necrosis factor, alpha, converting enzyme) (Adam17), mRNA [NM_020306]	NM_020306	57027	Rn.144585
GO:0030336 negative regulation of cell migration
Probe Name	FDR(False discovery rate )	0h	0.5h	1h	3h	6h	9h	1d	4d	7d	14d	Gene Symbol	Description	Genbank Accession	Entrez Gene	UniGene
A_42_P522899	4.78e-12	10.1543	9.49788	9.66459	9.90231	10.1963	10.5374	10.7515	11.7869	11.8367	11.2005	Tgfb1	Rattus norvegicus transforming growth factor, beta 1 (Tgfb1), mRNA [NM_021578]	NM_021578	59086	Rn.40136
A_44_P212850	3.36e-10	8.727	8.47272	8.71073	10.2272	9.85797	9.9822	9.62182	9.06501	8.76256	8.11261	Fgf2	Rattus norvegicus fibroblast growth factor 2 (Fgf2), mRNA [NM_019305]	NM_019305	54250	Rn.31808
A_44_P475159	3.18e-10	7.28966	7.28883	7.09215	7.12044	7.35521	7.13716	7.57039	8.93742	9.17232	9.30331	Thy1	Rattus norvegicus thymus cell antigen 1, theta (Thy1), mRNA [NM_012673]	NM_012673	24832	Rn.108198
A_44_P137633	5.38e-06	9.57944	9.79216	9.88534	9.7709	9.56217	9.55462	8.97037	8.55255	8.82501	9.00278	Adora1	Adenosine A1 receptor. [Source:Uniprot/SWISSPROT;Acc:P25099] [ENSRNOT00000004602]		29290	Rn.32078
A_44_P285534	1.7e-06	9.72429	9.63985	9.9304	9.61599	8.73854	8.30879	8.33116	9.37449	9.5526	9.5595	Igfbp5	Rattus norvegicus insulin-like growth factor binding protein 5 (Igfbp5), mRNA [NM_012817]	NM_012817	25285	Rn.1593
A_44_P545838	2.86e-09	8.94103	8.74416	8.87989	8.41431	8.55993	9.08445	9.82203	10.4104	10.4447	10.1088	Arhgap4	Rattus norvegicus Rho GTPase activating protein 4 (Arhgap4), mRNA [NM_144740]	NM_144740	246249	Rn.163458
A_43_P11908	0.00746365	5.34928	3.49186	3.78976	4.51325	6.10602	5.47538	4.03257	4.35783	4.43683	3.80117	Sema3a	Rattus norvegicus sema domain, immunoglobulin domain (Ig), short basic domain, secreted, (semaphorin) 3A (Sema3a), mRNA [NM_017310]	NM_017310	29751	Rn.44410
A_42_P627998	8.82e-11	14.5104	14.5273	14.4195	14.9449	15.2322	15.4124	16.1089	16.2258	16.5423	16.2092	Igfbp3	Rattus norvegicus insulin-like growth factor binding protein 3 (Igfbp3), mRNA [NM_012588]	NM_012588	24484	Rn.26369
A_44_P423704	7.25e-06	4.92877	5.58104	5.6718	5.55229	6.97607	7.53165	7.52644	7.05349	7.09432	6.51538	Shh	Rattus norvegicus sonic hedgehog homolog (Drosophila) (Shh), mRNA [NM_017221]	NM_017221	29499	Rn.10432
A_44_P276120	0.000291954	5.46999	6.06869	6.51801	6.0098	5.58408	6.52761	7.02013	7.46953	7.56394	6.98141	Kiss1r	Rattus norvegicus KISS1 receptor (Kiss1r), mRNA [NM_023992]	NM_023992	78976	Rn.48681
A_44_P171440	1.17e-12	17.5873	17.5588	17.5611	17.5153	17.4169	17.4117	17.6594	18.7161	18.6672	18.604	Apoe	Rattus norvegicus apolipoprotein E (Apoe), mRNA [NM_138828]	NM_138828	25728	Rn.32351
A_44_P256301	4.39e-07	7.83683	6.97405	6.63494	6.75434	7.50262	7.77901	7.22827	8.94869	8.53417	9.36196	Grem1	Rattus norvegicus gremlin 1 homolog, cysteine knot superfamily (Xenopus laevis) (Grem1), mRNA [NM_019282]	NM_019282	50566	Rn.42929
A_43_P12900	2.47e-09	10.4395	10.3138	10.3505	11.2043	11.5435	11.691	11.3646	10.9903	10.8189	10.6913	Gtpbp4	Rattus norvegicus GTP binding protein 4 (Gtpbp4), mRNA [NM_053689]	NM_053689	114300	Rn.212207
A_44_P520235	6.63e-05	8.90272	8.80078	9.12093	8.21596	8.24605	9.00794	9.52218	10.0784	9.85464	9.4209	Tie1	Tyrosine kinase receptor Tie-1 (Fragment). [Source:Uniprot/SPTREMBL;Acc:O35461] [ENSRNOT00000027414]		89806	Rn.13171
A_43_P15525	0.000169826	8.08559	8.12271	8.50633	8.49035	8.38471	8.57191	7.93754	9.12364	9.52939	9.00938	Drd5	Rattus norvegicus dopamine receptor D5 (Drd5), mRNA [NM_012768]	NM_012768	25195	Rn.138110
A_44_P345319	3.14e-09	12.351	12.2255	12.1987	11.8141	11.5963	11.2471	11.279	11.4519	11.5256	11.9702	Chrd	Chordin (Fragment). [Source:Uniprot/SWISSPROT;Acc:Q63148] [ENSRNOT00000002394]		117275	Rn.29459
A_44_P1016829	1.86e-08	8.12829	9.15094	10.6253	10.4654	10.3397	10.0757	9.32827	8.47634	9.39765	8.4608	Trib1	Rattus norvegicus tribbles homolog 1 (Drosophila) (Trib1), mRNA [NM_023985]	NM_023985	78969	Rn.204391

## Sheet: S2.5
Table S2.5. The expression of key regulatory genes involved in cell proliferation
GO:0008283 cell proliferation
Probe Name	FDR(False discovery rate )	0h	0.5h	1h	3h	6h	9h	1d	4d	7d	14d	Gene Symbol	Description	Genbank Accession	Entrez Gene	UniGene
A_43_P23108	1.13e-10	10.1427	9.98401	10.1923	10.0638	9.882	10.3253	11.3314	11.7612	11.8994	11.2818	Mcm7	Rattus norvegicus minichromosome maintenance deficient 7 (S. cerevisiae) (Mcm7), mRNA [NM_001004203]	NM_001004203	288532	Rn.113
A_44_P545686	6.01e-07	3.3526	3.75875	4.50665	5.44727	6.38	6.5276	4.72808	3.73174	4.12072	3.83201	Nos2	Rattus norvegicus nitric oxide synthase 2, inducible (Nos2), mRNA [NM_012611]	NM_012611	24599	Rn.10400
A_44_P371339	6.47e-14	2.48596	8.11206	9.47989	11.1155	11.2877	10.9572	8.01864	6.97217	6.70698	5.43863	Il6	Rattus norvegicus interleukin 6 (Il6), mRNA [NM_012589]	NM_012589	24498	Rn.9873
A_43_P13272	5.92e-10	12.1147	12.9587	13.0331	13.3145	13.2885	13.5426	11.5249	9.99695	10.2123	10.1423	Agt	Rattus norvegicus angiotensinogen (serpin peptidase inhibitor, clade A, member 8) (Agt), mRNA [NM_134432]	NM_134432	24179	Rn.6319
A_43_P12450	1.15e-05	3.43849	3.45749	3.28073	2.98184	2.81557	2.85563	4.15785	6.42974	5.25177	3.30719	Fabp7	Rattus norvegicus fatty acid binding protein 7, brain (Fabp7), mRNA [NM_030832]	NM_030832	80841	Rn.10014
A_44_P401615	0.000534941	5.73466	5.48844	4.94074	4.28167	3.37203	3.98119	4.52226	3.68158	3.64498	4.39432	Esr1	Rattus norvegicus estrogen receptor 1 (Esr1), mRNA [NM_012689]	NM_012689	24890	Rn.10595
A_42_P522899	4.78e-12	10.1543	9.49788	9.66459	9.90231	10.1963	10.5374	10.7515	11.7869	11.8367	11.2005	Tgfb1	Rattus norvegicus transforming growth factor, beta 1 (Tgfb1), mRNA [NM_021578]	NM_021578	59086	Rn.40136
A_44_P396842	9.85e-17	5.18263	5.01772	5.51261	10.0289	11.1092	11.9812	11.5923	10.0446	9.45707	8.70908	Ucn2	Rattus norvegicus urocortin 2 (Ucn2), mRNA [NM_133385]	NM_133385	170896	Rn.212744
A_44_P500961	8.81e-12	3.2785	3.83639	4.37521	7.32654	8.20145	7.77348	6.75327	5.17475	5.32609	4.24235	Gdnf	Rattus norvegicus glial cell line derived neurotrophic factor (Gdnf), mRNA [NM_019139]	NM_019139	25453	Rn.53970
A_44_P226109	7.24e-08	4.85026	6.51009	6.13122	5.881	6.12493	6.45515	7.2398	7.79626	6.91028	6.62881	Csf1r	RRCSF1 Rat mRNA for CSF-1 receptor [X61479]	X61479	307403
A_44_P164512	0.000763261	12.2473	12.1675	12.2351	12.2484	12.308	12.3854	12.0696	12.8706	13.8482	12.7316	Stat1	Rattus norvegicus signal transducer and activator of transcription 1 (Stat1), transcript variant alpha, mRNA [NM_032612]	NM_032612	25124	Rn.33229
A_44_P367525	3.77e-05	4.26786	3.84122	3.52236	4.23433	4.15156	4.14925	4.94257	6.43659	6.45516	5.68249	Hgf	Rattus norvegicus hepatocyte growth factor (Hgf), mRNA [NM_017017]	NM_017017	24446	Rn.10468
A_43_P12159	3.39e-10	8.87991	8.70951	8.25612	8.09882	8.50823	8.63629	9.78957	11.086	10.6202	10.0779	Cxcr4	Rattus norvegicus chemokine (C-X-C motif) receptor 4 (Cxcr4), mRNA [NM_022205]	NM_022205	60628	Rn.44431
A_43_P15993	0.00019425	9.11321	9.35094	8.29482	9.37684	11.0721	10.2057	11.856	11.4984	10.8631	10.5682	Itgam	Rattus norvegicus integrin alpha M (Itgam), mRNA [NM_012711]	NM_012711	25021	Rn.54465
A_44_P306368	2.18e-11	11.6337	11.4606	11.4739	11.3808	11.3908	11.4166	12.518	13.2326	12.9739	12.6415	Lip1	Rattus norvegicus lysosomal acid lipase 1 (Lip1), mRNA [NM_012732]	NM_012732	25055	Rn.48656
A_44_P321009	2.56e-08	7.25491	6.85309	6.32218	5.2163	3.42965	3.10511	2.27849	2.11373	2.04129	2.93961	Cyp1a1	Rattus norvegicus cytochrome P450, family 1, subfamily a, polypeptide 1 (Cyp1a1), mRNA [NM_012540]	NM_012540	24296	Rn.10352
A_44_P443751	1.79e-13	10.2952	10.2476	10.1535	11.0895	12.1913	12.4413	12.6945	12.0794	11.8733	10.7044	Pdpn	Rattus norvegicus podoplanin (Pdpn), mRNA [NM_019358]	NM_019358	54320	Rn.794
A_44_P386602	9.28e-10	7.63483	7.29342	7.34613	6.95283	6.95576	6.63228	7.58948	8.23839	8.59183	8.1526	Brca2	Rattus norvegicus breast cancer 2 (Brca2), mRNA [NM_031542]	NM_031542	360254	Rn.103225
A_44_P337441	0.000288844	2.71133	2.83143	2.07052	4.08774	4.79601	4.29665	3.41228	4.16689	4.31798	4.16704	Lipg	Rattus norvegicus lipase, endothelial (Lipg), mRNA [NM_001012741]	NM_001012741	291437	Rn.199051
A_44_P538357	2.42e-09	10.5005	10.4589	10.5571	9.76706	10.0668	10.1418	9.57513	8.82896	8.75816	8.80598	Bmp4	Rattus norvegicus bone morphogenetic protein 4 (Bmp4), mRNA [NM_012827]	NM_012827	25296	Rn.10318
A_44_P176312	0.00302218	3.45277	3.83459	2.36059	3.15115	4.37116	3.54443	2.99461	4.60872	6.31768	6.5605	Fgf5	Rattus norvegicus fibroblast growth factor 5 (Fgf5), mRNA [NM_022211]	NM_022211	60662	Rn.44445
A_42_P791677	6.69e-13	2.28929	2.51544	3.59319	6.55156	7.96317	7.63466	6.60002	5.91821	4.97018	4.42304	Areg	Rattus norvegicus amphiregulin (Areg), mRNA [NM_017123]	NM_017123	29183	Rn.10568
A_43_P12850	1.55e-10	6.41892	5.98283	5.97772	5.47899	5.32005	4.61363	5.53299	7.64471	7.76555	7.32453	Tnfsf4	Rattus norvegicus tumor necrosis factor (ligand) superfamily, member 4 (Tnfsf4), mRNA [NM_053552]	NM_053552	89814	Rn.30043
A_44_P306439	1.05e-08	9.56802	9.39562	8.91043	9.64128	9.51548	9.4441	10.1497	12.4435	13.4019	12.6907	Fcgr3a	Rattus norvegicus Fc fragment of IgG, low affinity IIIa, receptor (Fcgr3a), mRNA [NM_207603]	NM_207603	304966	Rn.23977
A_44_P367465	1.07e-05	7.11836	6.80988	7.13426	7.08501	7.07017	6.62251	6.10452	6.08522	5.80906	5.42664	Fzd9	Rattus norvegicus frizzled homolog 9 (Drosophila) (Fzd9), mRNA [NM_153305]	NM_153305	266608	Rn.96335
A_44_P423704	7.25e-06	4.92877	5.58104	5.6718	5.55229	6.97607	7.53165	7.52644	7.05349	7.09432	6.51538	Shh	Rattus norvegicus sonic hedgehog homolog (Drosophila) (Shh), mRNA [NM_017221]	NM_017221	29499	Rn.10432
A_44_P426558	8.71e-05	11.1901	11.8338	11.3029	11.779	12.0267	12.4869	12.9801	12.3078	11.838	11.812	Hspd1	Rattus norvegicus heat shock protein 1 (chaperonin) (Hspd1), mRNA [NM_022229]	NM_022229	63868	Rn.102058
A_43_P17687	4.11e-09	5.87083	5.58865	6.27258	5.67265	5.88412	6.0349	7.20164	8.08353	8.12663	7.22508	Tacc3	Rattus norvegicus transforming, acidic coiled-coil containing protein 3 (Tacc3), mRNA [NM_001004424]	NM_001004424	360962	Rn.58838
A_43_P13048	9.61e-07	2.03101	2.06302	3.0057	2.02435	2.06221	3.09373	3.06526	6.07571	5.86495	5.35688	Tnfsf11	Rattus norvegicus tumor necrosis factor (ligand) superfamily, member 11 (Tnfsf11), mRNA [NM_057149]	NM_057149	117516	Rn.64517
A_43_P11861	2.02e-12	7.46198	6.54062	6.76148	8.77075	11.3503	12.2019	11.679	12.3469	12.634	11.0377	Dio3	Rattus norvegicus deiodinase, iodothyronine, type III (Dio3), mRNA [NM_017210]	NM_017210	29475	Rn.11237
A_44_P179904	1.03e-08	5.44364	5.06801	5.49581	5.30149	5.73525	5.60495	5.68251	8.09311	8.25566	8.28426	Sh2d2a	Rattus norvegicus SH2 domain protein 2A (Sh2d2a), mRNA [NM_207605]	NM_207605	310688	Rn.9034
A_44_P230320	1.98e-08	9.33669	11.95	12.0069	12.7449	13.697	13.3326	11.8057	10.7549	11.1844	10.8864	Il1b	Rattus norvegicus interleukin 1 beta (Il1b), mRNA [NM_031512]	NM_031512	24494	Rn.9869
A_44_P499022	1.39e-06	5.34314	5.52763	4.71681	5.28066	4.86882	5.0954	6.41816	7.04501	6.84439	6.22106	E2f8	E2f8 protein (Fragment). [Source:Uniprot/SPTREMBL;Acc:Q4FZV5] [ENSRNOT00000035512]		308607	Rn.15287
A_44_P1037953	0.000646394	15.7175	15.3731	15.2057	15.0543	15.012	15.1045	14.6957	14.0974	14.3771	14.4854	Igf2	Rattus norvegicus insulin-like growth factor 2 (Igf2), mRNA [NM_031511]	NM_031511	24483	Rn.118681
A_42_P591344	1.56e-10	11.5132	11.5548	10.9337	12.0165	13.0598	13.7233	14.4452	14.4913	14.1621	13.4723	Itgb2	Rattus norvegicus integrin beta 2, mRNA (cDNA clone IMAGE:7374316), complete cds. [BC099151]	BC099151	309684	Rn.42962
A_44_P247880	5.98e-08	4.3339	3.64901	4.9413	7.92996	8.00947	6.63305	4.78112	4.54127	4.96619	4.17924	Csf2	Granulocyte-macrophage colony-stimulating factor (GM-CSF) (Colony- stimulating factor) (CSF). [Source:Uniprot/SWISSPROT;Acc:P48750] [ENSRNOT00000032333]		116630	Rn.44285
A_44_P1047441	1.33e-13	11.3602	11.5897	11.525	11.4754	11.0709	10.9611	10.7996	9.14987	8.50056	7.91368	Lrp2	Rattus norvegicus low density lipoprotein receptor-related protein 2 (Lrp2), mRNA [NM_030827]	NM_030827	29216	Rn.26430
A_44_P344492	7.74e-10	5.34591	5.01638	5.01014	5.9568	6.47632	5.51469	5.50107	7.57826	8.10555	7.9077	Stat4	Rattus norvegicus signal transducer and activator of transcription 4 (Stat4), mRNA [NM_001012226]	NM_001012226	367264	Rn.137580
A_44_P540992	3.41e-08	2.30237	2.742	3.17326	4.29612	6.26492	6.32505	2.92711	2.15121	2.12901	2.22846	Ereg	Rattus norvegicus epiregulin (Ereg), mRNA [NM_021689]	NM_021689	59325	Rn.42897
A_44_P473711	2.53e-05	2.38901	2.8736	2.80591	3.07197	3.32233	4.05649	3.87369	4.53531	4.51139	3.99528	Dock2	Rattus norvegicus dedicator of cytokinesis 2, mRNA (cDNA clone IMAGE:5599905), complete cds. [BC101877]	BC101877	360509	Rn.178834
A_44_P452222	7.47e-09	5.71663	4.83378	4.76296	5.08761	6.19063	6.29814	7.05003	9.06823	8.88225	8.05231	Itgal	Rattus norvegicus integrin alpha L (Itgal), mRNA [NM_001033998]	NM_001033998	308995	Rn.14655
A_43_P13310	0.000336113	2.34791	2.89202	2.78041	5.11014	4.35033	5.01908	3.47929	2.19813	2.81028	2.46742	Prok2	Rattus norvegicus prokineticin 2 (Prok2), transcript variant 2, mRNA [NM_138852]	NM_138852	192206	Rn.211872
A_44_P466118	1.13e-07	9.09746	9.1724	8.83651	10.1255	10.2274	10.6418	11.2452	11.2793	11.3517	10.457	Slc11a1	Rattus norvegicus solute carrier family 11 (proton-coupled divalent metal ion transporters), member 1 (Slc11a1), mRNA [NM_001031658]	NM_001031658	316519	Rn.105919
A_44_P222166	2.48e-10	7.89915	7.92692	7.12133	8.33755	8.19006	8.10134	8.67053	10.0592	9.87286	9.25314	Cd86	Rattus norvegicus cd86 antigen (Cd86), mRNA [NM_020081]	NM_020081	56822	Rn.6734
A_44_P298049	2.75e-12	10.1307	9.71715	9.74652	9.84624	10.2911	10.8191	12.1064	13.3776	12.8558	11.8273	Ncf1	Rattus norvegicus neutrophil cytosolic factor 1 (Ncf1), mRNA [NM_053734]	NM_053734	114553	Rn.38575
GO:0008284 positive regulation of cell proliferation
Probe Name	FDR(False discovery rate )	0h	0.5h	1h	3h	6h	9h	1d	4d	7d	14d	Gene Symbol	Description	Genbank Accession	Entrez Gene	UniGene
A_42_P768024	3.22e-09	10.1241	10.0162	9.52117	10.0403	10.3731	10.5039	10.6832	11.7979	12.2432	12.3509	Spn	Rat mRNA for leukosialin [Y00090]	Y00090	24796	Rn.11144
A_44_P371339	6.47e-14	2.48596	8.11206	9.47989	11.1155	11.2877	10.9572	8.01864	6.97217	6.70698	5.43863	Il6	Rattus norvegicus interleukin 6 (Il6), mRNA [NM_012589]	NM_012589	24498	Rn.9873
A_43_P14911	9.2e-09	8.85175	11.73	11.5416	12.166	13.3403	12.9659	11.6344	10.6099	10.9788	10.7212	Il1b	Rattus norvegicus interleukin 1 beta (Il1b), mRNA [NM_031512]	NM_031512	24494	Rn.9869
A_43_P13272	5.92e-10	12.1147	12.9587	13.0331	13.3145	13.2885	13.5426	11.5249	9.99695	10.2123	10.1423	Agt	Rattus norvegicus angiotensinogen (serpin peptidase inhibitor, clade A, member 8) (Agt), mRNA [NM_134432]	NM_134432	24179	Rn.6319
A_43_P15247	4.32e-07	5.68904	5.4907	6.36243	8.17461	8.11222	6.89902	5.97727	4.55307	5.80984	6.49326	Tac1	Rattus norvegicus tachykinin 1 (Tac1), mRNA [NM_012666]	NM_012666	24806	Rn.1920
A_44_P472989	6.88e-08	8.04298	10.6474	9.88112	9.25929	9.55581	9.29061	7.92649	8.41568	8.61978	8.49258	Ptgs2	Rattus norvegicus prostaglandin-endoperoxide synthase 2 (Ptgs2), mRNA [NM_017232]	NM_017232	29527	Rn.44369
A_44_P401615	0.000534941	5.73466	5.48844	4.94074	4.28167	3.37203	3.98119	4.52226	3.68158	3.64498	4.39432	Esr1	Rattus norvegicus estrogen receptor 1 (Esr1), mRNA [NM_012689]	NM_012689	24890	Rn.10595
A_44_P914438	8.14e-11	11.909	11.5496	12.1728	14.1222	13.595	13.5557	12.5035	13.0634	12.8173	12.2685	Cdkn1a	Rattus norvegicus cyclin-dependent kinase inhibitor 1A (Cdkn1a), mRNA [NM_080782]	NM_080782	114851	Rn.10089
A_42_P522899	4.78e-12	10.1543	9.49788	9.66459	9.90231	10.1963	10.5374	10.7515	11.7869	11.8367	11.2005	Tgfb1	Rattus norvegicus transforming growth factor, beta 1 (Tgfb1), mRNA [NM_021578]	NM_021578	59086	Rn.40136
A_44_P323404	1.57e-10	16.4521	16.7536	16.7077	16.6345	16.5619	16.6172	16.0322	15.3474	15.1416	14.8121	Cntf	Rattus norvegicus ciliary neurotrophic factor (Cntf), mRNA [NM_013166]	NM_013166	25707	Rn.6067
A_44_P164512	0.000763261	12.2473	12.1675	12.2351	12.2484	12.308	12.3854	12.0696	12.8706	13.8482	12.7316	Stat1	Rattus norvegicus signal transducer and activator of transcription 1 (Stat1), transcript variant alpha, mRNA [NM_032612]	NM_032612	25124	Rn.33229
A_42_P695401	1.25e-11	11.736	14.6147	15.7371	16.9378	17.0861	17.0849	15.8154	13.6316	14.0262	13.3626	Ccl2	Rattus norvegicus chemokine (C-C motif) ligand 2 (Ccl2), mRNA [NM_031530]	NM_031530	24770	Rn.4772
A_44_P316239	4.24e-08	9.66127	9.40429	9.48785	10.0157	10.4319	10.8037	10.9116	11.3371	11.2654	10.4266	Lyn	Rattus norvegicus Yamaguchi sarcoma viral (v-yes-1) oncogene homolog (Lyn), mRNA [NM_030857]	NM_030857	81515	Rn.4338
A_44_P531908	1.16e-05	6.59475	6.30593	6.64135	6.77769	6.52085	6.17236	5.82469	5.5589	5.52944	4.86905	Uts2	Rattus norvegicus urotensin 2 (Uts2), mRNA [NM_019160]	NM_019160	29180	Rn.48886
A_42_P527141	8.1e-12	10.748	10.5345	10.6392	10.498	10.3975	10.3297	11.3322	12.4548	12.4463	12.0492	Foxm1	Rattus norvegicus forkhead box M1 (Foxm1), mRNA [NM_031633]	NM_031633	58921	Rn.10665
A_44_P556989	6.73e-15	11.2305	11.1375	11.2296	11.091	11.6715	12.2269	13.199	14.816	14.8757	14.6134	Ngfr	Rattus norvegicus nerve growth factor receptor (TNFR superfamily, member 16) (Ngfr), mRNA [NM_012610]	NM_012610	24596	Rn.10980
A_44_P367525	3.77e-05	4.26786	3.84122	3.52236	4.23433	4.15156	4.14925	4.94257	6.43659	6.45516	5.68249	Hgf	Rattus norvegicus hepatocyte growth factor (Hgf), mRNA [NM_017017]	NM_017017	24446	Rn.10468
A_42_P493380	1.48e-08	11.4634	12.7506	13.4597	13.5933	13.4963	13.4415	13.0046	12.1924	11.7424	11.8505	Myc	Rattus norvegicus myelocytomatosis viral oncogene homolog (avian) (Myc), mRNA [NM_012603]	NM_012603	24577	Rn.12072
A_44_P310168	4.67e-11	14.896	15.0069	14.9721	14.8413	14.3285	13.9796	13.8179	13.1364	12.9564	12.8451	Tgfa	Rattus norvegicus transforming growth factor alpha (Tgfa), mRNA [NM_012671]	NM_012671	24827	Rn.9952
A_43_P13320	1.53e-06	2.81673	3.47027	2.98891	3.4141	2.5745	3.11877	2.87855	4.81515	5.93858	5.95534	Ifng	Rattus norvegicus interferon gamma (Ifng), mRNA [NM_138880]	NM_138880	25712	Rn.10795
A_42_P741027	4.44e-12	13.6623	15.6377	15.5678	14.021	13.9758	13.6948	13.839	14.5411	14.7223	14.8765	Jun	Rattus norvegicus Jun oncogene (Jun), mRNA [NM_021835]	NM_021835	24516	Rn.93714
A_43_P12186	6.01e-07	4.82593	3.40364	3.1001	5.77153	6.41998	5.46773	6.28635	6.62289	6.34258	6.38946	Btc	Rattus norvegicus betacellulin (Btc), mRNA [NM_022256]	NM_022256	64022	Rn.53987
A_44_P486914	2.35e-06	7.42388	7.1308	6.5398	5.65244	6.4115	5.97703	6.59639	7.23504	7.35457	6.96874	Fgf9	Rattus norvegicus fibroblast growth factor 9 (Fgf9), mRNA [NM_012952]	NM_012952	25444	Rn.25174
A_44_P529426	3.52e-09	5.68823	5.24876	5.77509	5.70642	5.469	5.0747	4.72832	3.68984	3.5305	3.48737	Erbb4	Rattus norvegicus v-erb-a erythroblastic leukemia viral oncogene homolog 4 (avian) (Erbb4), mRNA [NM_021687]	NM_021687	59323	Rn.163078
A_44_P1004323	5.26e-15	14.4033	14.1275	14.337	14.3664	14.5542	14.8087	15.1792	16.0987	16.3628	16.2006	Col18a1	Collagen type XVIII, alpha (I) chain (Fragment). [Source:Uniprot/SPTREMBL;Acc:Q9WUW5] [ENSRNOT00000045315]		85251	Rn.12030
A_44_P994692	1.82e-09	8.02932	8.13055	7.86957	8.20002	8.40513	8.77953	8.5198	10.8258	11.5825	11.4601	Zap70	Rattus norvegicus zeta-chain (TCR) associated protein kinase 70 (Zap70), mRNA [NM_001012002]	NM_001012002	301348	Rn.17862
A_44_P538357	2.42e-09	10.5005	10.4589	10.5571	9.76706	10.0668	10.1418	9.57513	8.82896	8.75816	8.80598	Bmp4	Rattus norvegicus bone morphogenetic protein 4 (Bmp4), mRNA [NM_012827]	NM_012827	25296	Rn.10318
A_43_P11616	1.79e-13	13.7638	15.726	15.9549	14.859	14.5941	14.3491	13.5595	13.8216	14.1159	14.301	Atf3	Rattus norvegicus activating transcription factor 3 (Atf3), mRNA [NM_012912]	NM_012912	25389	Rn.9664
A_42_P791677	6.69e-13	2.28929	2.51544	3.59319	6.55156	7.96317	7.63466	6.60002	5.91821	4.97018	4.42304	Areg	Rattus norvegicus amphiregulin (Areg), mRNA [NM_017123]	NM_017123	29183	Rn.10568
A_44_P161233	3.27e-11	9.80133	9.81818	9.29274	10.1562	10.5546	10.6669	11.5404	12.2756	12.3964	11.5883	Il18	Rattus norvegicus interleukin 18 (Il18), mRNA [NM_019165]	NM_019165	29197	Rn.11118
A_44_P381917	7.65e-10	8.49044	8.78935	10.0392	12.1055	11.4795	11.4153	10.1654	10.1839	9.92521	9.02658	Sphk1	Rattus norvegicus sphingosine kinase 1 (Sphk1), mRNA [NM_133386]	NM_133386	170897	Rn.18522
A_44_P517012	3.37e-08	9.61855	9.33268	9.31376	9.61461	10.0482	10.5916	10.7247	11.5794	11.5208	11.0872	Rac2	Rattus norvegicus RAS-related C3 botulinum substrate 2 (Rac2), mRNA [NM_001008384]	NM_001008384	366957	Rn.2863
A_43_P16160	1.13e-07	7.10627	6.57472	6.5407	6.48339	6.26633	5.52827	6.3316	7.88762	8.83698	8.06892	Cenpf	LEK1 (Fragment). [Source:Uniprot/SPTREMBL;Acc:Q925D5] [ENSRNOT00000004525]		257649	Rn.105580
A_44_P423704	7.25e-06	4.92877	5.58104	5.6718	5.55229	6.97607	7.53165	7.52644	7.05349	7.09432	6.51538	Shh	Rattus norvegicus sonic hedgehog homolog (Drosophila) (Shh), mRNA [NM_017221]	NM_017221	29499	Rn.10432
A_43_P21641	8.81e-07	5.49887	6.71197	5.41665	5.99835	6.22709	6.06861	7.2615	8.7879	9.0627	8.55312	Hcls1	Rattus norvegicus hematopoietic cell specific Lyn substrate 1 (Hcls1), mRNA [NM_001011898]	NM_001011898	288077	Rn.15578
A_43_P16025	0.00389985	2.74763	2.84583	1.99288	3.38699	4.0543	4.46346	4.64313	4.62226	4.54219	4.12698	Il4	Rattus norvegicus interleukin 4 (Il4), mRNA [NM_201270]	NM_201270	287287	Rn.108255
A_43_P15962	5.92e-11	7.16678	6.67996	6.58158	6.29133	6.77261	6.25964	8.67709	9.80491	9.2835	8.50263	Ccna2	Rattus norvegicus cyclin A2 (Ccna2), mRNA [NM_053702]	NM_053702	114494	Rn.13094
A_44_P555271	6.32e-07	1.92787	1.9451	4.47649	4.36445	5.75747	7.06496	6.75645	8.59931	8.90726	9.74252	Mmp12	Rattus norvegicus matrix metallopeptidase 12 (Mmp12), mRNA [NM_053963]	NM_053963	117033	Rn.33193
A_44_P432452	5e-13	13.4905	13.3181	13.4184	13.4787	13.2147	12.9446	12.484	11.8149	11.5952	11.4719	Akr1b4	Rattus norvegicus aldo-keto reductase family 1, member B4 (aldose reductase) (Akr1b4), mRNA [NM_012498]	NM_012498	24192	Rn.107801
A_44_P175240	5.86e-09	8.78853	9.00635	8.67174	9.03138	9.89317	9.90326	9.8269	10.4079	9.6586	9.34747	Cyp7b1	Cytochrome P450 7B1 (EC 1.14.13.100) (25-hydroxycholesterol 7-alpha- hydroxylase) (Oxysterol 7-alpha-hydroxylase) (HCT-1) (Fragment). [Source:Uniprot/SWISSPROT;Acc:Q63688] [ENSRNOT00000013116]		25429	Rn.53969
A_44_P387429	1.22e-06	7.13416	7.32424	7.31219	6.37838	6.96371	6.30343	6.06379	6.16536	5.53686	5.30453	Hrh3	Rattus norvegicus histamine receptor H3 (Hrh3), mRNA [NM_053506]	NM_053506	85268	Rn.7617
A_44_P426638	5.5e-10	7.25816	7.11647	7.36913	9.38255	9.79328	9.47028	8.97418	8.46612	8.47352	8.04083	Osmr	Rattus norvegicus oncostatin M receptor (Osmr), mRNA [NM_001005384]	NM_001005384	310132	Rn.92110
A_42_P461587	7.62e-11	8.87573	8.63004	8.78272	10.779	11.6887	11.5349	10.3683	9.68431	9.66146	9.40879	Ngfb	Beta-nerve growth factor precursor (Beta-NGF). [Source:Uniprot/SWISSPROT;Acc:P25427] [ENSRNOT00000022200]		310738	Rn.22168
A_44_P1039128	0.0080132	11.9403	12.9236	13.9779	14.4411	13.2176	13.3872	12.3773	14.0344	15.0456	13.3915	Cxcl10	Rattus norvegicus chemokine (C-X-C motif) ligand 10 (Cxcl10), mRNA [NM_139089]	NM_139089	245920	Rn.10584
A_44_P118970	5.76e-05	6.94531	7.01886	6.82873	6.40069	6.04558	5.90126	5.32602	6.10525	6.05986	5.39521	Il12a	Rattus norvegicus interleukin 12a (Il12a), mRNA [NM_053390]	NM_053390	84405	Rn.207199
A_43_P11650	0.00581924	5.33615	5.96999	5.8949	7.05673	5.63834	6.27418	6.3482	5.40852	5.92205	5.6805	Pax6	Rattus norvegicus paired box gene 6 (Pax6), mRNA [NM_013001]	NM_013001	25509	Rn.89724
A_44_P151156	2.05e-08	1.91794	1.97697	3.74255	2.32561	4.30899	5.36595	6.42221	7.6929	8.07638	6.48513	Kng1	Rattus norvegicus kininogen 1 (Kng1), mRNA [NM_012696]	NM_012696	24903	Rn.128333
A_44_P157222	6.07e-09	7.88091	7.50026	7.31822	8.49586	8.83633	8.68765	8.78305	9.47932	9.18254	8.66903	Tgif	Rattus norvegicus TG interacting factor (Tgif), mRNA [NM_001015020]	NM_001015020	316742	Rn.154349
A_42_P679371	1.28e-08	13.6348	13.549	13.2411	13.8001	14.6831	15.0083	15.1732	15.6521	15.8643	15.5695	Coro1a	Rattus norvegicus coronin, actin binding protein 1A (Coro1a), mRNA [NM_130411]	NM_130411	155151	Rn.6990
A_44_P543428	7.47e-09	4.45454	5.0002	5.28414	7.8911	8.67496	8.50848	7.17688	4.89973	5.10443	4.59127	Il8rb	Rattus norvegicus interleukin 8 receptor, beta (Il8rb), mRNA [NM_017183]	NM_017183	29385	Rn.90347
A_43_P15978	9.19e-11	8.48003	8.23373	8.38728	8.29993	8.19994	7.68507	7.05763	5.84178	5.66963	4.96341	Fgf4	Rattus norvegicus fibroblast growth factor 4 (Fgf4), mRNA [NM_053809]	NM_053809	116499	Rn.81223
A_44_P247880	5.98e-08	4.3339	3.64901	4.9413	7.92996	8.00947	6.63305	4.78112	4.54127	4.96619	4.17924	Csf2	Granulocyte-macrophage colony-stimulating factor (GM-CSF) (Colony- stimulating factor) (CSF). [Source:Uniprot/SWISSPROT;Acc:P48750] [ENSRNOT00000032333]		116630	Rn.44285
A_43_P16037	1.61e-08	9.28473	9.51904	9.80007	9.61695	9.23458	9.32169	8.58349	7.94459	7.66894	8.69912	PRKCQ	Protein kinase C theta type (EC 2.7.11.13) (nPKC-theta). [Source:Uniprot/SWISSPROT;Acc:Q9WTQ0] [ENSRNOT00000025901]		85420	Rn.8227
A_44_P344492	7.74e-10	5.34591	5.01638	5.01014	5.9568	6.47632	5.51469	5.50107	7.57826	8.10555	7.9077	Stat4	Rattus norvegicus signal transducer and activator of transcription 4 (Stat4), mRNA [NM_001012226]	NM_001012226	367264	Rn.137580
A_44_P540992	3.41e-08	2.30237	2.742	3.17326	4.29612	6.26492	6.32505	2.92711	2.15121	2.12901	2.22846	Ereg	Rattus norvegicus epiregulin (Ereg), mRNA [NM_021689]	NM_021689	59325	Rn.42897
A_43_P12413	1.03e-10	13.0196	12.9228	12.7863	12.7423	12.8271	13.2543	14.0326	14.6878	14.6366	14.2419	Cyba	Rattus norvegicus cytochrome b-245, alpha polypeptide (Cyba), mRNA [NM_024160]	NM_024160	79129	Rn.5856
A_44_P293904	9.06e-10	8.73654	8.55982	8.31605	8.37794	8.83154	9.2679	10.3172	11.1192	10.5189	10.1151	Syk	Rattus norvegicus spleen tyrosine kinase (Syk), mRNA [NM_012758]	NM_012758	25155	Rn.87407
A_44_P452261	2.62e-05	3.08752	4.84836	4.17549	4.65112	4.81186	4.14448	2.81401	4.75445	5.51605	4.75185	Il2ra	Rattus norvegicus interleukin 2 receptor, alpha chain (Il2ra), mRNA [NM_013163]	NM_013163	25704	Rn.9872
A_44_P517880	6.23e-11	9.04875	8.81566	9.18078	9.09984	8.7881	8.82591	8.70196	8.12343	7.49693	7.45458	Fgf1	Rattus norvegicus fibroblast growth factor 1 (Fgf1), mRNA [NM_012846]	NM_012846	25317	Rn.88013
A_43_P11574	1.16e-07	2.6377	3.35789	3.39698	2.97344	3.00056	3.10532	3.25259	4.6863	4.79513	4.65397	St8sia1	Rattus norvegicus ST8 alpha-N-acetyl-neuraminide alpha-2,8-sialyltransferase 1 (St8sia1), mRNA [NM_012813]	NM_012813	25280	Rn.96242
A_44_P233932	5.04e-08	7.70899	8.58756	8.13957	8.02021	8.16221	7.92994	8.02122	5.8802	6.55519	6.77899	Notch1	Neurogenic locus notch homolog protein 1 precursor (Notch 1) [Contains: Notch 1 extracellular truncation; Notch 1 intracellular domain]. [Source:Uniprot/SWISSPROT;Acc:Q07008] [ENSRNOT00000026212]		25496	Rn.25046
A_44_P452222	7.47e-09	5.71663	4.83378	4.76296	5.08761	6.19063	6.29814	7.05003	9.06823	8.88225	8.05231	Itgal	Rattus norvegicus integrin alpha L (Itgal), mRNA [NM_001033998]	NM_001033998	308995	Rn.14655
A_44_P508280	1.47e-07	6.01138	5.46313	5.01818	5.75101	6.36816	6.80352	7.20946	8.17162	6.84919	6.40592	Htr2a	5-hydroxytryptamine 2A receptor (5-HT-2A) (Serotonin receptor 2A) (5- HT-2). [Source:Uniprot/SWISSPROT;Acc:P14842] [ENSRNOT00000013408]		29595	Rn.10294
A_42_P794613	1.33e-11	14.3135	14.154	14.406	14.2909	13.7277	13.6877	13.7385	12.526	12.3187	12.5225	Mvd	Rattus norvegicus mevalonate (diphospho) decarboxylase (Mvd), mRNA [NM_031062]	NM_031062	81726	Rn.10288
A_43_P11765	4.64e-05	3.35359	3.67941	3.72155	4.3792	4.28942	4.79506	4.54223	5.20362	5.23191	4.32287	Casr	Rattus norvegicus calcium-sensing receptor (Casr), mRNA [NM_016996]	NM_016996	24247	Rn.10019
A_44_P193446	2.23e-05	4.92373	4.82993	4.60819	5.00268	5.04023	5.43008	6.59955	6.93528	6.31331	5.57586	Cd38	Rattus norvegicus CD38 antigen (Cd38), mRNA [NM_013127]	NM_013127	25668	Rn.11414
A_42_P580844	1.14e-12	12.9279	12.6056	12.6358	12.3273	12.2481	12.1954	14.0982	15.1457	15.0821	14.6823	Cdc2a	Rattus norvegicus cell division cycle 2 homolog A (S. pombe) (Cdc2a), mRNA [NM_019296]	NM_019296	54237	Rn.6934
A_44_P344119	9.41e-09	4.42639	3.83833	3.91433	4.85271	6.04499	6.44358	6.0704	6.53904	6.21372	5.91787	Cd80	Rattus norvegicus CD80 antigen (Cd80), mRNA [NM_012926]	NM_012926	25408	Rn.10138
A_44_P421534	6.73e-13	13.7703	13.6554	13.2849	13.6883	13.69	13.8797	15.2096	15.6157	15.6723	15.2028	Aif1	Rattus norvegicus allograft inflammatory factor 1 (Aif1), mRNA [NM_017196]	NM_017196	29427	Rn.32080
A_43_P11741	0.200649	4.8696	5.07842	5.40664	5.64709	5.88901	5.89889	4.83222	4.87025	6.1278	5.38238	Il2ra	Rattus norvegicus interleukin 2 receptor, alpha chain (Il2ra), mRNA [NM_013163]	NM_013163	25704	Rn.9872
GO:0008285 negative regulation of cell proliferation
Probe Name	FDR(False discovery rate )	0h	0.5h	1h	3h	6h	9h	1d	4d	7d	14d	Gene Symbol	Description	Genbank Accession	Entrez Gene	UniGene
A_42_P768024	3.22e-09	10.1241	10.0162	9.52117	10.0403	10.3731	10.5039	10.6832	11.7979	12.2432	12.3509	Spn	Rat mRNA for leukosialin [Y00090]	Y00090	24796	Rn.11144
A_44_P371339	6.47e-14	2.48596	8.11206	9.47989	11.1155	11.2877	10.9572	8.01864	6.97217	6.70698	5.43863	Il6	Rattus norvegicus interleukin 6 (Il6), mRNA [NM_012589]	NM_012589	24498	Rn.9873
A_43_P14911	9.2e-09	8.85175	11.73	11.5416	12.166	13.3403	12.9659	11.6344	10.6099	10.9788	10.7212	Il1b	Rattus norvegicus interleukin 1 beta (Il1b), mRNA [NM_031512]	NM_031512	24494	Rn.9869
A_42_P614175	1.52e-09	13.085	13.6019	14.0126	14.0818	13.5247	12.7297	11.4985	12.4677	11.9866	11.5151	Gal	Rattus norvegicus galanin (Gal), mRNA [NM_033237]	NM_033237	29141	Rn.8929
A_43_P13272	5.92e-10	12.1147	12.9587	13.0331	13.3145	13.2885	13.5426	11.5249	9.99695	10.2123	10.1423	Agt	Rattus norvegicus angiotensinogen (serpin peptidase inhibitor, clade A, member 8) (Agt), mRNA [NM_134432]	NM_134432	24179	Rn.6319
A_44_P472989	6.88e-08	8.04298	10.6474	9.88112	9.25929	9.55581	9.29061	7.92649	8.41568	8.61978	8.49258	Ptgs2	Rattus norvegicus prostaglandin-endoperoxide synthase 2 (Ptgs2), mRNA [NM_017232]	NM_017232	29527	Rn.44369
A_44_P914438	8.14e-11	11.909	11.5496	12.1728	14.1222	13.595	13.5557	12.5035	13.0634	12.8173	12.2685	Cdkn1a	Rattus norvegicus cyclin-dependent kinase inhibitor 1A (Cdkn1a), mRNA [NM_080782]	NM_080782	114851	Rn.10089
A_42_P522899	4.78e-12	10.1543	9.49788	9.66459	9.90231	10.1963	10.5374	10.7515	11.7869	11.8367	11.2005	Tgfb1	Rattus norvegicus transforming growth factor, beta 1 (Tgfb1), mRNA [NM_021578]	NM_021578	59086	Rn.40136
A_44_P515211	6.73e-12	9.91981	9.88701	10.0202	10.118	9.11625	8.69624	8.18065	8.05274	8.06259	8.21268	Tnfsf15	Rattus norvegicus tumor necrosis factor (ligand) superfamily, member 15 (Tnfsf15), mRNA [NM_145765]	NM_145765	252878	Rn.84873
A_44_P437896	7.76e-05	2.19696	2.42436	2.24418	2.34234	2.95975	2.90651	3.1819	3.59147	4.09905	3.55562	Bdnf	Rattus norvegicus brain derived neurotrophic factor (Bdnf), mRNA [NM_012513]	NM_012513	24225	Rn.11266
A_43_P11472	3.73e-11	9.68675	9.72473	9.73778	12.2927	13.3872	13.1921	13.9165	12.8887	11.5074	10.621	Hmox1	Rattus norvegicus heme oxygenase (decycling) 1 (Hmox1), mRNA [NM_012580]	NM_012580	24451	Rn.3160
A_44_P868963	5.77e-10	7.93374	7.97877	7.58254	8.64515	8.69181	8.55871	8.52161	10.4171	11.6537	11.6941	Tnfrsf14	Rattus norvegicus tumor necrosis factor receptor superfamily, member 14 (herpesvirus entry mediator) (Tnfrsf14), mRNA [NM_001015034]	NM_001015034	366518	Rn.14734
A_43_P12926	1.15e-08	8.8359	9.13244	9.33207	10.517	10.8829	10.681	10.1318	10.4277	10.0345	9.36794	Cyp27b1	Rattus norvegicus cytochrome P450, family 27, subfamily b, polypeptide 1 (Cyp27b1), mRNA [NM_053763]	NM_053763	114700	Rn.10847
A_44_P482476	3.72e-10	11.6815	11.6175	11.5119	12.933	13.6223	14.0972	14.0848	14.6334	14.032	13.6389	Fcgr3	Rat class III Fc-gamma receptor mRNA, complete cds. [M64368]	M64368	116591	Rn.6050
A_44_P441434	1.04e-11	14.4253	14.4236	14.3549	14.4215	14.1474	13.6984	13.2066	12.7959	12.6973	12.9071	Cav2	Rattus norvegicus caveolin 2 (Cav2), mRNA [NM_131914]	NM_131914	363425	Rn.81070
A_43_P13320	1.53e-06	2.81673	3.47027	2.98891	3.4141	2.5745	3.11877	2.87855	4.81515	5.93858	5.95534	Ifng	Rattus norvegicus interferon gamma (Ifng), mRNA [NM_138880]	NM_138880	25712	Rn.10795
A_42_P741027	4.44e-12	13.6623	15.6377	15.5678	14.021	13.9758	13.6948	13.839	14.5411	14.7223	14.8765	Jun	Rattus norvegicus Jun oncogene (Jun), mRNA [NM_021835]	NM_021835	24516	Rn.93714
A_44_P198620	8.71e-09	10.4727	10.1442	10.755	11.8846	12.1017	11.982	11.3257	10.6563	10.6604	10.1616	Nos3	Rattus norvegicus nitric oxide synthase 3, endothelial cell (Nos3), mRNA [NM_021838]	NM_021838	24600	Rn.44265
A_44_P475159	3.18e-10	7.28966	7.28883	7.09215	7.12044	7.35521	7.13716	7.57039	8.93742	9.17232	9.30331	Thy1	Rattus norvegicus thymus cell antigen 1, theta (Thy1), mRNA [NM_012673]	NM_012673	24832	Rn.108198
A_44_P384213	0.00213991	5.94146	8.2406	6.87186	7.24524	7.596	7.68721	7.36629	6.57505	7.23597	6.63506	Il10	Rattus norvegicus interleukin 10 (Il10), mRNA [NM_012854]	NM_012854	25325	Rn.9868
A_44_P546901	5.39e-05	6.9134	6.83467	6.61359	6.22562	5.76775	5.49945	5.70588	5.15997	5.8444	5.70854	Ar	Rattus norvegicus androgen receptor (Ar), mRNA [NM_012502]	NM_012502	24208	Rn.9813
A_44_P293248	1.67e-05	6.65079	8.0475	7.53545	7.08898	8.02298	8.2903	8.9194	7.7135	6.61563	6.50166	Dhcr24	24-dehydrocholesterol reductase [Source:RefSeq_peptide;Acc:NP_001073617] [ENSRNOT00000009402]		298298
A_44_P366142	7.11e-05	9.77467	8.31283	9.11085	10.7174	8.05925	9.01891	6.79293	6.95139	5.76626	6.41295	Zbtb16	Rattus norvegicus zinc finger and BTB domain containing 16 (Zbtb16), mRNA [NM_001013181]	NM_001013181	353227	Rn.214576
A_44_P538357	2.42e-09	10.5005	10.4589	10.5571	9.76706	10.0668	10.1418	9.57513	8.82896	8.75816	8.80598	Bmp4	Rattus norvegicus bone morphogenetic protein 4 (Bmp4), mRNA [NM_012827]	NM_012827	25296	Rn.10318
A_44_P394636	1.75e-10	10.0998	9.82457	9.9911	9.95701	10.1012	10.6482	10.9845	12.0837	11.9644	11.4036	Inpp5d	Rattus norvegicus inositol polyphosphate-5-phosphatase D (Inpp5d), mRNA [NM_019311]	NM_019311	54259	Rn.10659
A_42_P627998	8.82e-11	14.5104	14.5273	14.4195	14.9449	15.2322	15.4124	16.1089	16.2258	16.5423	16.2092	Igfbp3	Rattus norvegicus insulin-like growth factor binding protein 3 (Igfbp3), mRNA [NM_012588]	NM_012588	24484	Rn.26369
A_44_P423704	7.25e-06	4.92877	5.58104	5.6718	5.55229	6.97607	7.53165	7.52644	7.05349	7.09432	6.51538	Shh	Rattus norvegicus sonic hedgehog homolog (Drosophila) (Shh), mRNA [NM_017221]	NM_017221	29499	Rn.10432
A_42_P471271	5.79e-09	13.2759	13.1268	12.8961	13.1399	13.561	13.8186	14.4529	15.0045	14.8229	14.5092	Ptpn6	Rattus norvegicus protein tyrosine phosphatase, non-receptor type 6 (Ptpn6), mRNA [NM_053908]	NM_053908	116689	Rn.18985
A_43_P12274	2.8e-09	9.38409	9.14415	8.90955	10.2204	11.2499	11.5407	12.306	12.4807	11.9879	11.1676	Lst1	Rattus norvegicus leucocyte specific transcript 1 (Lst1), mRNA [NM_022634]	NM_022634	64569	Rn.91085
A_44_P276120	0.000291954	5.46999	6.06869	6.51801	6.0098	5.58408	6.52761	7.02013	7.46953	7.56394	6.98141	Kiss1r	Rattus norvegicus KISS1 receptor (Kiss1r), mRNA [NM_023992]	NM_023992	78976	Rn.48681
A_42_P745147	1.11e-07	6.14446	5.93854	5.86189	5.55664	5.58107	5.84648	6.9211	7.87862	7.57396	7.13525	Brca2	Rattus norvegicus breast cancer 2 (Brca2), mRNA [NM_031542]	NM_031542	360254	Rn.103225
A_44_P240781	8.69e-08	12.8731	12.4889	12.5653	12.5853	12.6142	12.0843	11.8088	11.347	11.2802	11.8231	Cav	Rattus norvegicus caveolin (Cav), transcript variant 1, mRNA [NM_031556]	NM_031556	25404	Rn.22518
A_43_P12079	7.92e-12	9.51697	9.30594	9.28241	11.3333	12.5765	12.9434	10.2852	9.1566	9.07564	9.05702	Ptges	Rattus norvegicus prostaglandin E synthase (Ptges), mRNA [NM_021583]	NM_021583	59103	Rn.7730
A_42_P462771	4.78e-12	15.2268	15.2658	15.3913	15.6051	15.3963	15.1873	14.596	13.8214	13.3207	13.8054	Cd9	Rattus norvegicus CD9 antigen (Cd9), mRNA [NM_053018]	NM_053018	24936	Rn.2091
A_44_P118970	5.76e-05	6.94531	7.01886	6.82873	6.40069	6.04558	5.90126	5.32602	6.10525	6.05986	5.39521	Il12a	Rattus norvegicus interleukin 12a (Il12a), mRNA [NM_053390]	NM_053390	84405	Rn.207199
A_44_P716637	4.12e-05	7.84928	7.34768	7.80354	6.99937	7.09457	7.11204	6.95691	6.74208	6.20764	6.09485	Msx2	Rattus norvegicus msh homeo box homolog 2 (Drosophila) (Msx2), mRNA [NM_012982]	NM_012982	25483	Rn.10414
A_44_P484969	5.59e-09	8.45322	8.48242	8.6864	8.66403	8.4875	8.57206	8.36699	7.60197	7.03143	6.40132	Fbxo2	Rattus norvegicus F-box only protein 2 (Fbxo2), mRNA [NM_053511]	NM_053511	85273	Rn.88821
A_44_P510436	1.27e-06	7.72252	8.0689	7.41398	7.89681	7.85699	6.61851	6.28843	6.56214	5.94023	5.83385	Myr8	Rattus norvegicus myosin heavy chain Myr 8 (Myr8), mRNA [NM_138893]	NM_138893	192253	Rn.207204
A_43_P11650	0.00581924	5.33615	5.96999	5.8949	7.05673	5.63834	6.27418	6.3482	5.40852	5.92205	5.6805	Pax6	Rattus norvegicus paired box gene 6 (Pax6), mRNA [NM_013001]	NM_013001	25509	Rn.89724
A_44_P151156	2.05e-08	1.91794	1.97697	3.74255	2.32561	4.30899	5.36595	6.42221	7.6929	8.07638	6.48513	Kng1	Rattus norvegicus kininogen 1 (Kng1), mRNA [NM_012696]	NM_012696	24903	Rn.128333
A_44_P157222	6.07e-09	7.88091	7.50026	7.31822	8.49586	8.83633	8.68765	8.78305	9.47932	9.18254	8.66903	Tgif	Rattus norvegicus TG interacting factor (Tgif), mRNA [NM_001015020]	NM_001015020	316742	Rn.154349
A_42_P693821	3.24e-15	7.56929	7.4906	9.18157	13.5996	14.087	13.867	13.1026	12.5872	10.8601	9.29604	Fosl1	Rattus norvegicus fos-like antigen 1 (Fosl1), mRNA [NM_012953]	NM_012953	25445	Rn.11306
A_44_P247081	9.36e-08	11.0487	11.6884	11.5837	12.0234	12.6608	13.0637	13.5442	11.1776	10.8641	11.3903	Pla2g2a	Rattus norvegicus phospholipase A2, group IIA (platelets, synovial fluid) (Pla2g2a), mRNA [NM_031598]	NM_031598	29692	Rn.11346
A_42_P735417	3.11e-10	11.941	12.1826	11.9177	13.3893	14.3582	15.0166	14.4145	14.0832	13.7944	13.7404	Fcgr2b	Rattus norvegicus Fc receptor, IgG, low affinity IIb (Fcgr2b), mRNA [NM_175756]	NM_175756	289211	Rn.33323
A_44_P540992	3.41e-08	2.30237	2.742	3.17326	4.29612	6.26492	6.32505	2.92711	2.15121	2.12901	2.22846	Ereg	Rattus norvegicus epiregulin (Ereg), mRNA [NM_021689]	NM_021689	59325	Rn.42897
A_44_P452261	2.62e-05	3.08752	4.84836	4.17549	4.65112	4.81186	4.14448	2.81401	4.75445	5.51605	4.75185	Il2ra	Rattus norvegicus interleukin 2 receptor, alpha chain (Il2ra), mRNA [NM_013163]	NM_013163	25704	Rn.9872
A_43_P12276	4.32e-05	2.83709	2.72785	2.6594	3.56736	4.29436	4.12968	4.05435	5.87354	6.5453	6.12047	Vax1	Rattus norvegicus ventral anterior homeobox 1 (Vax1), mRNA [NM_022636]	NM_022636	64571	Rn.48764
A_43_P11792	2.83e-11	11.2074	11.335	11.3906	12.531	13.2129	13.4108	12.7472	11.7889	11.892	11.4431	Sod2	Rattus norvegicus superoxide dismutase 2, mitochondrial (Sod2), mRNA [NM_017051]	NM_017051	24787	Rn.10488
A_44_P294838	4.91e-09	2.70168	3.30581	3.53992	4.06497	7.33415	7.13448	4.90142	5.56142	4.68458	3.37475	Il1a	Rattus norvegicus interleukin 1 alpha (Il1a), mRNA [NM_017019]	NM_017019	24493	Rn.12300
A_43_P14233	3.3e-10	11.8551	11.6008	11.556	11.4772	11.2499	11.0656	12.3686	13.8627	13.6529	13.1374	Pttg1	Rattus norvegicus pituitary tumor-transforming 1 (Pttg1), mRNA [NM_022391]	NM_022391	64193	Rn.271
A_42_P787160	5.88e-14	9.2346	8.33282	8.76532	8.57667	8.27418	8.33907	8.23378	11.7642	12.1126	12.0424	Ptprv	Rattus norvegicus protein tyrosine phosphatase, receptor type, V (Ptprv), mRNA [NM_033099]	NM_033099	64576	Rn.10048
A_44_P1016829	1.86e-08	8.12829	9.15094	10.6253	10.4654	10.3397	10.0757	9.32827	8.47634	9.39765	8.4608	Trib1	Rattus norvegicus tribbles homolog 1 (Drosophila) (Trib1), mRNA [NM_023985]	NM_023985	78969	Rn.204391

## Sheet: S2.6
Table S2.6. The expression of key regulatory genes involved in cell death
GO:0008219 cell death
Probe Name	FDR(False discovery rate )	0h	0.5h	1h	3h	6h	9h	1d	4d	7d	14d	Gene Symbol	Description	Genbank Accession	Entrez Gene	UniGene
A_42_P458530	1.13e-07	11.7149	12.1268	12.2878	12.6363	13.6671	13.7583	13.9895	14.1802	13.9543	13.0642	Ripk3	Rattus norvegicus receptor-interacting serine-threonine kinase 3 (Ripk3), mRNA [NM_139342]	NM_139342	246240	Rn.7110
A_42_P733671	0.000191946	6.92196	6.23027	6.2634	5.63644	5.93324	5.20944	4.72063	5.89144	6.76297	6.39817	Tnfsf10	Rattus norvegicus tumor necrosis factor (ligand) superfamily, member 10 (Tnfsf10), mRNA [NM_145681]	NM_145681	246775	Rn.83627
A_44_P409820	3.36e-11	5.8784	5.78162	5.58062	5.87075	5.95948	5.72736	5.26369	7.83933	8.52258	8.55944	Faslg	Rattus norvegicus Fas ligand (TNF superfamily, member 6) (Faslg), mRNA [NM_012908]	NM_012908	25385	Rn.9725
A_44_P371339	6.47e-14	2.48596	8.11206	9.47989	11.1155	11.2877	10.9572	8.01864	6.97217	6.70698	5.43863	Il6	Rattus norvegicus interleukin 6 (Il6), mRNA [NM_012589]	NM_012589	24498	Rn.9873
A_44_P351211	4.17e-07	6.33522	6.04024	7.30255	7.48473	8.01958	8.02066	7.65289	7.30249	7.76759	7.24317	Phlda1	Rattus norvegicus pleckstrin homology-like domain, family A, member 1 (Phlda1), mRNA [NM_017180]	NM_017180	29380	Rn.40778
A_42_P522899	4.78e-12	10.1543	9.49788	9.66459	9.90231	10.1963	10.5374	10.7515	11.7869	11.8367	11.2005	Tgfb1	Rattus norvegicus transforming growth factor, beta 1 (Tgfb1), mRNA [NM_021578]	NM_021578	59086	Rn.40136
A_44_P515211	6.73e-12	9.91981	9.88701	10.0202	10.118	9.11625	8.69624	8.18065	8.05274	8.06259	8.21268	Tnfsf15	Rattus norvegicus tumor necrosis factor (ligand) superfamily, member 15 (Tnfsf15), mRNA [NM_145765]	NM_145765	252878	Rn.84873
A_43_P11472	3.73e-11	9.68675	9.72473	9.73778	12.2927	13.3872	13.1921	13.9165	12.8887	11.5074	10.621	Hmox1	Rattus norvegicus heme oxygenase (decycling) 1 (Hmox1), mRNA [NM_012580]	NM_012580	24451	Rn.3160
A_44_P556989	6.73e-15	11.2305	11.1375	11.2296	11.091	11.6715	12.2269	13.199	14.816	14.8757	14.6134	Ngfr	Rattus norvegicus nerve growth factor receptor (TNFR superfamily, member 16) (Ngfr), mRNA [NM_012610]	NM_012610	24596	Rn.10980
A_44_P109503	1.69e-05	6.82726	6.81796	6.31672	7.43114	7.14369	6.86322	6.91292	9.12037	10.4204	9.65389	Gzmb	Rattus norvegicus granzyme B (Gzmb), mRNA [NM_138517]	NM_138517	171528	Rn.21395
A_42_P493380	1.48e-08	11.4634	12.7506	13.4597	13.5933	13.4963	13.4415	13.0046	12.1924	11.7424	11.8505	Myc	Rattus norvegicus myelocytomatosis viral oncogene homolog (avian) (Myc), mRNA [NM_012603]	NM_012603	24577	Rn.12072
A_44_P533794	8.44e-08	10.5135	10.2499	10.0949	11.6414	11.8692	12.0985	11.6716	11.8966	11.8867	11.4146	Tnfrsf1b	Rattus norvegicus tumor necrosis factor receptor superfamily, member 1b (Tnfrsf1b), mRNA [NM_130426]	NM_130426	156767	Rn.83633
A_43_P13320	1.53e-06	2.81673	3.47027	2.98891	3.4141	2.5745	3.11877	2.87855	4.81515	5.93858	5.95534	Ifng	Rattus norvegicus interferon gamma (Ifng), mRNA [NM_138880]	NM_138880	25712	Rn.10795
A_42_P741027	4.44e-12	13.6623	15.6377	15.5678	14.021	13.9758	13.6948	13.839	14.5411	14.7223	14.8765	Jun	Rattus norvegicus Jun oncogene (Jun), mRNA [NM_021835]	NM_021835	24516	Rn.93714
A_44_P237886	1.29e-05	9.46822	9.77756	9.2169	10.7582	10.7696	10.7154	11.2525	11.5986	10.9827	10.6404	Vdac1	Rattus norvegicus voltage-dependent anion channel 1 (Vdac1), mRNA [NM_031353]	NM_031353	83529	Rn.54594
A_44_P210173	3.31e-11	9.68593	9.52764	10.1045	12.1138	12.5013	12.5307	11.9792	11.9619	11.8023	11.6785	Tnfrsf12a	Rattus norvegicus tumor necrosis factor receptor superfamily, member 12a (Tnfrsf12a), mRNA [NM_181086]	NM_181086	302965	Rn.105040
A_44_P508055	5.96e-08	4.75537	4.51839	4.85564	5.08681	5.50022	5.05624	4.87737	6.36207	6.45874	6.10125	Bcl2l11	Rattus norvegicus BCL2-like 11 (apoptosis facilitator) (Bcl2l11), transcript variant 3, mRNA [NM_171988]	NM_171988	64547	Rn.82709
A_44_P394636	1.75e-10	10.0998	9.82457	9.9911	9.95701	10.1012	10.6482	10.9845	12.0837	11.9644	11.4036	Inpp5d	Rattus norvegicus inositol polyphosphate-5-phosphatase D (Inpp5d), mRNA [NM_019311]	NM_019311	54259	Rn.10659
A_44_P100975	0.00604187	5.25963	5.9853	6.19007	6.02135	5.61617	6.68294	6.91705	6.54729	6.59309	6.44575	Litaf	Rattus norvegicus similar to TBX1 protein (LOC363537), mRNA [XM_343856]	XM_343856	65161	Rn.6940
A_44_P400494	1.34e-09	6.49872	6.619	6.32324	6.82574	8.35133	8.14108	8.9172	8.39851	7.86251	6.86639	Krt1-18	Rattus norvegicus keratin complex 1, acidic, gene 18 (Krt1-18), mRNA [NM_053976]	NM_053976	294853	Rn.103924
A_44_P311364	1.94e-09	4.58808	4.06482	5.0916	5.54466	7.84046	9.07418	11.0165	9.55413	7.29542	6.22812	Clca2	Rattus norvegicus chloride channel calcium activated 2 (Clca2), mRNA [NM_001013202]	NM_001013202	362052	Rn.93762
A_44_P423704	7.25e-06	4.92877	5.58104	5.6718	5.55229	6.97607	7.53165	7.52644	7.05349	7.09432	6.51538	Shh	Rattus norvegicus sonic hedgehog homolog (Drosophila) (Shh), mRNA [NM_017221]	NM_017221	29499	Rn.10432
A_44_P426558	8.71e-05	11.1901	11.8338	11.3029	11.779	12.0267	12.4869	12.9801	12.3078	11.838	11.812	Hspd1	Rattus norvegicus heat shock protein 1 (chaperonin) (Hspd1), mRNA [NM_022229]	NM_022229	63868	Rn.102058
A_44_P1057690	0.000222123	10.5522	10.4298	9.79486	9.78938	9.05203	8.56839	9.17544	9.96257	10.6521	10.5017	Dnase1l3	Rattus norvegicus deoxyribonuclease I-like 3 (Dnase1l3), mRNA [NM_053907]	NM_053907	116687	Rn.29996
A_44_P170382	2.1e-11	9.02228	8.87261	8.65202	8.63773	9.0024	8.81326	8.44847	10.2127	10.8526	10.5902	Slc18a2	Rattus norvegicus solute carrier family 18 (vesicular monoamine), member 2 (Slc18a2), mRNA [NM_013031]	NM_013031	25549	Rn.9686
A_44_P512996	5.28e-10	13.0719	13.0219	13.2953	13.4773	13.1475	12.7465	11.5298	11.188	11.3595	11.6624	Aldoc	Rattus norvegicus aldolase C (Aldoc), mRNA [NM_012497]	NM_012497	24191	Rn.11211
A_44_P391982	2.87e-09	7.68304	7.44224	7.40655	7.57494	7.78077	7.26181	7.17174	6.41419	5.8785	5.71764	Mmd	Rattus norvegicus monocyte to macrophage differentiation-associated (Mmd), mRNA [NM_001007673]	NM_001007673	303439	Rn.163163
A_44_P365379	2.25e-08	13.2242	14.5377	15.1645	14.5953	14.2301	14.0653	13.1023	12.978	13.1678	12.7029	Gadd45g	Rattus norvegicus growth arrest and DNA-damage-inducible 45 gamma (Gadd45g), mRNA [NM_001077640]	NM_001077640	291005	Rn.16950
A_42_P461587	7.62e-11	8.87573	8.63004	8.78272	10.779	11.6887	11.5349	10.3683	9.68431	9.66146	9.40879	Ngfb	Beta-nerve growth factor precursor (Beta-NGF). [Source:Uniprot/SWISSPROT;Acc:P25427] [ENSRNOT00000022200]		310738	Rn.22168
A_44_P994492	2.59e-12	10.4489	10.3422	10.6697	10.5388	10.3554	10.2935	10.0301	8.94321	8.81898	8.5528	Ddah1	Rattus norvegicus dimethylarginine dimethylaminohydrolase 1 (Ddah1), mRNA [NM_022297]	NM_022297	64157	Rn.7398
A_44_P550237	1.24e-09	10.6371	9.95082	10.3158	10.5484	10.1588	10.0106	9.59088	8.93147	7.98769	8.71728	Mapt	Rattus norvegicus microtubule-associated protein tau (Mapt), mRNA [NM_017212]	NM_017212	29477	Rn.2455
A_44_P395885	7.3e-08	8.26773	8.3618	8.16217	8.04833	8.16912	8.09631	9.17374	10.6249	9.99024	9.47666	Cdkn2a	Rattus norvegicus cyclin-dependent kinase inhibitor 2A (Cdkn2a), mRNA [NM_031550]	NM_031550	25163	Rn.48717
A_43_P10020	1.69e-09	15.1668	15.4076	14.9587	15.8675	16.5007	16.8382	16.7648	17.4848	17.2814	16.96	Lyz	Rattus norvegicus lysozyme (Lyz), mRNA [NM_012771]	NM_012771	25211	Rn.2283
A_42_P663871	6.8e-06	7.10882	6.71858	6.2399	7.38133	6.94488	6.60442	6.70422	9.04793	10.2176	9.95859	Gzma	Rattus norvegicus granzyme A (Gzma), mRNA [NM_153468]	NM_153468	266708	Rn.22283
A_44_P274130	0.00923027	4.85215	2.70254	2.80224	3.54079	3.59459	4.22112	5.04934	4.3963	5.33442	4.86335	C9	Rattus norvegicus complement component 9 (C9), mRNA [NM_057146]	NM_057146	117512	Rn.10252
A_44_P543428	7.47e-09	4.45454	5.0002	5.28414	7.8911	8.67496	8.50848	7.17688	4.89973	5.10443	4.59127	Il8rb	Rattus norvegicus interleukin 8 receptor, beta (Il8rb), mRNA [NM_017183]	NM_017183	29385	Rn.90347
A_42_P543774	9.83e-07	9.44155	9.84078	9.77865	11.0565	10.3304	10.3045	9.49058	9.25143	9.44622	8.39306	Trib3	Rattus norvegicus tribbles homolog 3 (Drosophila) (Trib3), mRNA [NM_144755]	NM_144755	246273	Rn.22325
A_44_P311771	4.35e-12	10.2439	9.78961	9.98681	9.26313	9.35538	9.18221	11.1637	12.3369	12.286	11.6236	Bub1b	Rattus norvegicus similar to mitotic checkpoint protein kinase BUB1B (LOC362192), mRNA [XM_342494]	XM_342494	171576	Rn.49845
A_44_P377266	1.32e-13	2.24637	2.80916	2.78247	5.72957	6.84037	7.09938	8.5315	8.12951	7.99706	6.70648	Oldlr1	Rattus norvegicus oxidized low density lipoprotein (lectin-like) receptor 1 (Oldlr1), mRNA [NM_133306]	NM_133306	140914	Rn.87449
A_44_P422523	4.57e-10	8.22795	7.67913	8.31931	7.91183	7.6916	7.62342	6.89909	6.07637	6.51989	6.12772	Faim2	Rattus norvegicus Fas apoptotic inhibitory molecule 2 (Faim2), mRNA [NM_144756]	NM_144756	246274	Rn.162026
A_44_P452261	2.62e-05	3.08752	4.84836	4.17549	4.65112	4.81186	4.14448	2.81401	4.75445	5.51605	4.75185	Il2ra	Rattus norvegicus interleukin 2 receptor, alpha chain (Il2ra), mRNA [NM_013163]	NM_013163	25704	Rn.9872
A_43_P11792	2.83e-11	11.2074	11.335	11.3906	12.531	13.2129	13.4108	12.7472	11.7889	11.892	11.4431	Sod2	Rattus norvegicus superoxide dismutase 2, mitochondrial (Sod2), mRNA [NM_017051]	NM_017051	24787	Rn.10488
A_44_P339702	5.09e-06	7.38688	8.55844	8.08652	7.46963	6.26443	6.0902	6.83746	5.60207	5.48926	5.35786	Acvr1c	Rattus norvegicus activin A receptor, type IC (Acvr1c), mRNA [NM_139090]	NM_139090	245921	Rn.10580
A_44_P496327	2.21e-05	7.27431	6.59053	5.29907	7.20641	7.36166	7.03388	7.11142	9.59272	10.204	10.2426	Prf1	Rattus norvegicus perforin 1 (pore forming protein) (Prf1), mRNA [NM_017330]	NM_017330	50669	Rn.11206
A_44_P508280	1.47e-07	6.01138	5.46313	5.01818	5.75101	6.36816	6.80352	7.20946	8.17162	6.84919	6.40592	Htr2a	5-hydroxytryptamine 2A receptor (5-HT-2A) (Serotonin receptor 2A) (5- HT-2). [Source:Uniprot/SWISSPROT;Acc:P14842] [ENSRNOT00000013408]		29595	Rn.10294
A_44_P531770	3.49e-12	10.6987	10.4729	10.3107	10.0788	9.96862	9.86479	11.8873	13.1191	12.7861	12.5376	Top2a	Rattus norvegicus topoisomerase (DNA) 2 alpha (Top2a), mRNA [NM_022183]	NM_022183	360243	Rn.90996
A_44_P1042952	8.51e-10	10.0578	9.59753	9.78552	10.3955	9.63417	8.24763	7.19157	6.95914	6.19105	7.22641	Bid3	Rattus norvegicus BH3 interacting (with BCL2 family) domain, apoptosis agonist (Bid3), mRNA [NM_057130]	NM_057130	117271	Rn.89639
A_44_P522318	5.63e-06	5.43321	6.51855	6.43413	6.79865	7.02838	6.81121	5.99085	4.37806	4.40342	4.18562	Gpr109a	Rattus norvegicus G protein-coupled receptor 109A (Gpr109a), mRNA [NM_181476]	NM_181476	353250	Rn.214478
A_44_P472442	1.44e-10	13.6846	13.7685	13.7265	13.8274	13.6	13.1394	13.05	12.5989	11.945	12.3795	Bnip3	Rattus norvegicus BCL2/adenovirus E1B 19 kDa-interacting protein 3 (Bnip3), mRNA [NM_053420]	NM_053420	84480	Rn.2060
A_44_P298049	2.75e-12	10.1307	9.71715	9.74652	9.84624	10.2911	10.8191	12.1064	13.3776	12.8558	11.8273	Ncf1	Rattus norvegicus neutrophil cytosolic factor 1 (Ncf1), mRNA [NM_053734]	NM_053734	114553	Rn.38575
A_44_P868714	6.84e-07	7.08822	7.43203	7.44647	7.40565	7.02098	6.43585	6.54681	8.53513	9.08469	9.04813	Gata6	PREDICTED: Rattus norvegicus GATA binding protein 6 (Gata6), mRNA [XM_001072268]	XM_001072268	29300
A_44_P237153	6.29e-09	8.40941	9.18996	8.18149	8.97647	8.79216	8.15358	10.1512	12.0537	11.6123	11.3646	Birc5	Rattus norvegicus baculoviral IAP repeat-containing 5 (Birc5), mRNA [NM_022274]	NM_022274	64041	Rn.54471
GO:0010942 positive regulation of cell death
Probe Name	FDR(False discovery rate )	0h	0.5h	1h	3h	6h	9h	1d	4d	7d	14d	Gene Symbol	Description	Genbank Accession	Entrez Gene	UniGene
A_42_P458530	1.13e-07	11.7149	12.1268	12.2878	12.6363	13.6671	13.7583	13.9895	14.1802	13.9543	13.0642	Ripk3	Rattus norvegicus receptor-interacting serine-threonine kinase 3 (Ripk3), mRNA [NM_139342]	NM_139342	246240	Rn.7110
A_42_P733671	0.000191946	6.92196	6.23027	6.2634	5.63644	5.93324	5.20944	4.72063	5.89144	6.76297	6.39817	Tnfsf10	Rattus norvegicus tumor necrosis factor (ligand) superfamily, member 10 (Tnfsf10), mRNA [NM_145681]	NM_145681	246775	Rn.83627
A_42_P768024	3.22e-09	10.1241	10.0162	9.52117	10.0403	10.3731	10.5039	10.6832	11.7979	12.2432	12.3509	Spn	Rat mRNA for leukosialin [Y00090]	Y00090	24796	Rn.11144
A_44_P409820	3.36e-11	5.8784	5.78162	5.58062	5.87075	5.95948	5.72736	5.26369	7.83933	8.52258	8.55944	Faslg	Rattus norvegicus Fas ligand (TNF superfamily, member 6) (Faslg), mRNA [NM_012908]	NM_012908	25385	Rn.9725
A_43_P14911	9.2e-09	8.85175	11.73	11.5416	12.166	13.3403	12.9659	11.6344	10.6099	10.9788	10.7212	Il1b	Rattus norvegicus interleukin 1 beta (Il1b), mRNA [NM_031512]	NM_031512	24494	Rn.9869
A_42_P614175	1.52e-09	13.085	13.6019	14.0126	14.0818	13.5247	12.7297	11.4985	12.4677	11.9866	11.5151	Gal	Rattus norvegicus galanin (Gal), mRNA [NM_033237]	NM_033237	29141	Rn.8929
A_43_P13272	5.92e-10	12.1147	12.9587	13.0331	13.3145	13.2885	13.5426	11.5249	9.99695	10.2123	10.1423	Agt	Rattus norvegicus angiotensinogen (serpin peptidase inhibitor, clade A, member 8) (Agt), mRNA [NM_134432]	NM_134432	24179	Rn.6319
A_44_P180127	5.05e-11	12.8878	12.855	12.8183	13.1909	13.564	13.7817	14.5824	14.7172	15.1076	14.4971	Igfbp3	Rattus norvegicus insulin-like growth factor binding protein 3 (Igfbp3), mRNA [NM_012588]	NM_012588	24484	Rn.26369
A_44_P472989	6.88e-08	8.04298	10.6474	9.88112	9.25929	9.55581	9.29061	7.92649	8.41568	8.61978	8.49258	Ptgs2	Rattus norvegicus prostaglandin-endoperoxide synthase 2 (Ptgs2), mRNA [NM_017232]	NM_017232	29527	Rn.44369
A_44_P914438	8.14e-11	11.909	11.5496	12.1728	14.1222	13.595	13.5557	12.5035	13.0634	12.8173	12.2685	Cdkn1a	Rattus norvegicus cyclin-dependent kinase inhibitor 1A (Cdkn1a), mRNA [NM_080782]	NM_080782	114851	Rn.10089
A_42_P522899	4.78e-12	10.1543	9.49788	9.66459	9.90231	10.1963	10.5374	10.7515	11.7869	11.8367	11.2005	Tgfb1	Rattus norvegicus transforming growth factor, beta 1 (Tgfb1), mRNA [NM_021578]	NM_021578	59086	Rn.40136
A_43_P11472	3.73e-11	9.68675	9.72473	9.73778	12.2927	13.3872	13.1921	13.9165	12.8887	11.5074	10.621	Hmox1	Rattus norvegicus heme oxygenase (decycling) 1 (Hmox1), mRNA [NM_012580]	NM_012580	24451	Rn.3160
A_44_P164512	0.000763261	12.2473	12.1675	12.2351	12.2484	12.308	12.3854	12.0696	12.8706	13.8482	12.7316	Stat1	Rattus norvegicus signal transducer and activator of transcription 1 (Stat1), transcript variant alpha, mRNA [NM_032612]	NM_032612	25124	Rn.33229
A_44_P556989	6.73e-15	11.2305	11.1375	11.2296	11.091	11.6715	12.2269	13.199	14.816	14.8757	14.6134	Ngfr	Rattus norvegicus nerve growth factor receptor (TNFR superfamily, member 16) (Ngfr), mRNA [NM_012610]	NM_012610	24596	Rn.10980
A_44_P501112	7.55e-11	4.77635	5.10973	5.43188	6.92437	7.89761	8.95081	9.11232	8.97841	9.33695	7.20837	Mmp9	Rattus norvegicus matrix metallopeptidase 9 (Mmp9), mRNA [NM_031055]	NM_031055	81687	Rn.10209
A_44_P109503	1.69e-05	6.82726	6.81796	6.31672	7.43114	7.14369	6.86322	6.91292	9.12037	10.4204	9.65389	Gzmb	Rattus norvegicus granzyme B (Gzmb), mRNA [NM_138517]	NM_138517	171528	Rn.21395
A_42_P493380	1.48e-08	11.4634	12.7506	13.4597	13.5933	13.4963	13.4415	13.0046	12.1924	11.7424	11.8505	Myc	Rattus norvegicus myelocytomatosis viral oncogene homolog (avian) (Myc), mRNA [NM_012603]	NM_012603	24577	Rn.12072
A_43_P13320	1.53e-06	2.81673	3.47027	2.98891	3.4141	2.5745	3.11877	2.87855	4.81515	5.93858	5.95534	Ifng	Rattus norvegicus interferon gamma (Ifng), mRNA [NM_138880]	NM_138880	25712	Rn.10795
A_42_P741027	4.44e-12	13.6623	15.6377	15.5678	14.021	13.9758	13.6948	13.839	14.5411	14.7223	14.8765	Jun	Rattus norvegicus Jun oncogene (Jun), mRNA [NM_021835]	NM_021835	24516	Rn.93714
A_44_P247966	2.65e-11	11.108	11.1023	11.3795	11.3399	10.9052	10.7248	10.2537	9.47051	9.6467	9.94696	Nell1	Rattus norvegicus NEL-like 1 (chicken) (Nell1), mRNA [NM_031069]	NM_031069	81733	Rn.10695
A_44_P384213	0.00213991	5.94146	8.2406	6.87186	7.24524	7.596	7.68721	7.36629	6.57505	7.23597	6.63506	Il10	Rattus norvegicus interleukin 10 (Il10), mRNA [NM_012854]	NM_012854	25325	Rn.9868
A_44_P409803	3.76e-10	5.3977	5.12682	4.84898	4.97687	5.70344	5.18448	5.77021	8.11899	8.9139	8.73899	Cd5	Rattus norvegicus CD5 antigen (Cd5), mRNA [NM_019295]	NM_019295	54236	Rn.11337
A_44_P386602	9.28e-10	7.63483	7.29342	7.34613	6.95283	6.95576	6.63228	7.58948	8.23839	8.59183	8.1526	Brca2	Rattus norvegicus breast cancer 2 (Brca2), mRNA [NM_031542]	NM_031542	360254	Rn.103225
A_43_P12927	1.86e-10	10.9165	13.618	13.626	11.9222	11.2065	10.9451	11.0022	9.71649	10.108	9.77953	Dusp1	Rattus norvegicus dual specificity phosphatase 1 (Dusp1), mRNA [NM_053769]	NM_053769	114856	Rn.98260
A_44_P366142	7.11e-05	9.77467	8.31283	9.11085	10.7174	8.05925	9.01891	6.79293	6.95139	5.76626	6.41295	Zbtb16	Rattus norvegicus zinc finger and BTB domain containing 16 (Zbtb16), mRNA [NM_001013181]	NM_001013181	353227	Rn.214576
A_44_P1004323	5.26e-15	14.4033	14.1275	14.337	14.3664	14.5542	14.8087	15.1792	16.0987	16.3628	16.2006	Col18a1	Collagen type XVIII, alpha (I) chain (Fragment). [Source:Uniprot/SPTREMBL;Acc:Q9WUW5] [ENSRNOT00000045315]		85251	Rn.12030
A_44_P508055	5.96e-08	4.75537	4.51839	4.85564	5.08681	5.50022	5.05624	4.87737	6.36207	6.45874	6.10125	Bcl2l11	Rattus norvegicus BCL2-like 11 (apoptosis facilitator) (Bcl2l11), transcript variant 3, mRNA [NM_171988]	NM_171988	64547	Rn.82709
A_44_P538357	2.42e-09	10.5005	10.4589	10.5571	9.76706	10.0668	10.1418	9.57513	8.82896	8.75816	8.80598	Bmp4	Rattus norvegicus bone morphogenetic protein 4 (Bmp4), mRNA [NM_012827]	NM_012827	25296	Rn.10318
A_44_P465329	4.99e-11	15.8171	15.8351	15.9434	15.9554	15.8104	15.4625	14.7703	13.9734	13.5632	13.9373	Mal	Rattus norvegicus myelin and lymphocyte protein, T-cell differentiation protein (Mal), mRNA [NM_012798]	NM_012798	25263	Rn.10174
A_44_P394636	1.75e-10	10.0998	9.82457	9.9911	9.95701	10.1012	10.6482	10.9845	12.0837	11.9644	11.4036	Inpp5d	Rattus norvegicus inositol polyphosphate-5-phosphatase D (Inpp5d), mRNA [NM_019311]	NM_019311	54259	Rn.10659
A_44_P351209	9.42e-11	10.8869	11.4324	11.6997	12.78	13.1484	12.8974	12.2487	12.1833	11.9268	12.0233	Phlda1	Rattus norvegicus pleckstrin homology-like domain, family A, member 1 (Phlda1), mRNA [NM_017180]	NM_017180	29380	Rn.40778
A_44_P426558	8.71e-05	11.1901	11.8338	11.3029	11.779	12.0267	12.4869	12.9801	12.3078	11.838	11.812	Hspd1	Rattus norvegicus heat shock protein 1 (chaperonin) (Hspd1), mRNA [NM_022229]	NM_022229	63868	Rn.102058
A_44_P168405	2.06e-10	10.0793	10.2333	9.93228	11.4505	12.0757	12.6038	12.7031	13.1216	12.3706	12.0564	Fcgr3	Rattus norvegicus Fc receptor, IgG, low affinity III (Fcgr3), mRNA [NM_053843]	NM_053843	116591	Rn.154415
A_43_P11604	2e-07	13.206	12.9108	12.9912	13.9065	13.3252	12.8558	12.7283	11.1572	12.6294	12.4014	Timp3	Rattus norvegicus tissue inhibitor of metalloproteinase 3 (Sorsby fundus dystrophy, pseudoinflammatory) (Timp3), mRNA [NM_012886]	NM_012886	25358	Rn.119634
A_44_P390495	2e-07	9.58857	9.77117	9.78317	11.2264	11.239	11.2812	10.8656	10.247	10.65	9.59836	Gch	Rattus norvegicus GTP cyclohydrolase 1 (Gch), mRNA [NM_024356]	NM_024356	29244	Rn.28195
A_42_P471271	5.79e-09	13.2759	13.1268	12.8961	13.1399	13.561	13.8186	14.4529	15.0045	14.8229	14.5092	Ptpn6	Rattus norvegicus protein tyrosine phosphatase, non-receptor type 6 (Ptpn6), mRNA [NM_053908]	NM_053908	116689	Rn.18985
A_44_P640828	1.87e-06	7.30591	7.66313	6.99275	7.01204	7.321	7.02033	7.23515	9.14954	8.12412	7.57726	Tgfbr1	Rattus norvegicus transforming growth factor, beta receptor 1 (Tgfbr1), mRNA [NM_012775]	NM_012775	29591	Rn.44402
A_42_P461587	7.62e-11	8.87573	8.63004	8.78272	10.779	11.6887	11.5349	10.3683	9.68431	9.66146	9.40879	Ngfb	Beta-nerve growth factor precursor (Beta-NGF). [Source:Uniprot/SWISSPROT;Acc:P25427] [ENSRNOT00000022200]		310738	Rn.22168
A_44_P994492	2.59e-12	10.4489	10.3422	10.6697	10.5388	10.3554	10.2935	10.0301	8.94321	8.81898	8.5528	Ddah1	Rattus norvegicus dimethylarginine dimethylaminohydrolase 1 (Ddah1), mRNA [NM_022297]	NM_022297	64157	Rn.7398
A_43_P12266	8.38e-11	8.14157	7.28418	7.3119	7.11352	7.21459	7.05518	8.83944	9.7757	9.59219	9.21447	Bard1	Rattus norvegicus BRCA1 associated RING domain 1 (Bard1), mRNA [NM_022622]	NM_022622	64557	Rn.48735
A_44_P118970	5.76e-05	6.94531	7.01886	6.82873	6.40069	6.04558	5.90126	5.32602	6.10525	6.05986	5.39521	Il12a	Rattus norvegicus interleukin 12a (Il12a), mRNA [NM_053390]	NM_053390	84405	Rn.207199
A_44_P716637	4.12e-05	7.84928	7.34768	7.80354	6.99937	7.09457	7.11204	6.95691	6.74208	6.20764	6.09485	Msx2	Rattus norvegicus msh homeo box homolog 2 (Drosophila) (Msx2), mRNA [NM_012982]	NM_012982	25483	Rn.10414
A_43_P12162	1.76e-11	12.3553	12.3471	12.2719	12.2885	11.7646	11.4785	11.0903	10.3027	9.95432	10.0488	Ppp2r2b	Rattus norvegicus protein phosphatase 2 (formerly 2A), regulatory subunit B (PR 52), beta isoform (Ppp2r2b), mRNA [NM_022209]	NM_022209	60660	Rn.44437
A_44_P459144	7.96e-07	9.55809	9.52672	9.6005	10.928	10.8809	11.1126	10.5975	10.1515	11.5548	11.7499	Inhba	Rattus norvegicus inhibin beta-A (Inhba), mRNA [NM_017128]	NM_017128	29200	Rn.9874
A_44_P274130	0.00923027	4.85215	2.70254	2.80224	3.54079	3.59459	4.22112	5.04934	4.3963	5.33442	4.86335	C9	Rattus norvegicus complement component 9 (C9), mRNA [NM_057146]	NM_057146	117512	Rn.10252
A_42_P693821	3.24e-15	7.56929	7.4906	9.18157	13.5996	14.087	13.867	13.1026	12.5872	10.8601	9.29604	Fosl1	Rattus norvegicus fos-like antigen 1 (Fosl1), mRNA [NM_012953]	NM_012953	25445	Rn.11306
A_42_P735417	3.11e-10	11.941	12.1826	11.9177	13.3893	14.3582	15.0166	14.4145	14.0832	13.7944	13.7404	Fcgr2b	Rattus norvegicus Fc receptor, IgG, low affinity IIb (Fcgr2b), mRNA [NM_175756]	NM_175756	289211	Rn.33323
A_44_P344492	7.74e-10	5.34591	5.01638	5.01014	5.9568	6.47632	5.51469	5.50107	7.57826	8.10555	7.9077	Stat4	Rattus norvegicus signal transducer and activator of transcription 4 (Stat4), mRNA [NM_001012226]	NM_001012226	367264	Rn.137580
A_44_P476733	1.64e-12	10.2575	10.1682	10.2679	10.275	10.3498	10.2051	10.0185	9.04801	8.59202	8.6375	Nqo1	Rattus norvegicus NAD(P)H dehydrogenase, quinone 1 (Nqo1), mRNA [NM_017000]	NM_017000	24314	Rn.11234
A_44_P189496	9.81e-11	6.8539	7.33922	6.51085	6.97507	8.51531	9.20403	10.031	9.25041	9.0287	8.55453	Fcgr1	Rattus norvegicus high-affinity immunoglobulin gamma Fc receptor I mRNA, partial cds. [AF416291]	AF416291	295279	Rn.16643
A_43_P11621	6.56e-12	12.4943	12.4627	12.5105	13.6087	14.234	14.4538	14.329	14.3931	13.9793	13.6966	Cd44	Rattus norvegicus CD44 antigen (Cd44), mRNA [NM_012924]	NM_012924	25406	Rn.1120
A_44_P452261	2.62e-05	3.08752	4.84836	4.17549	4.65112	4.81186	4.14448	2.81401	4.75445	5.51605	4.75185	Il2ra	Rattus norvegicus interleukin 2 receptor, alpha chain (Il2ra), mRNA [NM_013163]	NM_013163	25704	Rn.9872
A_44_P233932	5.04e-08	7.70899	8.58756	8.13957	8.02021	8.16221	7.92994	8.02122	5.8802	6.55519	6.77899	Notch1	Neurogenic locus notch homolog protein 1 precursor (Notch 1) [Contains: Notch 1 extracellular truncation; Notch 1 intracellular domain]. [Source:Uniprot/SWISSPROT;Acc:Q07008] [ENSRNOT00000026212]		25496	Rn.25046
A_44_P531770	3.49e-12	10.6987	10.4729	10.3107	10.0788	9.96862	9.86479	11.8873	13.1191	12.7861	12.5376	Top2a	Rattus norvegicus topoisomerase (DNA) 2 alpha (Top2a), mRNA [NM_022183]	NM_022183	360243	Rn.90996
A_44_P1042952	8.51e-10	10.0578	9.59753	9.78552	10.3955	9.63417	8.24763	7.19157	6.95914	6.19105	7.22641	Bid3	Rattus norvegicus BH3 interacting (with BCL2 family) domain, apoptosis agonist (Bid3), mRNA [NM_057130]	NM_057130	117271	Rn.89639
A_44_P522318	5.63e-06	5.43321	6.51855	6.43413	6.79865	7.02838	6.81121	5.99085	4.37806	4.40342	4.18562	Gpr109a	Rattus norvegicus G protein-coupled receptor 109A (Gpr109a), mRNA [NM_181476]	NM_181476	353250	Rn.214478
A_44_P472442	1.44e-10	13.6846	13.7685	13.7265	13.8274	13.6	13.1394	13.05	12.5989	11.945	12.3795	Bnip3	Rattus norvegicus BCL2/adenovirus E1B 19 kDa-interacting protein 3 (Bnip3), mRNA [NM_053420]	NM_053420	84480	Rn.2060
A_42_P470283	1.83e-05	7.65276	8.07995	7.64455	7.70258	7.13641	7.1107	7.01421	5.98748	6.39553	7.10257	Agtr2	Rattus norvegicus angiotensin II receptor, type 2 (Agtr2), mRNA [NM_012494]	NM_012494	24182	Rn.162367
GO:0060548 negative regulation of cell death
Probe Name	FDR(False discovery rate )	0h	0.5h	1h	3h	6h	9h	1d	4d	7d	14d	Gene Symbol	Description	Genbank Accession	Entrez Gene	UniGene
A_44_P435618	1.22e-10	10.9436	10.8128	10.9356	11.5378	11.8065	11.5402	11.0869	11.0477	13.233	12.7737	Ednrb	Rattus norvegicus endothelin receptor type B (Ednrb), mRNA [NM_017333]	NM_017333	50672	Rn.11412
A_44_P461154	6.81e-12	15.5185	15.3736	15.6938	16.6607	17.0866	17.1717	17.1799	16.6291	16.6844	16.1524	Timp1	Rattus norvegicus tissue inhibitor of metallopeptidase 1 (Timp1), mRNA [NM_053819]	NM_053819	116510	Rn.25754
A_44_P371339	6.47e-14	2.48596	8.11206	9.47989	11.1155	11.2877	10.9572	8.01864	6.97217	6.70698	5.43863	Il6	Rattus norvegicus interleukin 6 (Il6), mRNA [NM_012589]	NM_012589	24498	Rn.9873
A_43_P13272	5.92e-10	12.1147	12.9587	13.0331	13.3145	13.2885	13.5426	11.5249	9.99695	10.2123	10.1423	Agt	Rattus norvegicus angiotensinogen (serpin peptidase inhibitor, clade A, member 8) (Agt), mRNA [NM_134432]	NM_134432	24179	Rn.6319
A_44_P401615	0.000534941	5.73466	5.48844	4.94074	4.28167	3.37203	3.98119	4.52226	3.68158	3.64498	4.39432	Esr1	Rattus norvegicus estrogen receptor 1 (Esr1), mRNA [NM_012689]	NM_012689	24890	Rn.10595
A_44_P323404	1.57e-10	16.4521	16.7536	16.7077	16.6345	16.5619	16.6172	16.0322	15.3474	15.1416	14.8121	Cntf	Rattus norvegicus ciliary neurotrophic factor (Cntf), mRNA [NM_013166]	NM_013166	25707	Rn.6067
A_44_P500961	8.81e-12	3.2785	3.83639	4.37521	7.32654	8.20145	7.77348	6.75327	5.17475	5.32609	4.24235	Gdnf	Rattus norvegicus glial cell line derived neurotrophic factor (Gdnf), mRNA [NM_019139]	NM_019139	25453	Rn.53970
A_44_P437896	7.76e-05	2.19696	2.42436	2.24418	2.34234	2.95975	2.90651	3.1819	3.59147	4.09905	3.55562	Bdnf	Rattus norvegicus brain derived neurotrophic factor (Bdnf), mRNA [NM_012513]	NM_012513	24225	Rn.11266
A_43_P11472	3.73e-11	9.68675	9.72473	9.73778	12.2927	13.3872	13.1921	13.9165	12.8887	11.5074	10.621	Hmox1	Rattus norvegicus heme oxygenase (decycling) 1 (Hmox1), mRNA [NM_012580]	NM_012580	24451	Rn.3160
A_42_P695401	1.25e-11	11.736	14.6147	15.7371	16.9378	17.0861	17.0849	15.8154	13.6316	14.0262	13.3626	Ccl2	Rattus norvegicus chemokine (C-C motif) ligand 2 (Ccl2), mRNA [NM_031530]	NM_031530	24770	Rn.4772
A_44_P261444	2.81e-08	9.71858	11.2056	11.224	10.5113	9.64593	9.8912	9.5527	9.23757	9.04395	9.51306	Nfkbia	PREDICTED: Rattus norvegicus nuclear factor of kappa light chain gene enhancer in B-cells inhibitor, alpha (Nfkbia), mRNA [XM_343065]	XM_343065	25493	Rn.12550
A_44_P556989	6.73e-15	11.2305	11.1375	11.2296	11.091	11.6715	12.2269	13.199	14.816	14.8757	14.6134	Ngfr	Rattus norvegicus nerve growth factor receptor (TNFR superfamily, member 16) (Ngfr), mRNA [NM_012610]	NM_012610	24596	Rn.10980
A_44_P367525	3.77e-05	4.26786	3.84122	3.52236	4.23433	4.15156	4.14925	4.94257	6.43659	6.45516	5.68249	Hgf	Rattus norvegicus hepatocyte growth factor (Hgf), mRNA [NM_017017]	NM_017017	24446	Rn.10468
A_43_P15252	3.09e-12	16.6202	16.6664	17.015	16.735	16.5804	16.4155	15.8007	14.7189	14.352	15.37	Col2a1	Rattus norvegicus procollagen, type II, alpha 1 (Col2a1), mRNA [NM_012929]	NM_012929	25412	Rn.10124
A_44_P1017367	5.31e-05	6.66973	7.48455	7.09888	6.91528	7.40381	6.85502	5.61194	3.97155	3.82635	3.37338	Alb	Rattus norvegicus albumin (Alb), mRNA [NM_134326]	NM_134326	24186	Rn.202968
A_44_P372587	2.53e-10	6.53426	5.92893	5.84398	5.65986	5.53446	6.6024	8.4796	9.82433	9.9311	8.98275	Cx3cr1	Rattus norvegicus chemokine (C-X3-C) receptor 1 (Cx3cr1), mRNA [NM_133534]	NM_133534	171056	Rn.10482
A_43_P12384	1.11e-06	9.35693	9.39981	10.1808	11.1397	11.1016	10.9431	10.2811	10.6277	11.1945	10.6621	Birc3	Rattus norvegicus baculoviral IAP repeat-containing 3 (Birc3), mRNA [NM_023987]	NM_023987	78971	Rn.64578
A_44_P265709	6.98e-10	6.52544	7.01352	6.81352	6.70294	7.09451	6.84539	7.05319	9.13485	9.40471	8.99107	Il2rb	Rattus norvegicus interleukin 2 receptor, beta chain (Il2rb), mRNA [NM_013195]	NM_013195	25746	Rn.5832
A_42_P493380	1.48e-08	11.4634	12.7506	13.4597	13.5933	13.4963	13.4415	13.0046	12.1924	11.7424	11.8505	Myc	Rattus norvegicus myelocytomatosis viral oncogene homolog (avian) (Myc), mRNA [NM_012603]	NM_012603	24577	Rn.12072
A_44_P310168	4.67e-11	14.896	15.0069	14.9721	14.8413	14.3285	13.9796	13.8179	13.1364	12.9564	12.8451	Tgfa	Rattus norvegicus transforming growth factor alpha (Tgfa), mRNA [NM_012671]	NM_012671	24827	Rn.9952
A_44_P475159	3.18e-10	7.28966	7.28883	7.09215	7.12044	7.35521	7.13716	7.57039	8.93742	9.17232	9.30331	Thy1	Rattus norvegicus thymus cell antigen 1, theta (Thy1), mRNA [NM_012673]	NM_012673	24832	Rn.108198
A_43_P12186	6.01e-07	4.82593	3.40364	3.1001	5.77153	6.41998	5.46773	6.28635	6.62289	6.34258	6.38946	Btc	Rattus norvegicus betacellulin (Btc), mRNA [NM_022256]	NM_022256	64022	Rn.53987
A_44_P384213	0.00213991	5.94146	8.2406	6.87186	7.24524	7.596	7.68721	7.36629	6.57505	7.23597	6.63506	Il10	Rattus norvegicus interleukin 10 (Il10), mRNA [NM_012854]	NM_012854	25325	Rn.9868
A_44_P529455	0.00521301	5.85632	4.96822	4.80684	4.95285	4.3372	4.66159	3.94747	4.25652	3.82692	5.29395	Gnrh1	Rat SH-4 protein gene encoded opposite gonadotropin-releasing hormone (GnRH), complete cds. [M15527]	M15527	25194	Rn.159986
A_44_P529426	3.52e-09	5.68823	5.24876	5.77509	5.70642	5.469	5.0747	4.72832	3.68984	3.5305	3.48737	Erbb4	Rattus norvegicus v-erb-a erythroblastic leukemia viral oncogene homolog 4 (avian) (Erbb4), mRNA [NM_021687]	NM_021687	59323	Rn.163078
A_44_P381917	7.65e-10	8.49044	8.78935	10.0392	12.1055	11.4795	11.4153	10.1654	10.1839	9.92521	9.02658	Sphk1	Rattus norvegicus sphingosine kinase 1 (Sphk1), mRNA [NM_133386]	NM_133386	170897	Rn.18522
A_44_P462661	4.37e-11	9.11678	9.91233	9.9871	12.8204	14.0397	14.0235	13.3949	12.5179	12.3278	11.9122	Il1rn	Rattus norvegicus interleukin 1 receptor antagonist (Il1rn), mRNA [NM_022194]	NM_022194	60582	Rn.162640
A_44_P400494	1.34e-09	6.49872	6.619	6.32324	6.82574	8.35133	8.14108	8.9172	8.39851	7.86251	6.86639	Krt1-18	Rattus norvegicus keratin complex 1, acidic, gene 18 (Krt1-18), mRNA [NM_053976]	NM_053976	294853	Rn.103924
A_43_P16160	1.13e-07	7.10627	6.57472	6.5407	6.48339	6.26633	5.52827	6.3316	7.88762	8.83698	8.06892	Cenpf	LEK1 (Fragment). [Source:Uniprot/SPTREMBL;Acc:Q925D5] [ENSRNOT00000004525]		257649	Rn.105580
A_44_P423704	7.25e-06	4.92877	5.58104	5.6718	5.55229	6.97607	7.53165	7.52644	7.05349	7.09432	6.51538	Shh	Rattus norvegicus sonic hedgehog homolog (Drosophila) (Shh), mRNA [NM_017221]	NM_017221	29499	Rn.10432
A_44_P426558	8.71e-05	11.1901	11.8338	11.3029	11.779	12.0267	12.4869	12.9801	12.3078	11.838	11.812	Hspd1	Rattus norvegicus heat shock protein 1 (chaperonin) (Hspd1), mRNA [NM_022229]	NM_022229	63868	Rn.102058
A_43_P16025	0.00389985	2.74763	2.84583	1.99288	3.38699	4.0543	4.46346	4.64313	4.62226	4.54219	4.12698	Il4	Rattus norvegicus interleukin 4 (Il4), mRNA [NM_201270]	NM_201270	287287	Rn.108255
A_44_P391057	3.09e-06	11.1476	11.0921	11.3827	12.2455	12.5012	13.1486	12.1654	12.2322	10.727	10.5809	Angptl4	Rattus norvegicus angiopoietin-like 4 (Angptl4), mRNA [NM_199115]	NM_199115	362850	Rn.119611
A_44_P1042876	1.02e-12	11.8901	13.2824	13.5446	13.3592	13.7484	13.4671	12.7425	11.6617	11.2044	11.4621	Hspa1a	Rattus norvegicus heat shock 70kD protein 1A (Hspa1a), mRNA [NM_031971]	NM_031971	24472	Rn.1950
A_42_P665879	4.97e-10	16.6313	16.499	16.3363	16.3512	16.2527	16.2242	15.648	15.1507	15.0271	15.4542	Atf5	Rattus norvegicus activating transcription factor 5 (Atf5), mRNA [NM_172336]	NM_172336	282840	Rn.195729
A_42_P508984	0.00354505	12.982	13.8186	13.39	13.7936	14.153	13.6017	14.4231	14.8154	13.9165	13.5443	Cxcl4	Rattus norvegicus chemokine (C-X-C motif) ligand 4 (Cxcl4), mRNA [NM_001007729]	NM_001007729	360918	Rn.6800
A_44_P640828	1.87e-06	7.30591	7.66313	6.99275	7.01204	7.321	7.02033	7.23515	9.14954	8.12412	7.57726	Tgfbr1	Rattus norvegicus transforming growth factor, beta receptor 1 (Tgfbr1), mRNA [NM_012775]	NM_012775	29591	Rn.44402
A_44_P230320	1.98e-08	9.33669	11.95	12.0069	12.7449	13.697	13.3326	11.8057	10.7549	11.1844	10.8864	Il1b	Rattus norvegicus interleukin 1 beta (Il1b), mRNA [NM_031512]	NM_031512	24494	Rn.9869
A_42_P461587	7.62e-11	8.87573	8.63004	8.78272	10.779	11.6887	11.5349	10.3683	9.68431	9.66146	9.40879	Ngfb	Beta-nerve growth factor precursor (Beta-NGF). [Source:Uniprot/SWISSPROT;Acc:P25427] [ENSRNOT00000022200]		310738	Rn.22168
A_44_P994492	2.59e-12	10.4489	10.3422	10.6697	10.5388	10.3554	10.2935	10.0301	8.94321	8.81898	8.5528	Ddah1	Rattus norvegicus dimethylarginine dimethylaminohydrolase 1 (Ddah1), mRNA [NM_022297]	NM_022297	64157	Rn.7398
A_43_P12266	8.38e-11	8.14157	7.28418	7.3119	7.11352	7.21459	7.05518	8.83944	9.7757	9.59219	9.21447	Bard1	Rattus norvegicus BRCA1 associated RING domain 1 (Bard1), mRNA [NM_022622]	NM_022622	64557	Rn.48735
A_44_P445354	1.94e-06	5.4607	4.7803	5.52057	5.19988	5.05131	4.47747	3.37189	3.67534	3.97306	4.21911	Kcnh8	Rattus norvegicus potassium voltage-gated channel, subfamily H (eag-related), member 8 (Kcnh8), mRNA [NM_145095]	NM_145095	246325	Rn.30029
A_42_P641962	1.73e-15	13.9163	14.1491	14.0076	13.6924	13.5843	13.5755	13.2896	12.1098	11.9693	11.699	Pcsk6	Rattus norvegicus proprotein convertase subtilisin/kexin type 6 (Pcsk6), mRNA [NM_012999]	NM_012999	25507	Rn.950
A_44_P716637	4.12e-05	7.84928	7.34768	7.80354	6.99937	7.09457	7.11204	6.95691	6.74208	6.20764	6.09485	Msx2	Rattus norvegicus msh homeo box homolog 2 (Drosophila) (Msx2), mRNA [NM_012982]	NM_012982	25483	Rn.10414
A_44_P348157	1.5e-10	14.9959	14.9785	15.0599	14.9094	14.6381	14.4596	13.8722	12.9964	12.6688	12.9833	Snca	Rattus norvegicus synuclein, alpha (Snca), mRNA [NM_019169]	NM_019169	29219	Rn.1827
A_44_P104952	0.000440613	7.74975	8.49363	8.3203	8.45626	8.18057	8.53481	9.40382	8.1617	8.64137	8.47308	Tert	Rattus norvegicus telomerase reverse transcriptase (Tert), mRNA [NM_053423]	NM_053423	301965	Rn.48802
A_44_P477889	5.62e-08	6.788	6.55096	6.94967	6.92131	6.83014	7.90886	7.53489	9.74305	10.0002	9.0245	Nefl	Rattus norvegicus neurofilament, light polypeptide (Nefl), mRNA [NM_031783]	NM_031783	83613	Rn.18568
A_43_P15978	9.19e-11	8.48003	8.23373	8.38728	8.29993	8.19994	7.68507	7.05763	5.84178	5.66963	4.96341	Fgf4	Rattus norvegicus fibroblast growth factor 4 (Fgf4), mRNA [NM_053809]	NM_053809	116499	Rn.81223
A_44_P247880	5.98e-08	4.3339	3.64901	4.9413	7.92996	8.00947	6.63305	4.78112	4.54127	4.96619	4.17924	Csf2	Granulocyte-macrophage colony-stimulating factor (GM-CSF) (Colony- stimulating factor) (CSF). [Source:Uniprot/SWISSPROT;Acc:P48750] [ENSRNOT00000032333]		116630	Rn.44285
A_44_P347250	4.32e-11	9.1247	8.99432	9.55486	9.04476	8.64939	8.75592	8.2446	6.97078	6.72173	6.80015	Dhcr24	Rattus norvegicus 24-dehydrocholesterol reductase (Dhcr24), mRNA [NM_001080148]	NM_001080148	298298	Rn.9470
A_42_P518855	4.49e-09	7.88542	7.85198	7.11013	8.31405	9.6157	9.61494	9.7754	10.3797	10.345	9.81823	Bcl2a1	Rattus norvegicus B-cell leukemia/lymphoma 2 related protein A1 (Bcl2a1), mRNA [NM_133416]	NM_133416	170929	Rn.19770
A_44_P398142	1.22e-10	12.3309	15.0165	14.9344	13.4825	13.0206	12.765	12.5562	11.9073	11.8427	11.8976	Btg2	Rattus norvegicus B-cell translocation gene 2, anti-proliferative (Btg2), mRNA [NM_017259]	NM_017259	29619	Rn.27923
A_43_P11792	2.83e-11	11.2074	11.335	11.3906	12.531	13.2129	13.4108	12.7472	11.7889	11.892	11.4431	Sod2	Rattus norvegicus superoxide dismutase 2, mitochondrial (Sod2), mRNA [NM_017051]	NM_017051	24787	Rn.10488
A_44_P233932	5.04e-08	7.70899	8.58756	8.13957	8.02021	8.16221	7.92994	8.02122	5.8802	6.55519	6.77899	Notch1	Neurogenic locus notch homolog protein 1 precursor (Notch 1) [Contains: Notch 1 extracellular truncation; Notch 1 intracellular domain]. [Source:Uniprot/SWISSPROT;Acc:Q07008] [ENSRNOT00000026212]		25496	Rn.25046
A_43_P13310	0.000336113	2.34791	2.89202	2.78041	5.11014	4.35033	5.01908	3.47929	2.19813	2.81028	2.46742	Prok2	Rattus norvegicus prokineticin 2 (Prok2), transcript variant 2, mRNA [NM_138852]	NM_138852	192206	Rn.211872
A_44_P515275	6.98e-10	5.62502	5.17483	5.41031	7.75695	7.40985	7.29955	6.37421	6.82777	6.25174	5.544	Cdkn1a	Rattus norvegicus cyclin-dependent kinase inhibitor 1A (Cdkn1a), mRNA [NM_080782]	NM_080782	114851	Rn.10089
A_44_P472442	1.44e-10	13.6846	13.7685	13.7265	13.8274	13.6	13.1394	13.05	12.5989	11.945	12.3795	Bnip3	Rattus norvegicus BCL2/adenovirus E1B 19 kDa-interacting protein 3 (Bnip3), mRNA [NM_053420]	NM_053420	84480	Rn.2060
A_44_P346807	4.24e-10	10.8205	11.2564	11.5401	11.9267	11.0771	10.9749	9.61789	8.96053	8.05573	8.97781	Tsc22d3	Rattus norvegicus TSC22 domain family 3 (Tsc22d3), mRNA [NM_031345]	NM_031345	83514	Rn.21970
A_42_P580844	1.14e-12	12.9279	12.6056	12.6358	12.3273	12.2481	12.1954	14.0982	15.1457	15.0821	14.6823	Cdc2a	Rattus norvegicus cell division cycle 2 homolog A (S. pombe) (Cdc2a), mRNA [NM_019296]	NM_019296	54237	Rn.6934
A_44_P237153	6.29e-09	8.40941	9.18996	8.18149	8.97647	8.79216	8.15358	10.1512	12.0537	11.6123	11.3646	Birc5	Rattus norvegicus baculoviral IAP repeat-containing 5 (Birc5), mRNA [NM_022274]	NM_022274	64041	Rn.54471
A_44_P421534	6.73e-13	13.7703	13.6554	13.2849	13.6883	13.69	13.8797	15.2096	15.6157	15.6723	15.2028	Aif1	Rattus norvegicus allograft inflammatory factor 1 (Aif1), mRNA [NM_017196]	NM_017196	29427	Rn.32080

## Sheet: S2.7
Table S2.7. The expression of key regulatory genes involved in axon guidance and regeneration
GO:0007411 axon guidance
Probe Name	FDR(False discovery rate )	0h	0.5h	1h	3h	6h	9h	1d	4d	7d	14d	Gene Symbol	Description	Genbank Accession	Entrez Gene	UniGene
A_44_P395709	4.7e-10	10.7648	10.6569	10.5214	11.0884	11.3352	11.4798	11.6175	11.8283	11.4728	11.0381	Rac1	Rattus norvegicus ras-related C3 botulinum toxin substrate 1 (Rac1), mRNA [NM_134366]	NM_134366	363875	Rn.29157
A_44_P398060	9.47e-10	11.8574	11.8044	11.8828	12.2221	12.4653	12.715	12.6127	11.9342	10.9458	10.6636	Nrcam	Rattus norvegicus neuron-glia-CAM-related cell adhesion molecule (Nrcam), mRNA [NM_013150]	NM_013150	497815	Rn.10691
A_44_P437896	7.76e-05	2.19696	2.42436	2.24418	2.34234	2.95975	2.90651	3.1819	3.59147	4.09905	3.55562	Bdnf	Rattus norvegicus brain derived neurotrophic factor (Bdnf), mRNA [NM_012513]	NM_012513	24225	Rn.11266
A_44_P556989	6.73e-15	11.2305	11.1375	11.2296	11.091	11.6715	12.2269	13.199	14.816	14.8757	14.6134	Ngfr	Rattus norvegicus nerve growth factor receptor (TNFR superfamily, member 16) (Ngfr), mRNA [NM_012610]	NM_012610	24596	Rn.10980
A_43_P12159	3.39e-10	8.87991	8.70951	8.25612	8.09882	8.50823	8.63629	9.78957	11.086	10.6202	10.0779	Cxcr4	Rattus norvegicus chemokine (C-X-C motif) receptor 4 (Cxcr4), mRNA [NM_022205]	NM_022205	60628	Rn.44431
A_44_P1010087	1.67e-08	8.89692	8.67509	8.53634	7.80155	7.93595	7.6906	7.58247	7.81775	7.97211	7.8591	Hoxa2	Rattus norvegicus homeo box A2 (Hoxa2), mRNA [NM_012581]	NM_012581	24452	Rn.91077
A_43_P12404	2.19e-09	10.6806	11.0808	10.9483	10.6833	10.9158	10.8096	11.3414	12.1675	12.301	12.0597	Evl	Rattus norvegicus Ena-vasodilator stimulated phosphoprotein (Evl), mRNA [NM_024147]	NM_024147	79115	Rn.28912
A_44_P763674	2.25e-05	9.81699	9.9461	9.89075	9.65799	9.39882	9.4682	9.65307	8.73472	9.0264	9.83916	Ephb1	PREDICTED: Rattus norvegicus Eph receptor B1 (Ephb1), mRNA [XM_217250]	XM_217250	24338	Rn.46606
A_44_P264659	1.41e-10	8.97091	8.38556	8.57754	8.33544	7.64665	7.80605	8.19775	9.42925	10.4192	9.95297	Dpysl3	Rattus norvegicus dihydropyrimidinase-like 3 (Dpysl3), mRNA [NM_012934]	NM_012934	25418	Rn.93365
A_43_P11908	0.00746365	5.34928	3.49186	3.78976	4.51325	6.10602	5.47538	4.03257	4.35783	4.43683	3.80117	Sema3a	Rattus norvegicus sema domain, immunoglobulin domain (Ig), short basic domain, secreted, (semaphorin) 3A (Sema3a), mRNA [NM_017310]	NM_017310	29751	Rn.44410
A_43_P13119	0.000167677	7.87068	8.83318	9.11414	8.48827	8.48828	9.06427	9.29144	9.06734	8.93833	8.71983	Runx3	Rattus norvegicus runt-related transcription factor 3 (Runx3), mRNA [NM_130425]	NM_130425	156726	Rn.205217
A_42_P818323	1.5e-13	8.69535	8.74962	8.88877	8.65991	8.34351	8.63836	8.88444	9.37496	12.306	13.0167	Gfra3	Rattus norvegicus glial cell line derived neurotrophic factor family receptor alpha 3 (Gfra3), mRNA [NM_053398]	NM_053398	84422	Rn.15499
A_44_P423704	7.25e-06	4.92877	5.58104	5.6718	5.55229	6.97607	7.53165	7.52644	7.05349	7.09432	6.51538	Shh	Rattus norvegicus sonic hedgehog homolog (Drosophila) (Shh), mRNA [NM_017221]	NM_017221	29499	Rn.10432
A_44_P501277	0.00185898	6.1051	6.57052	6.91135	6.56677	6.69261	6.82227	7.13814	7.23051	7.3238	6.80737	Pvrl1	Nectin-1 (Fragment). [Source:Uniprot/SPTREMBL;Acc:Q9WTY6] [ENSRNOT00000008614]		192183	Rn.207176
A_44_P961703	5.59e-10	13.206	13.2957	13.3111	13.3974	13.1547	12.9702	12.755	11.9976	11.9797	12.004	Slit2	PREDICTED: Rattus norvegicus slit homolog 2 (Drosophila) (Slit2), mRNA [XM_346464]	XM_346464	360272	Rn.146652
A_44_P135277	1.17e-06	11.8688	11.9242	11.9225	11.9266	11.7437	11.672	11.6024	11.9146	12.6928	12.8789	Alcam	Rattus norvegicus activated leukocyte cell adhesion molecule (Alcam), mRNA [NM_031753]	NM_031753	79559	Rn.5789
A_43_P12465	0.0049254	6.47558	6.1802	5.96383	5.8014	6.1673	5.58058	4.95557	5.88274	5.71477	6.5489	Nrp2	Rattus norvegicus neuropilin 2 (Nrp2), mRNA [NM_030869]	NM_030869	81527	Rn.10816
A_44_P509917	2.74e-06	6.95238	5.57545	5.41771	5.19408	5.5548	5.12442	4.17967	4.35244	4.36547	4.17705	Isl1	Rattus norvegicus ISL1 transcription factor, LIM/homeodomain 1 (Isl1), mRNA [NM_017339]	NM_017339	64444	Rn.202645
A_44_P532686	8.97e-07	10.102	10.8252	10.3932	9.55345	10.2625	10.2189	10.7577	11.6275	11.6383	11.3831	Efnb1	Rattus norvegicus ephrin B1 (Efnb1), mRNA [NM_017089]	NM_017089	25186	Rn.44398
A_43_P11650	0.00581924	5.33615	5.96999	5.8949	7.05673	5.63834	6.27418	6.3482	5.40852	5.92205	5.6805	Pax6	Rattus norvegicus paired box gene 6 (Pax6), mRNA [NM_013001]	NM_013001	25509	Rn.89724
A_42_P473594	6.79e-09	13.9448	15.2166	15.4018	15.0289	14.3031	14.467	14.2141	13.3676	13.2221	13.6386	Egr2	Rattus norvegicus early growth response 2 (Egr2), mRNA [NM_053633]	NM_053633	114090	Rn.89235
A_44_P496447	2.33e-08	7.55797	7.4929	7.44654	6.83119	7.30549	6.42208	5.91584	7.02131	6.19528	5.63824	Ntf3	Rattus norvegicus neurotrophin 3 (Ntf3), mRNA [NM_031073]	NM_031073	81737	Rn.9715
A_42_P668126	1.69e-07	11.1657	11.3733	11.645	10.9523	11.2383	11.3003	10.8208	10.1233	10.2683	10.1703	Sema6c	Rattus norvegicus sema domain, transmembrane domain (TM), and cytoplasmic domain, (semaphorin) 6C (Sema6c), mRNA [NM_017308]	NM_017308	29744	Rn.22449
A_44_P196467	8.92e-09	8.02354	7.98732	8.54517	8.21961	8.05365	7.84097	7.33665	6.39889	6.11692	6.344	Nfasc	Rattus norvegicus neurofascin (Nfasc), mRNA [NM_053909]	NM_053909	116690	Rn.3048
A_44_P226771	3.99e-11	9.35612	10.2023	10.1772	10.0373	10.0533	10.4143	10.4142	12.2952	12.2018	11.7155	Mapk8ip3	PREDICTED: Rattus norvegicus mitogen-activated protein kinase 8 interacting protein 3 (Mapk8ip3), mRNA [XM_220232]	XM_220232	302983	Rn.16158
A_42_P768978	2.58e-08	9.17147	9.22441	9.43445	8.57306	9.12594	9.40804	9.67655	9.98063	10.4461	10.3174	Nrp1	Rattus norvegicus neuropilin 1 (Nrp1), mRNA [NM_145098]	NM_145098	246331	Rn.10815
A_43_P12276	4.32e-05	2.83709	2.72785	2.6594	3.56736	4.29436	4.12968	4.05435	5.87354	6.5453	6.12047	Vax1	Rattus norvegicus ventral anterior homeobox 1 (Vax1), mRNA [NM_022636]	NM_022636	64571	Rn.48764
A_42_P465601	3.7e-13	12.9402	13.1085	12.864	12.9606	12.6939	12.3662	13.0255	14.1544	14.1372	14.3051	Myh10	Rattus norvegicus myosin, heavy polypeptide 10, non-muscle (Myh10), mRNA [NM_031520]	NM_031520	79433	Rn.98166
A_44_P334953	2.85e-11	15.919	16.0337	16.1132	15.9866	15.7572	15.7167	15.0375	14.1807	13.7696	13.8753	Fez1	Rattus norvegicus fasciculation and elongation protein zeta 1 (zygin I) (Fez1), mRNA [NM_031066]	NM_031066	81730	Rn.5468
GO:0031103 axon regeneration
Probe Name	FDR(False discovery rate )	0h	0.5h	1h	3h	6h	9h	1d	4d	7d	14d	Gene Symbol	Description	Genbank Accession	Entrez Gene	UniGene
A_43_P10887	5.02e-06	11.2034	10.9147	11.1441	10.9541	11.2426	10.8759	10.9378	10.4519	10.0594	9.88859	Map1b	Microtubule-associated protein 1B (MAP 1B) (Neuraxin) [Contains: MAP1 light chain LC1]. [Source:Uniprot/SWISSPROT;Acc:P15205] [ENSRNOT00000023460]		29456	Rn.98152
A_43_P12571	3.6e-10	11.4631	11.2952	11.4279	12.2969	12.7515	12.7647	12.3608	12.1511	12.2481	11.9802	Jak2	Rattus norvegicus Janus kinase 2 (Jak2), mRNA [NM_031514]	NM_031514	24514	Rn.18909
A_44_P171440	1.17e-12	17.5873	17.5588	17.5611	17.5153	17.4169	17.4117	17.6594	18.7161	18.6672	18.604	Apoe	Rattus norvegicus apolipoprotein E (Apoe), mRNA [NM_138828]	NM_138828	25728	Rn.32351
A_44_P509917	2.74e-06	6.95238	5.57545	5.41771	5.19408	5.5548	5.12442	4.17967	4.35244	4.36547	4.17705	Isl1	Rattus norvegicus ISL1 transcription factor, LIM/homeodomain 1 (Isl1), mRNA [NM_017339]	NM_017339	64444	Rn.202645
A_44_P1029697	1.94e-08	13.1478	13.2578	13.3077	13.5284	13.5296	14.042	13.4511	13.8	14.2274	14.1499	Chl1	PREDICTED: Rattus norvegicus cell adhesion molecule with homology to L1CAM (Chl1), mRNA [XM_001077843]	XM_001077843	89828
A_44_P477889	5.62e-08	6.788	6.55096	6.94967	6.92131	6.83014	7.90886	7.53489	9.74305	10.0002	9.0245	Nefl	Rattus norvegicus neurofilament, light polypeptide (Nefl), mRNA [NM_031783]	NM_031783	83613	Rn.18568
A_44_P1017144	7.88e-09	12.1975	12.4548	12.1561	12.6318	13.2143	13.6512	13.9388	13.0818	13.209	12.8207	Cspg2	Versican core protein precursor (Large fibroblast proteoglycan) (Chondroitin sulfate proteoglycan core protein 2) (PG-M) (Glial hyaluronate-binding protein) (GHAP) (Fragments). [Source:Uniprot/SWISSPROT;Acc:Q9ERB4] [ENSRNOT00000045532]		114122	Rn.35666
A_44_P1030225	0.00034923	3.68688	3.79735	4.62398	5.96964	5.87096	6.63566	6.59329	4.58836	4.68328	4.81622	Apoa4	Rattus norvegicus apolipoprotein A-IV (Apoa4), mRNA [NM_012737]	NM_012737	25080	Rn.15739
A_44_P769703	1.09e-08	8.54588	8.17165	8.11437	8.3402	7.75564	7.29658	7.22816	8.45833	8.69318	8.75095	Nrep	Rattus norvegicus neuronal regeneration related protein (Nrep), mRNA [NM_178096]	NM_178096	338475	Rn.8180

## Sheet: S2.8
Table S2.8. The expression of key regulatory genes involved in myelination
GO:0042552 myelination
Probe Name	FDR(False discovery rate )	0h	0.5h	1h	3h	6h	9h	1d	4d	7d	14d	Gene Symbol	Description	Genbank Accession	Entrez Gene	UniGene
A_44_P325698	8.69e-07	7.68364	7.601	7.61498	7.1183	6.82258	6.78825	6.48252	7.76294	8.72848	8.63368	Megf10	Rattus norvegicus (clone REM4) ORF (Fragment). [Source:Uniprot/SPTREMBL;Acc:Q63404] [ENSRNOT00000037901]		291445	Rn.206377
A_42_P522899	4.78e-12	10.1543	9.49788	9.66459	9.90231	10.1963	10.5374	10.7515	11.7869	11.8367	11.2005	Tgfb1	Rattus norvegicus transforming growth factor, beta 1 (Tgfb1), mRNA [NM_021578]	NM_021578	59086	Rn.40136
A_43_P14529	5.12e-10	15.2208	15.2401	15.1933	15.1617	14.6579	14.4442	14.3068	14.0997	14.0226	14.4528	Mpdz	Rattus norvegicus multiple PDZ domain protein (Mpdz), mRNA [NM_019196]	NM_019196	29365	Rn.6684
A_44_P198396	1.28e-11	15.0136	15.0263	15.1057	15.1914	14.8837	14.4943	13.9079	13.0986	12.8675	12.963	Scd2	Rattus norvegicus stearoyl-Coenzyme A desaturase 2 (Scd2), mRNA [NM_031841]	NM_031841	83792	Rn.83595
A_42_P493301	6.73e-13	10.3549	10.5446	10.3157	10.1232	10.3255	9.80841	10.6746	10.9291	12.2322	12.6921	Pou3f1	Rattus norvegicus POU domain, class 3, transcription factor 1 (Pou3f1), mRNA [NM_138838]	NM_138838	192110	Rn.82720
A_44_P465329	4.99e-11	15.8171	15.8351	15.9434	15.9554	15.8104	15.4625	14.7703	13.9734	13.5632	13.9373	Mal	Rattus norvegicus myelin and lymphocyte protein, T-cell differentiation protein (Mal), mRNA [NM_012798]	NM_012798	25263	Rn.10174
A_44_P334799	1.02e-08	15.6904	15.852	16.2495	15.8509	15.7381	15.8108	15.3105	14.3042	13.8584	14.228	Mbp	Rattus norvegicus myelin basic protein (Mbp), transcript variant 3, mRNA [NM_001025293]	NM_001025293	24547	Rn.63285
A_42_P491486	1.53e-08	15.6483	15.8692	16.0653	15.8482	15.7381	15.7072	15.2007	14.7666	14.4024	14.5953	Pllp	Rattus norvegicus plasma membrane proteolipid (Pllp), mRNA [NM_022533]	NM_022533	64364	Rn.1721
A_44_P165732	3.24e-09	15.067	15.0042	15.2584	15.1075	14.8126	14.4919	13.8576	13.8102	14.2645	14.764	Plp	Rattus norvegicus proteolipid protein (Plp), mRNA [NM_030990]	NM_030990	24943	Rn.4550
A_43_P15791	7.1e-10	14.7076	14.8634	14.9756	14.5156	14.3668	14.2962	14.1159	13.6747	13.3927	13.4808	Cldn5	Rattus norvegicus claudin 5 (Cldn5), mRNA [NM_031701]	NM_031701	65131	Rn.17420
A_42_P462771	4.78e-12	15.2268	15.2658	15.3913	15.6051	15.3963	15.1873	14.596	13.8214	13.3207	13.8054	Cd9	Rattus norvegicus CD9 antigen (Cd9), mRNA [NM_053018]	NM_053018	24936	Rn.2091
A_44_P121003	2.64e-08	13.9902	13.9274	13.9886	14.1425	13.4793	13.2583	12.7548	12.7647	12.3324	12.5021	Aspa	Rattus norvegicus aspartoacylase (Aspa), mRNA [NM_024399]	NM_024399	79251	Rn.21677
A_44_P477819	3.09e-14	6.42215	6.10299	6.41748	7.276	10.3276	11.3297	11.2655	9.39154	8.86634	8.04792	Nrg1	Rattus norvegicus neuregulin 1 (Nrg1), mRNA [NM_031588]	NM_031588	112400	Rn.37438
A_44_P496447	2.33e-08	7.55797	7.4929	7.44654	6.83119	7.30549	6.42208	5.91584	7.02131	6.19528	5.63824	Ntf3	Rattus norvegicus neurotrophin 3 (Ntf3), mRNA [NM_031073]	NM_031073	81737	Rn.9715
A_44_P470808	0.000135421	8.14096	8.32601	8.22651	7.75093	8.22291	7.77536	7.98413	7.21933	6.94589	7.11397	Nab1	Rattus norvegicus Ngfi-A binding protein 1 (Nab1), mRNA [NM_022856]	NM_022856	64824	Rn.10099
A_44_P306162	1.85e-11	12.6417	12.8127	12.8946	12.8676	12.6325	12.4435	12.1369	11.056	10.0305	10.5325	Ugt8	Rattus norvegicus UDP galactosyltransferase 8 (Ugt8), mRNA [NM_019276]	NM_019276	50555	Rn.9744
