# Supplementary material for: Differential Gene Expression Profiling and Biological Process Analysis in Proximal Nerve Segments after Sciatic Nerve Transection
Source: PLoS One. 2013 Feb 21;8(2):e57000. doi: 10.1371/journal.pone.0057000 (PMC3578805; doi:10.1371/journal.pone.0057000)
Supplement: Table S3 — The fold change of key regulatory genes at different time points post nerve transaction. (XLS) [file pone.0057000.s004.xls]

## Sheet: content
	Table S3.1. The fold change of key regulatory genes involved in response to stimulus
	Table S3.2. The fold change of key regulatory genes involved in inflammatory response
	Table S3.3. The fold change of key regulatory genes involved in immune response
	Table S3.4. The fold change of key regulatory genes involved in cell migration
	Table S3.5. The fold change of key regulatory genes involved in cell proliferation
	Table S3.6. The fold change of key regulatory genes involved in cell death
	Table S3.7. The fold change of key regulatory genes involved in axon guidance and regeneration
	Table S3.8. The fold change of key regulatory genes involved in myelination

## Sheet: S3.1
Table S3.1. The fold change of key regulatory genes involved in response to stimulus
GO:0050896 response to stimulus
ProbeName	FDR(False discovery rate )	0.5h(Fold change)	1h(Fold change)	3h(Fold change)	6h(Fold change)	9h(Fold change)	1d(Fold change)	4d(Fold change)	7d(Fold change)	14d(Fold change)	GeneSymbol	Description	EntrezGene
A_44_P321009	2.56e-08		-1.90889	-4.1085	-14.1748	-17.7506	-31.4813	-35.2898	-37.1069	-19.9083	Cyp1a1	Rattus norvegicus cytochrome P450, family 1, subfamily a, polypeptide 1 (Cyp1a1), mRNA [NM_012540]	24296
A_44_P242103	3.41e-05	-6.45282	-5.09988	-5.89834	-4.53481	-5.46366	-5.60826	-18.5602	-16.7446	-54.5828	Sst	Rattus norvegicus somatostatin (Sst), mRNA [NM_012659]	24797
A_44_P139697	4.04e-06			-1.54693	-4.01633	-3.1036	-4.93626	-7.64453	-8.37809	-13.7263	Atp2b2	Rattus norvegicus ATPase, Ca++ transporting, plasma membrane 2 (Atp2b2), mRNA [NM_012508]	24215
A_44_P1017367	5.31e-05	1.75908			1.66333		-2.08174	-6.48983	-7.17702	-9.82429	Alb	Rattus norvegicus albumin (Alb), mRNA [NM_134326]	24186
A_44_P233080	1.36e-10	14.1124	14.0657	3.5667	3.01848	2.03333		1.6092	2.21741	2.34766	Egr1	Rattus norvegicus early growth response 1 (Egr1), mRNA [NM_012551]	24330
A_44_P1047441	1.33e-13							-4.62796	-7.25855	-10.9023	Lrp2	Rattus norvegicus low density lipoprotein receptor-related protein 2 (Lrp2), mRNA [NM_030827]	29216
A_44_P495480	2.63e-11	47.5411	39.1245	6.76431	5.13686	5.71127	3.87126	4.38884	5.09519	3.83079	Fos	Rattus norvegicus FBJ murine osteosarcoma viral oncogene homolog (Fos), mRNA [NM_022197]	314322
A_44_P548126	6.27e-09	6.65715	11.9673	7.97677	7.22887	8.9988	5.85113	3.737	3.23377	3.06564	Socs3	Rattus norvegicus suppressor of cytokine signaling 3 (Socs3), mRNA [NM_053565]	89829
A_42_P466362	5.95e-12				-2.54421	-1.99244	-2.24683	-4.34476	-5.37017	-8.25926	Adcy8	Rattus norvegicus adenylate cyclase 8 (Adcy8), mRNA [NM_017142]	29241
A_43_P12619	1.44e-07	5.97315	9.02345	8.33554	3.19835	1.88989			1.66027	2.38233	Nr4a3	Rattus norvegicus nuclear receptor subfamily 4, group A, member 3 (Nr4a3), transcript variant 1, mRNA [NM_031628]	58853
A_43_P12125	2.33e-09	8.93449	11.5969	5.33441	5.2581	5.3617	2.85479	3.44001	3.66812	2.70498	Junb	Rattus norvegicus Jun-B oncogene (Junb), mRNA [NM_021836]	24517
A_44_P271658	0.0096746		4.57201	1.55995	5.01882	3.92581	3.38354	6.15139	6.29588	7.45537	Pap	Rattus norvegicus pancreatitis-associated protein (Pap), mRNA [NM_053289]	24618
A_44_P452245	4.75e-07	5.56126	7.74299	19.9408	14.3432	13.4701	11.3053	5.71546	4.58314	3.48223	Serpine1	Rattus norvegicus serine (or cysteine) peptidase inhibitor, clade E, member 1 (Serpine1), mRNA [NM_012620]	24617
A_44_P381917	7.65e-10		2.92559	12.2525	7.93948	7.59421	3.19299	3.2342	2.70339		Sphk1	Rattus norvegicus sphingosine kinase 1 (Sphk1), mRNA [NM_133386]	170897
A_44_P1048474	0.000323036	5.06657	5.11038	21.1931	19.8968	14.5372	8.9694	3.15219	2.58413	3.89967	Camp	CRAMP (Fragment). [Source:Uniprot/SPTREMBL;Acc:Q71KM5] [ENSRNOT00000028130]	316010
A_42_P473398	7.66e-16	42.6964	70.4574	73.0709	43.8452	27.7456	7.97197				Cxcl1	Rattus norvegicus chemokine (C-X-C motif) ligand 1 (Cxcl1), mRNA [NM_030845]	81503
A_44_P1042952	8.51e-10					-3.50674	-7.29135	-8.56594	-14.588	-7.11739	Bid3	Rattus norvegicus BH3 interacting (with BCL2 family) domain, apoptosis agonist (Bid3), mRNA [NM_057130]	117271
A_44_P327799	1.36e-13						-2.03034	-4.54578	-7.11822	-8.37991	Apoc3	Rattus norvegicus apolipoprotein C-III (Apoc3), mRNA [NM_012501]	24207
A_44_P371339	6.47e-14	49.3882	127.462	396.061	446.259	354.902	46.2914	22.4121	18.6489	7.7418	Il6	Rattus norvegicus interleukin 6 (Il6), mRNA [NM_012589]	24498
A_44_P500961	8.81e-12		2.13866	16.5418	30.3358	22.5488	11.1176	3.72246	4.13415	1.95051	Gdnf	Rattus norvegicus glial cell line derived neurotrophic factor (Gdnf), mRNA [NM_019139]	25453
A_44_P500056	2.77e-09			1.83932	2.03613	1.68314		-3.72309	-4.29176	-8.68474	Gpx2	Rattus norvegicus glutathione peroxidase 2 (Gpx2), mRNA [NM_183403]	29326
A_42_P791677	6.69e-13		2.46895	19.1898	51.0513	40.6551	19.8453	12.3712	6.41251	4.38856	Areg	Rattus norvegicus amphiregulin (Areg), mRNA [NM_017123]	29183
A_44_P462661	4.37e-11	1.73573	1.82807	13.0283	30.3348	29.9962	19.4018	10.5639	9.25986	6.94233	Il1rn	Rattus norvegicus interleukin 1 receptor antagonist (Il1rn), mRNA [NM_022194]	60582
A_44_P273839	6.96e-11	2.61904		20.3727	57.3814	44.1664	20.7902	12.3841	14.1902	29.288	Reg3g	Rattus norvegicus regenerating islet-derived 3 gamma (Reg3g), mRNA [NM_173097]	24620
A_43_P11983	1.72e-05	-7.05147	-4.03361				-2.58675	-2.01373	-1.70227	-2.67626	Rgs9	Rattus norvegicus regulator of G-protein signaling 9 (Rgs9), mRNA [NM_019224]	29481
A_44_P230320	1.98e-08	6.11915	6.36526	10.6166	20.5396	15.9552	5.5365	2.6725	3.59937	2.92748	Il1b	Rattus norvegicus interleukin 1 beta (Il1b), mRNA [NM_031512]	24494
A_42_P461587	7.62e-11			3.74072	7.0274	6.3166	2.81383	1.75149	1.72396		Ngfb	Beta-nerve growth factor precursor (Beta-NGF). [Source:Uniprot/SWISSPROT;Acc:P25427] [ENSRNOT00000022200]	310738
A_44_P468141	6.18e-10		1.71856	6.99193	7.22303	6.62448	4.08351	4.05825	2.94019	1.63041	Plaur	Rattus norvegicus plasminogen activator, urokinase receptor (Plaur), mRNA [NM_134352]	50692
A_44_P104985	1.25e-08	1.99835	4.35064	30.7971	93.6614	50.5268	6.41709	2.26486	1.77451		Serpinb2	Rattus norvegicus serine (or cysteine) proteinase inhibitor, clade B, member 2 (Serpinb2), mRNA [NM_021696]	60325
A_42_P693821	3.24e-15		3.05735	65.361	91.627	78.6681	46.3116	32.3989	9.7869	3.30981	Fosl1	Rattus norvegicus fos-like antigen 1 (Fosl1), mRNA [NM_012953]	25445
A_44_P543428	7.47e-09		1.7772	10.827	18.6411	16.6096	6.59942		1.56905		Il8rb	Rattus norvegicus interleukin 8 receptor, beta (Il8rb), mRNA [NM_017183]	29385
A_44_P270366	1.77e-10	1.53301	1.72043	7.52857	33.7322	19.766	2.33233				Cxcl5	Rattus norvegicus chemokine (C-X-C motif) ligand 5 (Cxcl5), mRNA [NM_022214]	60665
A_44_P294838	4.91e-09	1.52007	1.78787	2.57272	24.8036	21.5976	4.59396	7.25887	3.95288	1.59446	Il1a	Rattus norvegicus interleukin 1 alpha (Il1a), mRNA [NM_017019]	24493
A_44_P515197	5.69e-15	105.597	162.975	138.456	198.801	176.443	24.3455	2.195	1.91689		Cxcl2	Rattus norvegicus chemokine (C-X-C motif) ligand 2 (Cxcl2), mRNA [NM_053647]	114105
A_44_P545686	6.01e-07		2.22537	4.27126	8.15335	9.03169	2.59454		1.70304		Nos2	Rattus norvegicus nitric oxide synthase 2, inducible (Nos2), mRNA [NM_012611]	24599
A_44_P396842	9.85e-17			28.7651	60.8243	111.322	85.0161	29.0799	19.3523	11.523	Ucn2	Rattus norvegicus urocortin 2 (Ucn2), mRNA [NM_133385]	170896
A_44_P464502	1.26e-08		1.84357	4.40033	6.48933	8.2282	4.57132	3.38493	2.07981		Gfap	Rattus norvegicus glial fibrillary acidic protein (Gfap), mRNA [NM_017009]	24387
A_42_P695401	1.25e-11	7.3545	16.0117	36.803	40.7887	40.7548	16.9054	3.72067	4.89106	3.08785	Ccl2	Rattus norvegicus chemokine (C-C motif) ligand 2 (Ccl2), mRNA [NM_031530]	24770
A_44_P235892	4.95e-08			2.01471	6.44939	8.67329	1.85478				Cyp24a1	Rattus norvegicus cytochrome P450, subfamily 24 (Cyp24a1), mRNA [NM_201635]	25279
A_42_P714311	3.57e-06	4.36541	2.9706	3.57883	11.0396	12.3395	6.32907	3.32959	3.83785	3.65242	Ccl3	Rattus norvegicus chemokine (C-C motif) ligand 3 (Ccl3), mRNA [NM_013025]	25542
A_44_P165908	5.6e-06	1.69794		7.14721	6.802	10.4907	8.13381	4.19791		2.29495	Il1rl2	Rattus norvegicus interleukin 1 receptor-like 2 (Il1rl2), mRNA [NM_133575]	171106
A_44_P363116	2.7e-13	3.41604	7.05539	52.5912	145.528	181.865	23.5237	2.12919	1.51806	1.6357	Gm1960	Rattus norvegicus gene model 1960, (NCBI) (Gm1960), mRNA [NM_138522]	171551
A_44_P1055780	4.35e-12	7.7608	6.70004	29.9577	52.0712	61.5393	34.7635	1.68772	1.59705	2.26411	S100a8	Rattus norvegicus S100 calcium binding protein A8 (calgranulin A) (S100a8), mRNA [NM_053822]	116547
A_43_P11672	1.5e-13			60.7809	102.955	108.168	41.4128	33.0256	25.2188	8.16408	Il1rl1	Rattus norvegicus interleukin 1 receptor-like 1 (Il1rl1), mRNA [NM_013037]	25556
A_43_P12079	7.92e-12			3.52174	8.33719	10.7514	1.70316				Ptges	Rattus norvegicus prostaglandin E synthase (Ptges), mRNA [NM_021583]	59103
A_44_P477819	3.09e-14			1.80732	14.9847	30.0144	28.7072	7.83204	5.44222	3.08607	Nrg1	Rattus norvegicus neuregulin 1 (Nrg1), mRNA [NM_031588]	112400
A_42_P735417	3.11e-10			2.72898	5.34157	8.43066	5.55396	4.41442	3.61368	3.48089	Fcgr2b	Rattus norvegicus Fc receptor, IgG, low affinity IIb (Fcgr2b), mRNA [NM_175756]	289211
A_44_P1030225	0.00034923		1.91468	4.86611	4.54437	7.72096	7.49751	1.86799	1.99501	2.1876	Apoa4	Rattus norvegicus apolipoprotein A-IV (Apoa4), mRNA [NM_012737]	25080
A_42_P527724	4.59e-09	2.12765		5.47726	19.0705	25.4722	3.96165	8.45335	10.1854	3.70129	Fcnb	Rattus norvegicus ficolin B (Fcnb), mRNA [NM_053634]	114091
A_44_P318318	1.11e-08			20.2453	33.7026	38.3754	21.8359	2.51498	5.36749	3.81097	Mmp3	Rattus norvegicus matrix metallopeptidase 3 (Mmp3), mRNA [NM_133523]	171045
A_43_P11985	2.44e-08	7.59796	18.96	22.9813	102.69	132.224	29.15	8.58653	5.32017	7.14138	Ccl20	Rattus norvegicus chemokine (C-C motif) ligand 20 (Ccl20), mRNA [NM_019233]	29538
A_44_P1022002	3.07e-08	3.16683	5.35757	5.94399	14.354	19.3477	8.73777	2.45136	3.09558	1.86124	Ccl7	Rattus norvegicus chemokine (C-C motif) ligand 7 (Ccl7), mRNA [NM_001007612]	287561
A_44_P353618	5.67e-11	7.93716	7.61882	33.792	37.7037	39.1216	21.0719	1.75881	1.66303	1.66008	S100a9	Rattus norvegicus S100 calcium binding protein A9 (calgranulin B) (S100a9), mRNA [NM_053587]	94195
A_43_P11472	3.73e-11			6.08788	13.0003	11.3556	18.7615	9.20203	3.53237	1.91093	Hmox1	Rattus norvegicus heme oxygenase (decycling) 1 (Hmox1), mRNA [NM_012580]	24451
A_44_P332790	2.72e-11			10.7752	12.319	10.8576	83.8227	62.1797	61.2369	16.9809	Trh	Rattus norvegicus thyrotropin releasing hormone (Trh), mRNA [NM_013046]	25569
A_44_P470619	0.000808692	4.86377	7.03461	6.60681	4.26325	14.1623	25.0296	15.0996	7.87444	10.5473	Srxn1	Rattus norvegicus sulfiredoxin 1 homolog (S. cerevisiae) (Srxn1), mRNA [NM_001047858]	296271
A_44_P134993	0.00065203		2.47596	2.6876	2.63132	6.50694	9.62432	4.21818	4.56078	4.47683	Agxt	Rattus norvegicus alanine-glyoxylate aminotransferase (Agxt), mRNA [NM_030656]	24792
A_44_P233786	3.09e-14	-1.65085	-1.63704	8.8389	32.5819	46.2584	88.9765	11.0535	3.94595	1.9137	Vgf	Rattus norvegicus VGF nerve growth factor inducible (Vgf), mRNA [NM_030997]	29461
A_42_P758222	2.73e-08			4.91976	4.41929	4.21993	8.29883	3.21125		1.51848	Arg1	Rattus norvegicus arginase 1 (Arg1), mRNA [NM_017134]	29221
A_44_P189496	9.81e-11				3.16325	5.09868	9.04506	5.26528	4.51523	3.25041	Fcgr1	Rattus norvegicus high-affinity immunoglobulin gamma Fc receptor I mRNA, partial cds. [AF416291]	295279
A_44_P377266	1.32e-13			11.1827	24.1508	28.9002	77.9854	59.02	53.843	22.0103	Oldlr1	Rattus norvegicus oxidized low density lipoprotein (lectin-like) receptor 1 (Oldlr1), mRNA [NM_133306]	140914
A_44_P210250	7.3e-08						1.68521	-5.14029	-12.5678	-13.4049	Myh7	Rattus norvegicus myosin, heavy polypeptide 7, cardiac muscle, beta (Myh7), mRNA [NM_017240]	29557
A_43_P14894	4.47e-11			10.9494	41.0541	65.0948	150.362	18.7821	8.15378	3.34866	Nppb	Rattus norvegicus natriuretic peptide precursor type B (Nppb), mRNA [NM_031545]	25105
A_43_P12403	3.46e-09			1.67905	4.55195	6.781	7.14728	4.98709	5.70741	3.73755	Fgr	Rattus norvegicus Gardner-Rasheed feline sarcoma viral (Fgr) oncogene homolog (Fgr), mRNA [NM_024145]	79113
A_44_P269457	1.59e-10			-2.30383	-1.60358	1.55218	4.77119	39.0462	25.8132	11.6758	Gpr83	Rattus norvegicus G protein-coupled receptor 83 (Gpr83), mRNA [NM_080411]	140595
A_42_P598412	1.82e-12						2.82329	9.13887	5.51405	3.12089	Apobec1	Rattus norvegicus apolipoprotein B editing complex 1 (Apobec1), mRNA [NM_012907]	25383
A_44_P458855	1.39e-12			2.06183	4.02827	7.58337	13.2379	25.9884	19.9315	7.94096	Ptprn	Rattus norvegicus protein tyrosine phosphatase, receptor type, N (Ptprn), mRNA [NM_053881]	116660
A_44_P156462	1.17e-07					1.85959	2.97887	8.96902	1.9817	1.0481	Ren1	Rattus norvegicus renin 1 (Ren1), mRNA [NM_012642]	24715
A_44_P311096	3.07e-12						3.86239	8.39671	7.84827	4.42447	Abcb4	Rattus norvegicus ATP-binding cassette, sub-family B (MDR/TAP), member 4 (Abcb4), mRNA [NM_012690]	24891
A_44_P448431	6.73e-13		-1.59042		2.41719	7.53471	50.4834	70.4439	53.0912	19.0794	Cd8a	Rattus norvegicus CD8 antigen, alpha chain (Cd8a), mRNA [NM_031538]	24930
A_44_P168405	2.06e-10			2.58697	3.99005	5.75392	6.16384	8.23816	4.8951	3.93716	Fcgr3	Rattus norvegicus Fc receptor, IgG, low affinity III (Fcgr3), mRNA [NM_053843]	116591
A_42_P591344	1.56e-10				2.92124	4.62696	7.6316	7.87934	6.2719	3.88815	Itgb2	Rattus norvegicus integrin beta 2, mRNA (cDNA clone IMAGE:7374316), complete cds. [BC099151]	309684
A_44_P323106	2.14e-13				1.57595	1.87446	2.64881	8.26159	5.02879	3.61918	Abca1	Rattus norvegicus ATP-binding cassette, sub-family A (ABC1), member 1 (Abca1), mRNA [NM_178095]	313210
A_44_P237153	6.29e-09	1.71779					3.34452	12.5039	9.20788	7.7551	Birc5	Rattus norvegicus baculoviral IAP repeat-containing 5 (Birc5), mRNA [NM_022274]	64041
A_42_P504653	1.53e-06		-1.64889					3.57868	7.59714	2.6152	F10	Rattus norvegicus coagulation factor X (F10), mRNA [NM_017143]	29243
A_44_P468468	5.97e-11					1.82115	2.88583	6.47931	11.845	4.86041	Lbp	Rattus norvegicus lipopolysaccharide binding protein (Lbp), mRNA [NM_017208]	29469
A_44_P298049	2.75e-12					1.61155	3.93329	9.49337	6.61223	3.24148	Ncf1	Rattus norvegicus neutrophil cytosolic factor 1 (Ncf1), mRNA [NM_053734]	114553
A_44_P556989	6.73e-15					1.99498	3.91369	12.0049	12.5118	10.4321	Ngfr	Rattus norvegicus nerve growth factor receptor (TNFR superfamily, member 16) (Ngfr), mRNA [NM_012610]	24596
A_43_P13246	4.56e-08	-1.63309	-3.23038	-1.90342				11.8903	16.1885	7.65393	Xcl1	Rattus norvegicus chemokine (C motif) ligand 1 (Xcl1), mRNA [NM_134361]	171371
A_44_P501112	7.55e-11		1.57519	4.4322	8.70146	18.0567	20.1956	18.4055	23.5982	5.39648	Mmp9	Rattus norvegicus matrix metallopeptidase 9 (Mmp9), mRNA [NM_031055]	81687
A_44_P372587	2.53e-10	-1.52133	-1.6136	-1.83326	-1.99973		3.85126	9.78158	10.5329	5.45843	Cx3cr1	Rattus norvegicus chemokine (C-X3-C) receptor 1 (Cx3cr1), mRNA [NM_133534]	171056
A_42_P693316	3.97e-14						2.30615	7.11673	12.8672	10.6079	Cfi	Rattus norvegicus complement factor I (Cfi), mRNA [NM_024157]	79126
A_43_P13320	1.53e-06	1.57302		1.51296				3.99562	8.70502	8.80675	Ifng	Rattus norvegicus interferon gamma (Ifng), mRNA [NM_138880]	25712
A_44_P497807	0.00338422	1.54394	1.60419	2.39785	2.90716	2.81841	3.43549	1.52062	-2.0546		Penk1	Rattus norvegicus proenkephalin 1 (Penk1), mRNA [NM_017139]	29237
A_42_P570848	2.7e-13			1.66583	2.74542	3.13926	4.88511	16.6158	17.295	5.46273	Pcsk1	Rattus norvegicus proprotein convertase subtilisin/kexin type 1 (Pcsk1), mRNA [NM_017091]	25204
A_43_P16166	5.38e-07	2.59543	1.70378	1.70767		1.54043	1.5134	4.67482	7.92083	7.08556	Cd69	Rattus norvegicus CD69 antigen (Cd69), mRNA [NM_134327]	29187
A_44_P428739	2.44e-07	-1.60229	-2.2202	-1.65617	-1.64469			9.07936	10.138	4.74981	Shc3	SHC-transforming protein 3 (SH2 domain protein C3) (Src homology 2 domain-containing-transforming protein C3) (Neuronal Shc) (N-Shc). [Source:Uniprot/SWISSPROT;Acc:O70143] [ENSRNOT00000019442]	114858
A_43_P21641	8.81e-07	2.31836			1.6566		3.39315	9.77452	11.8255	8.30655	Hcls1	Rattus norvegicus hematopoietic cell specific Lyn substrate 1 (Hcls1), mRNA [NM_001011898]	288077
A_42_P606126	1.21e-10			1.65416	3.94443	2.89225		2.34534	14.0253	2.1719	Mmp13	Collagenase 3 precursor (EC 3.4.24.-) (Matrix metalloproteinase-13) (MMP-13) (UMRCASE) (Fragment). [Source:Uniprot/SWISSPROT;Acc:P23097] [ENSRNOT00000011507]	171052
A_44_P236588	1.09e-09			1.6045	1.77845	1.9483	2.58158	5.14266	8.24014	5.75937	Trpm2	Rattus norvegicus transient receptor potential cation channel, subfamily M, member 2 (Trpm2), mRNA [NM_001011559]	294329
A_44_P547185	0.000455169	-1.92541	5.88817		-1.97868	2.85757	2.75068	8.40586	15.8782	6.00043	Igfbp2	Rattus norvegicus insulin-like growth factor binding protein 2 (Igfbp2), mRNA [NM_013122]	25662
A_44_P1039128	0.0080132	1.97702	4.10564	5.66009	2.42392	2.7263		4.26963	8.60589	2.73438	Cxcl10	Rattus norvegicus chemokine (C-X-C motif) ligand 10 (Cxcl10), mRNA [NM_139089]	245920
A_44_P151156	2.05e-08		3.54213		5.24541	10.9133	22.6945	54.7567	71.4291	23.7062	Kng1	Rattus norvegicus kininogen 1 (Kng1), mRNA [NM_012696]	24903
A_44_P477889	5.62e-08					2.17477	1.67818	7.75461	9.26768	4.71255	Nefl	Rattus norvegicus neurofilament, light polypeptide (Nefl), mRNA [NM_031783]	83613
A_44_P254984	1.16e-09				-1.66448				5.13265	8.42059	Pnlip	Rattus norvegicus pancreatic lipase (Pnlip), mRNA [NM_013161]	25702
A_44_P543548	6.96e-08	1.60806		2.14176	3.07627		2.98053	5.28621	6.91083	7.48931	Sfrs10	Rattus norvegicus splicing factor, arginine/serine-rich 10 (transformer 2 homolog, Drosophila) (Sfrs10), mRNA [NM_057119]	117259
A_44_P236255	0.000189781	-2.22175	-3.40788	-1.72774	-1.55819	-2.47493	-6.73983	-7.97566			Calb1	Rattus norvegicus calbindin 1 (Calb1), mRNA [NM_031984]	83839
A_44_P304323	8.95e-10				1.51449			5.54575	10.7771	23.9509	Ccl5	Rattus norvegicus chemokine (C-C motif) ligand 5 (Ccl5), mRNA [NM_031116]	81780
A_44_P497011	1.13e-09		-1.56756					7.65686	11.6792	11.3061	Tcrb	Rattus norvegicus T-cell receptor beta chain, mRNA (cDNA clone MGC:109620 IMAGE:7367078), complete cds. [BC091428]	24820
GO:0048584 positive regulation of response to stimulus
ProbeName	FDR(False discovery rate )	0.5h(Fold change)	1h(Fold change)	3h(Fold change)	6h(Fold change)	9h(Fold change)	1d(Fold change)	4d(Fold change)	7d(Fold change)	14d(Fold change)	GeneSymbol	Description	EntrezGene
A_44_P468468	5.97e-11					1.82115	2.88583	6.47931	11.845	4.86041	Lbp	Rattus norvegicus lipopolysaccharide binding protein (Lbp), mRNA [NM_017208]	29469
A_42_P728204	1.21e-07		-1.63568	-2.33618	-1.57566						Gimap1	Rattus norvegicus GTPase, IMAP family member 1 (Gimap1), mRNA [NM_001034849]	312312
A_44_P371339	6.47e-14	49.3882	127.462	396.061	446.259	354.902	46.2914	22.4121	18.6489	7.7418	Il6	Rattus norvegicus interleukin 6 (Il6), mRNA [NM_012589]	24498
A_44_P294706	0.00678478	1.62484	1.68586			2.17106	3.40122		-1.86022		Tlr9	Rattus norvegicus toll-like receptor 9 (Tlr9), mRNA [NM_198131]	338457
A_44_P230320	1.98e-08	6.11915	6.36526	10.6166	20.5396	15.9552	5.5365	2.6725	3.59937	2.92748	Il1b	Rattus norvegicus interleukin 1 beta (Il1b), mRNA [NM_031512]	24494
A_43_P15247	4.32e-07		1.59481	5.60055	5.36349	2.31334		-2.19766		1.7462	Tac1	Rattus norvegicus tachykinin 1 (Tac1), mRNA [NM_012666]	24806
A_43_P11459	0.00867613	1.81301	1.69509	1.58476		2.11623	2.26156	1.52968	1.7147	1.88591	Ednra	Rattus norvegicus endothelin receptor type A (Ednra), mRNA [NM_012550]	24326
A_42_P522899	4.78e-12	-1.57622					1.51272	3.10055	3.20948	2.065	Tgfb1	Rattus norvegicus transforming growth factor, beta 1 (Tgfb1), mRNA [NM_021578]	59086
A_42_P771373	0.000772794	2.88221	2.44736	3.22949	4.70935	3.06352	3.23263	1.50633			Npy	Rattus norvegicus neuropeptide Y (Npy), mRNA [NM_012614]	24604
A_44_P323404	1.57e-10							-2.15043	-2.48012	-3.11666	Cntf	Rattus norvegicus ciliary neurotrophic factor (Cntf), mRNA [NM_013166]	25707
A_44_P438013	1.05e-08			-1.69575			-1.57132	1.80447	3.19209	3.64847	Lag3	Rattus norvegicus lymphocyte-activation gene 3 (Lag3), mRNA [NM_212513]	297596
A_43_P12571	3.6e-10			1.78245	2.44258	2.46511	1.8632	1.61113	1.72314		Jak2	Rattus norvegicus Janus kinase 2 (Jak2), mRNA [NM_031514]	24514
A_44_P278439	2.22e-11				1.87495	2.09999	2.68734	2.44708	1.76628		Ube2n	Rattus norvegicus ubiquitin-conjugating enzyme E2N (Ube2n), mRNA [NM_053928]	116725
A_44_P732138	1.84e-08				-1.63372	-2.11602	-3.08526	-4.72676	-3.52796	-2.73621	Cacnb4	PREDICTED: Rattus norvegicus calcium channel, voltage-dependent, beta 4 subunit, transcript variant 7 (Cacnb4), mRNA [XM_001056830]	58942
A_44_P316239	4.24e-08				1.70607	2.20759	2.37902	3.19511	3.04009	1.69971	Lyn	Rattus norvegicus Yamaguchi sarcoma viral (v-yes-1) oncogene homolog (Lyn), mRNA [NM_030857]	81515
A_44_P261444	2.81e-08	2.80307	2.83908	1.73237					-1.59619		Nfkbia	PREDICTED: Rattus norvegicus nuclear factor of kappa light chain gene enhancer in B-cells inhibitor, alpha (Nfkbia), mRNA [XM_343065]	25493
A_44_P531908	1.16e-05						-1.70535	-2.05033	-2.09262	-3.3074	Uts2	Rattus norvegicus urotensin 2 (Uts2), mRNA [NM_019160]	29180
A_43_P12926	1.15e-08			3.20681	4.13246	3.59271	2.45529	3.01415	2.29519		Cyp27b1	Rattus norvegicus cytochrome P450, family 27, subfamily b, polypeptide 1 (Cyp27b1), mRNA [NM_053763]	114700
A_44_P168405	2.06e-10			2.58697	3.99005	5.75392	6.16384	8.23816	4.8951	3.93716	Fcgr3	Rattus norvegicus Fc receptor, IgG, low affinity III (Fcgr3), mRNA [NM_053843]	116591
A_42_P473314	2.85e-10					1.6196	1.9155	4.00713	4.08507	3.07689	Hla-dma	Rattus norvegicus major histocompatibility complex, class II, DM alpha (Hla-dma), mRNA [NM_198741]	294274
A_44_P1017367	5.31e-05	1.75908			1.66333		-2.08174	-6.48983	-7.17702	-9.82429	Alb	Rattus norvegicus albumin (Alb), mRNA [NM_134326]	24186
A_42_P693316	3.97e-14						2.30615	7.11673	12.8672	10.6079	Cfi	Rattus norvegicus complement factor I (Cfi), mRNA [NM_024157]	79126
A_44_P326742	0.0014788			-1.67833		-2.11508	-2.86493	-2.26274	-3.55256	-4.20575	Dixdc1	Rattus norvegicus DIX domain containing 1 (Dixdc1), mRNA [NM_001037654]	363062
A_44_P1011716	1.17e-08			2.97214	3.8041	2.96231	2.01701	1.65578	1.52477	1.64794	Adora2b	Rattus norvegicus adenosine A2B receptor (Adora2b), mRNA [NM_017161]	29316
A_43_P19450	9.77e-11						-1.6317	-2.35905	-2.28278	-2.79859	Prkca	Protein kinase C alpha type (EC 2.7.11.13) (PKC-alpha) (PKC-A). [Source:Uniprot/SWISSPROT;Acc:P05696] [ENSRNOT00000004699]	24680
A_44_P520175	2.81e-08							2.01722	2.45307	2.14854	Masp1	RNO487622 Rattus norvegicus partial mRNA for MASP-3 protein (masp1-3 gene), partially processed [AJ487622]	64023
A_44_P419064	1.76e-06				2.19041	3.20278	2.57034	2.47805	3.64611	3.22808	Cfb	Rattus norvegicus complement factor B (Cfb), mRNA [NM_212466]	294257
A_44_P200968	1.47e-07				1.82497	2.16662	1.9841	2.3523	2.52664	1.89328	Tlr6	Rattus norvegicus toll-like receptor 6 (Tlr6), mRNA [NM_207604]	305353
A_44_P475159	3.18e-10							3.13348	3.68754	4.03804	Thy1	Rattus norvegicus thymus cell antigen 1, theta (Thy1), mRNA [NM_012673]	24832
A_43_P16166	5.38e-07	2.59543	1.70378	1.70767		1.54043	1.5134	4.67482	7.92083	7.08556	Cd69	Rattus norvegicus CD69 antigen (Cd69), mRNA [NM_134327]	29187
A_44_P332429	5.86e-08							1.70833	2.36409	2.83152	C1s	Rattus norvegicus complement component 1, s subcomponent (C1s), mRNA [NM_138900]	192262
A_44_P463805	2.67e-07		-2.10103					3.03927	4.27482	4.19298	Cd3z	Rattus norvegicus CD3 antigen, zeta polypeptide (Cd3z), mRNA [NM_170789]	25300
A_44_P994692	1.82e-09					1.68205		6.94745	11.7382	10.784	Zap70	Rattus norvegicus zeta-chain (TCR) associated protein kinase 70 (Zap70), mRNA [NM_001012002]	301348
A_43_P11546	7.39e-09							1.58817	-1.68463	-2.94814	Cd24	Rattus norvegicus CD24 antigen (Cd24), mRNA [NM_012752]	25145
A_43_P11543	9.49e-07		-3.51464	-1.54261	-2.31391	-1.78589	-1.6009	6.0826	9.3057	9.8091	Klrd1	Rattus norvegicus killer cell lectin-like receptor, subfamily D, member 1 (Klrd1), mRNA [NM_012745]	25110
A_44_P238270	5.43e-06		-1.59798			1.56851	1.50293	3.32902	6.96535	2.88438	Klrk1	Rattus norvegicus killer cell lectin-like receptor subfamily K, member 1 (Klrk1), mRNA [NM_133512]	24934
A_43_P19763	2.85e-08			3.17865	4.62314	5.37055	4.59774	5.48477	4.88156	3.04004	Tlr2	Rattus norvegicus toll-like receptor 2 (Tlr2), mRNA [NM_198769]	310553
A_44_P426558	8.71e-05	1.5623		1.5041	1.78576	2.45684	3.45807	2.17003	1.56686	1.53892	Hspd1	Rattus norvegicus heat shock protein 1 (chaperonin) (Hspd1), mRNA [NM_022229]	63868
A_44_P461402	0.000594328		-2.2328	-1.93745	-2.01671	-1.739	-1.92898	-2.91496	-3.70364	-2.37506	Fcer1a	Rattus norvegicus Fc receptor, IgE, high affinity I, alpha polypeptide (Fcer1a), mRNA [NM_012724]	25047
A_44_P531647	1.87e-07			-1.65135			1.66101	2.04253	1.85802	1.39542	Plcg2	Rattus norvegicus phospholipase C, gamma 2 (Plcg2), mRNA [NM_017168]	29337
A_44_P1042876	1.02e-12	2.62494	3.1482	2.7685	3.62577	2.98337	1.80545		-1.60846	-1.34535	Hspa1a	Rattus norvegicus heat shock 70kD protein 1A (Hspa1a), mRNA [NM_031971]	24472
A_43_P12714	1.08e-09		-2.22287	-1.50684	1.50907		2.88221	3.39133	2.82605	1.95141	C3ar1	Rattus norvegicus complement component 3a receptor 1 (C3ar1), mRNA [NM_032060]	84007
A_44_P294650	6.53e-06			-1.79542		-1.82788		2.61715	2.22939	1.81632	Brca1	Rattus norvegicus breast cancer 1 (Brca1), mRNA [NM_012514]	497672
A_44_P296155	1.45e-06							2.15457	3.08651	2.6583	RT1-A2	Rattus norvegicus RT1 class Ia, locus A2 (RT1-A2), mRNA [NM_001008829]	24974
A_42_P564712	5.34e-08							1.52969	2.09069	2.22949	Taok2	Rattus norvegicus TAO kinase 2 (Taok2), mRNA [NM_022702]	64666
A_44_P104630	1.82e-07			-1.60778				2.1679	2.25283	1.53733	Lat2	Rattus norvegicus linker for activation of T cells family, member 2 (Lat2), mRNA [NM_173840]	317676
A_42_P492542	0.00023324	1.76342	2.0993	1.62825	1.56512	1.65225	2.05634	2.05048	1.96062	1.62949	Jak3	Rattus norvegicus Janus kinase 3 (Jak3), mRNA [NM_012855]	25326
A_43_P15515	2.24e-08			1.68919	4.71036	5.64901	3.78413	3.93434	4.42888	3.25492	Ccr5	Rattus norvegicus chemokine (C-C motif) receptor 5 (Ccr5), mRNA [NM_053960]	117029
A_43_P17016	8.15e-09						2.037	4.21956	3.08754	2.03533	Unc93b1	Rattus norvegicus unc-93 homolog B1 (C. elegans), mRNA (cDNA clone IMAGE:7127866) [BC088464]	361689
A_42_P471271	5.79e-09						2.26099	3.31389	2.92196	2.35104	Ptpn6	Rattus norvegicus protein tyrosine phosphatase, non-receptor type 6 (Ptpn6), mRNA [NM_053908]	116689
A_44_P471182	3.37e-08		-1.50192				1.80033	3.89559	3.26829	2.41137	Pfc	PREDICTED: Rattus norvegicus properdin factor, complement (mapped) (Pfc_mapped), mRNA [XM_216784]	299314
A_44_P1023538	1.94e-10					1.78767	1.43246	3.42798	5.80863	4.72079	C3	Rattus norvegicus complement component 3 (C3), mRNA [NM_016994]	24232
A_42_P577136	0.00815312	2.0211		1.65968		2.1328	4.08843	2.07474	2.19695		Fcer2a	Rattus norvegicus Fc receptor, IgE, low affinity II, alpha polypeptide (Fcer2a), transcript variant 1, mRNA [NM_001033924]	171075
A_44_P160877	2.39e-11						2.1036	5.07545	3.45148	2.65189	Cfh	Rattus norvegicus complement component factor H (Cfh), mRNA [NM_130409]	155012
A_42_P664121	9.42e-05			1.76935	2.10407	2.04615	1.54869				Adora2a	Rattus norvegicus adenosine A2a receptor (Adora2a), mRNA [NM_053294]	25369
A_44_P961703	5.59e-10							-2.31076	-2.33975	-2.30059	Slit2	PREDICTED: Rattus norvegicus slit homolog 2 (Drosophila) (Slit2), mRNA [XM_346464]	360272
A_44_P304323	8.95e-10				1.51449			5.54575	10.7771	23.9509	Ccl5	Rattus norvegicus chemokine (C-C motif) ligand 5 (Ccl5), mRNA [NM_031116]	81780
A_44_P332606	4.12e-07							3.12756	4.52594	2.93377	C2	Rattus norvegicus complement component 2 (C2), mRNA [NM_172222]	24231
A_44_P417916	6.56e-06			1.75364	2.1935	2.1648	1.68014	1.64879	1.64306		Myd88	Rattus norvegicus myeloid differentiation primary response gene 88 (Myd88), mRNA [NM_198130]	301059
A_44_P299293	1.67e-05		-1.81991	-2.26571		-2.02515	-1.93982	1.77656	2.32579	2.12886	Scap1	Rattus norvegicus src family associated phosphoprotein 1 (Scap1), mRNA [NM_173311]	286975
A_44_P994492	2.59e-12							-2.83962	-3.09497	-3.72208	Ddah1	Rattus norvegicus dimethylarginine dimethylaminohydrolase 1 (Ddah1), mRNA [NM_022297]	64157
A_44_P1039128	0.0080132	1.97702	4.10564	5.66009	2.42392	2.7263		4.26963	8.60589	2.73438	Cxcl10	Rattus norvegicus chemokine (C-X-C motif) ligand 10 (Cxcl10), mRNA [NM_139089]	245920
A_44_P118970	5.76e-05				-1.86571	-2.062	-3.07224	-1.79013	-1.84734	-2.92836	Il12a	Rattus norvegicus interleukin 12a (Il12a), mRNA [NM_053390]	84405
A_44_P147040	6.79e-06						-1.72702	-2.29171	-2.33622	-2.11549	Adam10	ADAM 10 precursor (EC 3.4.24.81) (A disintegrin and metalloproteinase domain 10) (Mammalian disintegrin-metalloprotease) (Kuzbanian protein homolog) (CD156c antigen) (Fragment). [Source:Uniprot/SWISSPROT;Acc:Q10743] [ENSRNOT00000021066]	29650
A_43_P13201	0.00372611						2.51023	2.82914	2.71548	2.4854	Ccr4	Rattus norvegicus chemokine (C-C motif) receptor 4 (Ccr4), mRNA [NM_133532]	171054
A_44_P412290	1.54e-10							3.61417	3.42746	2.1174	C1qg	Rattus norvegicus complement component 1, q subcomponent, gamma polypeptide (C1qg), mRNA [NM_001008524]	362634
A_44_P1043157	3.61e-07						-1.80022	1.57654	3.34852	4.5516	Cxcl9	Rattus norvegicus chemokine (C-X-C motif) ligand 9 (Cxcl9), mRNA [NM_145672]	246759
A_44_P198684	0.00346595	1.65516		1.54492		1.66088	2.02597	2.32744	1.85683	1.79588	Tlr5	Toll-like receptor 5 (Fragment). [Source:Uniprot/SPTREMBL;Acc:Q80Z87] [ENSRNOT00000004821]	289337
A_44_P1037953	0.000646394			-1.58353	-1.63069	-1.52936	-2.03038	-3.07399	-2.53223	-2.34904	Igf2	Rattus norvegicus insulin-like growth factor 2 (Igf2), mRNA [NM_031511]	24483
A_44_P274130	0.00923027	-4.43709	-4.1408	-2.48175	-2.39092	-1.54867					C9	Rattus norvegicus complement component 9 (C9), mRNA [NM_057146]	117512
A_42_P678430	2.3e-11						2.1337	3.38626	2.97422	2.24955	Card9	Rattus norvegicus caspase recruitment domain family, member 9 (Card9), mRNA [NM_022303]	64171
A_44_P245314	1.09e-13						-2.1097	-3.00094	-3.41667	-3.34571	Cacnb3	Rattus norvegicus calcium channel, voltage-dependent, beta 3 subunit (Cacnb3), mRNA [NM_012828]	25297
A_44_P536089	2.56e-07		-2.22686		-1.78944			8.18972	9.22659	9.57782	Klre1	Rattus norvegicus killer cell lectin-like receptor, family E, member 1 (Klre1), mRNA [NM_181372]	297645
A_42_P735417	3.11e-10			2.72898	5.34157	8.43066	5.55396	4.41442	3.61368	3.48089	Fcgr2b	Rattus norvegicus Fc receptor, IgG, low affinity IIb (Fcgr2b), mRNA [NM_175756]	289211
A_42_P527724	4.59e-09	2.12765		5.47726	19.0705	25.4722	3.96165	8.45335	10.1854	3.70129	Fcnb	Rattus norvegicus ficolin B (Fcnb), mRNA [NM_053634]	114091
A_44_P477620	9.27e-11		-1.5114				1.74446	2.18511	2.63702	2.93555	Pla2g4a	Rattus norvegicus phospholipase A2, group IVA (cytosolic, calcium-dependent) (Pla2g4a), mRNA [NM_133551]	24653
A_42_P518855	4.49e-09		-1.71153		3.31793	3.31617	3.70631	5.63434	5.50052	3.81799	Bcl2a1	Rattus norvegicus B-cell leukemia/lymphoma 2 related protein A1 (Bcl2a1), mRNA [NM_133416]	170929
A_44_P540992	3.41e-08		1.82879	3.98269	15.59	16.2535	1.54193				Ereg	Rattus norvegicus epiregulin (Ereg), mRNA [NM_021689]	59325
A_44_P293904	9.06e-10						2.99104	5.21513	3.43994	2.60006	Syk	Rattus norvegicus spleen tyrosine kinase (Syk), mRNA [NM_012758]	25155
A_44_P189496	9.81e-11				3.16325	5.09868	9.04506	5.26528	4.51523	3.25041	Fcgr1	Rattus norvegicus high-affinity immunoglobulin gamma Fc receptor I mRNA, partial cds. [AF416291]	295279
A_44_P367688	3.95e-10							2.72532	4.43431	4.82982	RT1-Da	Rattus norvegicus RT1 class II, locus Da (RT1-Da), mRNA [NM_001008847]	294269
A_43_P21800	1.17e-05						-1.84314	-2.48956	-1.68854	-1.91538	JIK	Rattus norvegicus JNK/SAPK-inhibitory kinase (JIK), mRNA [NM_001024254]	304530
A_44_P1021361	3.67e-10				-1.95093	-2.00927	-1.7063	1.77884	2.01756		Tlr3	Rattus norvegicus toll-like receptor 3 (Tlr3), mRNA [NM_198791]	364594
A_43_P21634	0.00723759								2.50888	2.58903	C4a	Rattus norvegicus complement component 4a (C4a), mRNA [NM_031504]	24233
A_44_P294838	4.91e-09	1.52007	1.78787	2.57272	24.8036	21.5976	4.59396	7.25887	3.95288	1.59446	Il1a	Rattus norvegicus interleukin 1 alpha (Il1a), mRNA [NM_017019]	24493
A_44_P422630	1.37e-05							1.51945	2.14888	1.79858	Serping1	Rattus norvegicus serine (or cysteine) peptidase inhibitor, clade G, member 1 (Serping1), mRNA [NM_199093]	295703
A_42_P572521	5.69e-10				2.27419	3.24024	6.47458	3.71837	2.75091	1.85095	C5r1	Rattus norvegicus complement component 5, receptor 1 (C5r1), mRNA [NM_053619]	113959
A_42_P817417	3.78e-10		1.70808	3.05877	3.64561	3.45024	2.53209	1.90203	1.52026		PVR	Rattus norvegicus poliovirus receptor (PVR), mRNA [NM_017076]	25066
A_44_P269630	3.48e-09				1.63774	1.9412	2.0186				Taf9	Rattus norvegicus TAF9 RNA polymerase II, TATA box binding protein (TBP)-associated factor (Taf9), transcript variant 1, mRNA [NM_001012463]	373541
A_44_P466118	1.13e-07			2.03932	2.18844	2.91667	4.43139	4.53733	4.77069	2.56602	Slc11a1	Rattus norvegicus solute carrier family 11 (proton-coupled divalent metal ion transporters), member 1 (Slc11a1), mRNA [NM_001031658]	316519
A_44_P487764	7.33e-11							5.02799	5.05863	3.26326	C1qa	Rattus norvegicus complement component 1, q subcomponent, alpha polypeptide (C1qa), mRNA [NM_001008515]	298566
A_43_P15259	7.34e-08			1.56324	2.2999	2.16134	1.82327				Tnfrsf1a	Rattus norvegicus tumor necrosis factor receptor superfamily, member 1a (Tnfrsf1a), mRNA [NM_013091]	25625
A_44_P517650	5.35e-09							1.64461	2.04639	2.55041	Adam17	Rattus norvegicus a disintegrin and metalloproteinase domain 17 (tumor necrosis factor, alpha, converting enzyme) (Adam17), mRNA [NM_020306]	57027
GO:0048585 negative regulation of response to stimulus
ProbeName	FDR(False discovery rate )	0.5h(Fold change)	1h(Fold change)	3h(Fold change)	6h(Fold change)	9h(Fold change)	1d(Fold change)	4d(Fold change)	7d(Fold change)	14d(Fold change)	GeneSymbol	Description	EntrezGene
A_42_P768024	3.22e-09		-1.51877					3.19058	4.34438	4.68118	Spn	Rat mRNA for leukosialin [Y00090]	24796
A_44_P230320	1.98e-08	6.11915	6.36526	10.6166	20.5396	15.9552	5.5365	2.6725	3.59937	2.92748	Il1b	Rattus norvegicus interleukin 1 beta (Il1b), mRNA [NM_031512]	24494
A_42_P509766	1.67e-09							-2.25213	-2.20394	-2.05556	Ppara	Rattus norvegicus peroxisome proliferator activated receptor alpha (Ppara), mRNA [NM_013196]	25747
A_43_P12450	1.15e-05				-1.53999		1.64645	7.95161	3.51441		Fabp7	Rattus norvegicus fatty acid binding protein 7, brain (Fabp7), mRNA [NM_030832]	80841
A_42_P522899	4.78e-12	-1.57622					1.51272	3.10055	3.20948	2.065	Tgfb1	Rattus norvegicus transforming growth factor, beta 1 (Tgfb1), mRNA [NM_021578]	59086
A_44_P491796	6.06e-13								-1.93003	-3.16648	Spp1	Rattus norvegicus secreted phosphoprotein 1 (Spp1), mRNA [NM_012881]	25353
A_44_P500056	2.77e-09			1.83932	2.03613	1.68314		-3.72309	-4.29176	-8.68474	Gpx2	Rattus norvegicus glutathione peroxidase 2 (Gpx2), mRNA [NM_183403]	29326
A_44_P548126	6.27e-09	6.65715	11.9673	7.97677	7.22887	8.9988	5.85113	3.737	3.23377	3.06564	Socs3	Rattus norvegicus suppressor of cytokine signaling 3 (Socs3), mRNA [NM_053565]	89829
A_44_P102369	0.000142497		1.77218	3.00972		1.7049		2.06306	2.34829	1.75235	Socs1	Rattus norvegicus suppressor of cytokine signaling 1 (Socs1), mRNA [NM_145879]	252971
A_44_P168405	2.06e-10			2.58697	3.99005	5.75392	6.16384	8.23816	4.8951	3.93716	Fcgr3	Rattus norvegicus Fc receptor, IgG, low affinity III (Fcgr3), mRNA [NM_053843]	116591
A_42_P805300	4.09e-10						2.16122	2.72077	2.36081	1.69234	Gpx1	Rattus norvegicus glutathione peroxidase 1 (Gpx1), mRNA [NM_030826]	24404
A_43_P12617	3.86e-11					-1.52501	-2.15446	-2.67998	-3.09137	-3.15009	Grb14	Rattus norvegicus growth factor receptor bound protein 14 (Grb14), mRNA [NM_031623]	58844
A_44_P456197	2.71e-08				2.01967	2.34227	2.16737	4.43349	4.05486		Crhr1	Rattus norvegicus corticotropin-feleasing factor type 1 receptor mRNA, 3'UTR, partial sequence. [AF039203]	58959
A_44_P451916	0.00021383			1.73421		1.51151		1.81039	3.77244	2.20189	Tap1	Rattus norvegicus transporter 1, ATP-binding cassette, sub-family B (MDR/TAP) (Tap1), mRNA [NM_032055]	24811
A_44_P533794	8.44e-08			2.1854	2.55921	3.00019	2.23169	2.60835	2.59046	1.86752	Tnfrsf1b	Rattus norvegicus tumor necrosis factor receptor superfamily, member 1b (Tnfrsf1b), mRNA [NM_130426]	156767
A_44_P524359	1.03e-07		1.6164	2.25296	2.07183						Anxa1	Rattus norvegicus annexin A1 (Anxa1), mRNA [NM_012904]	25380
A_43_P19450	9.77e-11						-1.6317	-2.35905	-2.28278	-2.79859	Prkca	Protein kinase C alpha type (EC 2.7.11.13) (PKC-alpha) (PKC-A). [Source:Uniprot/SWISSPROT;Acc:P05696] [ENSRNOT00000004699]	24680
A_44_P442569	6.99e-11			1.84386	2.03721			-2.18261	-1.94853	-2.14335	Esr2	Rattus norvegicus estrogen receptor 2 beta (Esr2), mRNA [NM_012754]	25149
A_44_P384213	0.00213991	4.92166	1.90581	2.46875	3.14823	3.3537	2.68483	1.55142	2.45293	1.61731	Il10	Rattus norvegicus interleukin 10 (Il10), mRNA [NM_012854]	25325
A_44_P137633	5.38e-06						-1.52527	-2.03762	-1.68697		Adora1	Adenosine A1 receptor. [Source:Uniprot/SWISSPROT;Acc:P25099] [ENSRNOT00000004602]	29290
A_44_P445166	0.000215139					1.60486	1.67595	2.03322	2.91083	2.74358	Inppl1	Rattus norvegicus inositol polyphosphate phosphatase-like 1 (Inppl1), mRNA [NM_022944]	65038
A_44_P486304	1.39e-06		-2.20932	-2.18056			2.41861	4.08853	3.71892	2.44377	Ocil	osteoclast inhibitory lectin [Source:RefSeq_peptide;Acc:NP_569086] [ENSRNOT00000010098]	113937
A_44_P394636	1.75e-10						1.84637	3.95569	3.64182	2.46894	Inpp5d	Rattus norvegicus inositol polyphosphate-5-phosphatase D (Inpp5d), mRNA [NM_019311]	54259
A_42_P473467	4.31e-09						1.56983	2.56792	1.99242		Cd276	Rattus norvegicus CD276 antigen (Cd276), mRNA [NM_182824]	315716
A_43_P11967	8.73e-06						-1.9153	-2.05896	-1.55587		Mcp	Rattus norvegicus membrane cofactor protein (Mcp), mRNA [NM_019190]	29333
A_43_P14162	4.52e-10	-1.63037	-1.54065			1.60514	2.47811	2.43065	2.46299		A2m	Rattus norvegicus alpha-2-macroglobulin (A2m), mRNA [NM_012488]	24153
A_44_P435596	1.77e-10	18.0147	14.4251	5.34505	5.67174	4.36625	4.36598	1.64627			Zfp36	Rattus norvegicus zinc finger protein 36 (Zfp36), mRNA [NM_133290]	79426
A_44_P296155	1.45e-06							2.15457	3.08651	2.6583	RT1-A2	Rattus norvegicus RT1 class Ia, locus A2 (RT1-A2), mRNA [NM_001008829]	24974
A_44_P109648	0.000177069	2.68404	2.5139	1.70545		2.33332	2.83937	2.0534	2.16635	2.00365	Ctla4	Rattus norvegicus cytotoxic T-lymphocyte-associated protein 4 (Ctla4), mRNA [NM_031674]	63835
A_42_P471271	5.79e-09						2.26099	3.31389	2.92196	2.35104	Ptpn6	Rattus norvegicus protein tyrosine phosphatase, non-receptor type 6 (Ptpn6), mRNA [NM_053908]	116689
A_42_P664121	9.42e-05			1.76935	2.10407	2.04615	1.54869				Adora2a	Rattus norvegicus adenosine A2a receptor (Adora2a), mRNA [NM_053294]	25369
A_43_P12433	7.37e-07					-1.50074	-2.77944	-2.10994			Grid2	Rattus norvegicus glutamate receptor, ionotropic, delta 2 (Grid2), mRNA [NM_024379]	79220
A_44_P256301	4.39e-07	-1.81853	-2.30041	-2.11769			-1.52474	2.16124	1.62152	2.87814	Grem1	Rattus norvegicus gremlin 1 homolog, cysteine knot superfamily (Xenopus laevis) (Grem1), mRNA [NM_019282]	50566
A_42_P735417	3.11e-10			2.72898	5.34157	8.43066	5.55396	4.41442	3.61368	3.48089	Fcgr2b	Rattus norvegicus Fc receptor, IgG, low affinity IIb (Fcgr2b), mRNA [NM_175756]	289211
A_43_P11836	0.000405365						-2.00659	-2.53839	-1.51181	-1.55476	Drd3	Rattus norvegicus dopamine receptor D3 (Drd3), mRNA [NM_017140]	29238
A_43_P21800	1.17e-05						-1.84314	-2.48956	-1.68854	-1.91538	JIK	Rattus norvegicus JNK/SAPK-inhibitory kinase (JIK), mRNA [NM_001024254]	304530
A_44_P219972	1.59e-07				1.63049	1.72181		2.1491			Nt5e	Rattus norvegicus 5' nucleotidase, ecto (Nt5e), mRNA [NM_021576]	58813
A_44_P452261	2.62e-05	3.38896	2.12575	2.9559	3.30428	2.08054		3.17539	5.38346	3.16967	Il2ra	Rattus norvegicus interleukin 2 receptor, alpha chain (Il2ra), mRNA [NM_013163]	25704
A_42_P665509	1.51e-10							-2.53204	-2.9158	-2.37214	Mapk8ip	Rattus norvegicus mitogen activated protein kinase 8 interacting protein (Mapk8ip), mRNA [NM_053777]	116457
A_44_P422630	1.37e-05							1.51945	2.14888	1.79858	Serping1	Rattus norvegicus serine (or cysteine) peptidase inhibitor, clade G, member 1 (Serping1), mRNA [NM_199093]	295703

## Sheet: S3.2
Table S3.2. The fold change of key regulatory genes involved in inflammatory response
GO:0006954 inflammatory response
ProbeName	FDR(False discovery rate )	0.5h(Fold change)	1h(Fold change)	3h(Fold change)	6h(Fold change)	9h(Fold change)	1d(Fold change)	4d(Fold change)	7d(Fold change)	14d(Fold change)	GeneSymbol	Description	EntrezGene
A_42_P473398	7.66e-16	42.6964	70.4574	73.0709	43.8452	27.7456	7.97197				Cxcl1	Rattus norvegicus chemokine (C-X-C motif) ligand 1 (Cxcl1), mRNA [NM_030845]	81503
A_44_P515197	5.69e-15	105.597	162.975	138.456	198.801	176.443	24.3455	2.195	1.91689		Cxcl2	Rattus norvegicus chemokine (C-X-C motif) ligand 2 (Cxcl2), mRNA [NM_053647]	114105
A_42_P693316	3.97e-14						2.30615	7.11673	12.8672	10.6079	Cfi	Rattus norvegicus complement factor I (Cfi), mRNA [NM_024157]	79126
A_44_P371339	6.47e-14	49.3882	127.462	396.061	446.259	354.902	46.2914	22.4121	18.6489	7.7418	Il6	Rattus norvegicus interleukin 6 (Il6), mRNA [NM_012589]	24498
A_44_P377266	1.32e-13			11.1827	24.1508	28.9002	77.9854	59.02	53.843	22.0103	Oldlr1	Rattus norvegicus oxidized low density lipoprotein (lectin-like) receptor 1 (Oldlr1), mRNA [NM_133306]	140914
A_44_P327799	1.36e-13						-2.03034	-4.54578	-7.11822	-8.37991	Apoc3	Rattus norvegicus apolipoprotein C-III (Apoc3), mRNA [NM_012501]	24207
A_44_P443751	1.79e-13			1.73423	3.72201	4.42645	5.27566	3.44426	2.98579		Pdpn	Rattus norvegicus podoplanin (Pdpn), mRNA [NM_019358]	54320
A_44_P363116	2.7e-13	3.41604	7.05539	52.5912	145.528	181.865	23.5237	2.12919	1.51806	1.6357	Gm1960	Rattus norvegicus gene model 1960, (NCBI) (Gm1960), mRNA [NM_138522]	171551
A_44_P448431	6.73e-13		-1.59042		2.41719	7.53471	50.4834	70.4439	53.0912	19.0794	Cd8a	Rattus norvegicus CD8 antigen, alpha chain (Cd8a), mRNA [NM_031538]	24930
A_44_P298049	2.75e-12					1.61155	3.93329	9.49337	6.61223	3.24148	Ncf1	Rattus norvegicus neutrophil cytosolic factor 1 (Ncf1), mRNA [NM_053734]	114553
A_43_P12079	7.92e-12			3.52174	8.33719	10.7514	1.70316				Ptges	Rattus norvegicus prostaglandin E synthase (Ptges), mRNA [NM_021583]	59103
A_42_P695401	1.25e-11	7.3545	16.0117	36.803	40.7887	40.7548	16.9054	3.72067	4.89106	3.08785	Ccl2	Rattus norvegicus chemokine (C-C motif) ligand 2 (Ccl2), mRNA [NM_031530]	24770
A_44_P160877	2.39e-11						2.1036	5.07545	3.45148	2.65189	Cfh	Rattus norvegicus complement component factor H (Cfh), mRNA [NM_130409]	155012
A_43_P11472	3.73e-11			6.08788	13.0003	11.3556	18.7615	9.20203	3.53237	1.91093	Hmox1	Rattus norvegicus heme oxygenase (decycling) 1 (Hmox1), mRNA [NM_012580]	24451
A_43_P14872	3.81e-11				2.84073	4.26145	5.80485	5.16806	4.55615	2.42688	Sdc1	Rattus norvegicus syndecan 1 (Sdc1), mRNA [NM_013026]	25216
A_44_P462661	4.37e-11	1.73573	1.82807	13.0283	30.3348	29.9962	19.4018	10.5639	9.25986	6.94233	Il1rn	Rattus norvegicus interleukin 1 receptor antagonist (Il1rn), mRNA [NM_022194]	60582
A_43_P14894	4.47e-11			10.9494	41.0541	65.0948	150.362	18.7821	8.15378	3.34866	Nppb	Rattus norvegicus natriuretic peptide precursor type B (Nppb), mRNA [NM_031545]	25105
A_44_P468468	5.97e-11					1.82115	2.88583	6.47931	11.845	4.86041	Lbp	Rattus norvegicus lipopolysaccharide binding protein (Lbp), mRNA [NM_017208]	29469
A_44_P273839	6.96e-11	2.61904		20.3727	57.3814	44.1664	20.7902	12.3841	14.1902	29.288	Reg3g	Rattus norvegicus regenerating islet-derived 3 gamma (Reg3g), mRNA [NM_173097]	24620
A_44_P487764	7.33e-11							5.02799	5.05863	3.26326	C1qa	Rattus norvegicus complement component 1, q subcomponent, alpha polypeptide (C1qa), mRNA [NM_001008515]	298566
A_42_P461587	7.62e-11			3.74072	7.0274	6.3166	2.81383	1.75149	1.72396		Ngfb	Beta-nerve growth factor precursor (Beta-NGF). [Source:Uniprot/SWISSPROT;Acc:P25427] [ENSRNOT00000022200]	310738
A_44_P189496	9.81e-11				3.16325	5.09868	9.04506	5.26528	4.51523	3.25041	Fcgr1	Rattus norvegicus high-affinity immunoglobulin gamma Fc receptor I mRNA, partial cds. [AF416291]	295279
A_44_P265911	1.17e-10					1.60453	2.22725	4.12088	2.71837	2.17927	Cnr2	Rattus norvegicus cDNA clone IMAGE:7376109 [BC107941]	57302
A_44_P515317	1.38e-10					1.61182	2.25465	4.35626	5.0952	3.50054	Igfbp4	Rattus norvegicus insulin-like growth factor binding protein 4 (Igfbp4), mRNA [NM_001004274]	360622
A_42_P591344	1.56e-10				2.92124	4.62696	7.6316	7.87934	6.2719	3.88815	Itgb2	Rattus norvegicus integrin beta 2, mRNA (cDNA clone IMAGE:7374316), complete cds. [BC099151]	309684
A_44_P270366	1.77e-10	1.53301	1.72043	7.52857	33.7322	19.766	2.33233				Cxcl5	Rattus norvegicus chemokine (C-X-C motif) ligand 5 (Cxcl5), mRNA [NM_022214]	60665
A_44_P1023538	1.94e-10					1.78767		3.42798	5.80863	4.72079	C3	Rattus norvegicus complement component 3 (C3), mRNA [NM_016994]	24232
A_42_P735417	3.11e-10			2.72898	5.34157	8.43066	5.55396	4.41442	3.61368	3.48089	Fcgr2b	Rattus norvegicus Fc receptor, IgG, low affinity IIb (Fcgr2b), mRNA [NM_175756]	289211
A_44_P168405	2.06e-10			2.58697	3.99005	5.75392	6.16384	8.23816	4.8951	3.93716	Fcgr3	Rattus norvegicus Fc receptor, IgG, low affinity III (Fcgr3), mRNA [NM_053843]	116591
A_42_P572521	5.69e-10				2.27419	3.24024	6.47458	3.71837	2.75091	1.85095	C5r1	Rattus norvegicus complement component 5, receptor 1 (C5r1), mRNA [NM_053619]	113959
A_43_P15544	6.95e-10	-1.64387	-2.06496		3.52781	6.95492	1.92782				Ltb4r	Rattus norvegicus leukotriene B4 receptor (Ltb4r), mRNA [NM_021656]	59264
A_44_P381917	7.65e-10		2.92559	12.2525	7.93948	7.59421	3.19299	3.2342	2.70339		Sphk1	Rattus norvegicus sphingosine kinase 1 (Sphk1), mRNA [NM_133386]	170897
A_44_P304323	8.95e-10				1.51449			5.54575	10.7771	23.9509	Ccl5	Rattus norvegicus chemokine (C-C motif) ligand 5 (Ccl5), mRNA [NM_031116]	81780
A_44_P1055780	4.35e-12	7.7608	6.70004	29.9577	52.0712	61.5393	34.7635	1.68772	1.59705	2.26411	S100a8	Rattus norvegicus S100 calcium binding protein A8 (calgranulin A) (S100a8), mRNA [NM_053822]	116547
A_42_P768024	3.22e-09		-1.51877					3.19058	4.34438	4.68118	Spn	Rat mRNA for leukosialin [Y00090]	24796
A_42_P527724	4.59e-09	2.12765		5.47726	19.0705	25.4722	3.96165	8.45335	10.1854	3.70129	Fcnb	Rattus norvegicus ficolin B (Fcnb), mRNA [NM_053634]	114091
A_44_P294838	4.91e-09	1.52007	1.78787	2.57272	24.8036	21.5976	4.59396	7.25887	3.95288	1.59446	Il1a	Rattus norvegicus interleukin 1 alpha (Il1a), mRNA [NM_017019]	24493
A_44_P313684	8.75e-09		1.04576				-1.83895	-4.07807	-3.64982	-3.09971	Slc7a2	cationic amino acid transporter-2A [Source:RefSeq_peptide;Acc:NP_072141] [ENSRNOT00000015127]	64554
A_44_P230320	1.98e-08	6.11915	6.36526	10.6166	20.5396	15.9552	5.5365	2.6725	3.59937	2.92748	Il1b	Rattus norvegicus interleukin 1 beta (Il1b), mRNA [NM_031512]	24494
A_44_P151156	2.05e-08		3.54213		5.24541	10.9133	22.6945	54.7567	71.4291	23.7062	Kng1	Rattus norvegicus kininogen 1 (Kng1), mRNA [NM_012696]	24903
A_43_P15515	2.24e-08			1.68919	4.71036	5.64901	3.78413	3.93434	4.42888	3.25492	Ccr5	Rattus norvegicus chemokine (C-C motif) receptor 5 (Ccr5), mRNA [NM_053960]	117029
A_43_P11985	2.44e-08	7.59796	18.96	22.9813	102.69	132.224	29.15	8.58653	5.32017	7.14138	Ccl20	Rattus norvegicus chemokine (C-C motif) ligand 20 (Ccl20), mRNA [NM_019233]	29538
A_44_P1022002	3.07e-08	3.16683	5.35757	5.94399	14.354	19.3477	8.73777	2.45136	3.09558	1.86124	Ccl7	Rattus norvegicus chemokine (C-C motif) ligand 7 (Ccl7), mRNA [NM_001007612]	287561
A_44_P472989	6.88e-08	6.08146	3.5755	2.32353	2.85371	2.37452					Ptgs2	Rattus norvegicus prostaglandin-endoperoxide synthase 2 (Ptgs2), mRNA [NM_017232]	29527
A_44_P358235	8.48e-08		-1.81791	1.65913	4.0511	5.43516	2.88841				Ccr1	Rattus norvegicus chemokine (C-C motif) receptor 1 (Ccr1), mRNA [NM_020542]	57301
A_44_P466118	1.13e-07			2.03932	2.18844	2.91667	4.43139	4.53733	4.77069	2.56602	Slc11a1	Rattus norvegicus solute carrier family 11 (proton-coupled divalent metal ion transporters), member 1 (Slc11a1), mRNA [NM_001031658]	316519
A_44_P332606	4.12e-07							3.12756	4.52594	2.93377	C2	Rattus norvegicus complement component 2 (C2), mRNA [NM_172222]	24231
A_43_P15247	4.32e-07		1.59481	5.60055	5.36349	2.31334		-2.19766		1.7462	Tac1	Rattus norvegicus tachykinin 1 (Tac1), mRNA [NM_012666]	24806
A_43_P16166	5.38e-07	2.59543	1.70378	1.70767		1.54043	1.5134	4.67482	7.92083	7.08556	Cd69	Rattus norvegicus CD69 antigen (Cd69), mRNA [NM_134327]	29187
A_44_P519251	5.55e-07	1.50998		2.54731	3.41119	5.66648	5.44738	4.28301	3.36888	1.97696	Cd14	Rattus norvegicus CD14 antigen (Cd14), mRNA [NM_021744]	60350
A_44_P1000653	9.57e-07			2.48076	3.34003	4.95987	3.6252	1.71759	1.91684	2.872	Serpina3n	Rattus norvegicus serine (or cysteine) peptidase inhibitor, clade A, member 3N (Serpina3n), mRNA [NM_031531]	24795
A_44_P393495	1e-06		-1.57769		-1.87812	-1.59753	-2.5091	-4.77238	-5.17572	-3.82106	Ms4a2	Rattus norvegicus membrane-spanning 4-domains, subfamily A, member 2 (Ms4a2), mRNA [NM_012845]	25316
A_44_P337300	2.84e-06		1.99042	3.22464	3.32334	4.70039	4.02892	3.46533	2.75059	2.11781	Il4ra	Rattus norvegicus interleukin 4 receptor, alpha (Il4ra), mRNA [NM_133380]	25084
A_42_P714311	3.57e-06	4.36541	2.9706	3.57883	11.0396	12.3395	6.32907	3.32959	3.83785	3.65242	Ccl3	Rattus norvegicus chemokine (C-C motif) ligand 3 (Ccl3), mRNA [NM_013025]	25542
A_44_P491308	1.67e-05	-1.92328		2.16999	4.86896	2.99896	2.40125	2.01075			Cd44	Rattus norvegicus CD44 antigen (Cd44), mRNA [NM_012924]	25406
A_44_P452261	2.62e-05	3.38896	2.12575	2.9559	3.30428	2.08054		3.17539	5.38346	3.16967	Il2ra	Rattus norvegicus interleukin 2 receptor, alpha chain (Il2ra), mRNA [NM_013163]	25704
A_44_P291264	4.57e-05	1.67682	3.49161		2.46455	2.13607	1.87156	3.12792	4.32819	3.43718	Sele	Rattus norvegicus selectin, endothelial cell (Sele), mRNA [NM_138879]	25544
A_43_P11721	0.00177519	1.93025	2.96653	3.97718	6.06606	4.15516	5.12222	3.37771	2.32034	1.81522	Selp	Rattus norvegicus selectin, platelet (Selp), mRNA [NM_013114]	25651
A_42_P661600	0.00397927	1.65354	2.47915	1.63555	1.6111	3.73242	6.65263	3.12783	2.1261	2.21563	Reg3a	Rattus norvegicus regenerating islet-derived 3 alpha (Reg3a), mRNA [NM_172077]	171162
A_44_P1039128	0.0080132	1.97702	4.10564	5.66009	2.42392	2.7263		4.26963	8.60589	2.73438	Cxcl10	Rattus norvegicus chemokine (C-X-C motif) ligand 10 (Cxcl10), mRNA [NM_139089]	245920
A_44_P274130	0.00923027	-4.43709	-4.1408	-2.48175	-2.39092	-1.54867					C9	Rattus norvegicus complement component 9 (C9), mRNA [NM_057146]	117512
A_44_P271658	0.0096746		4.57201	1.55995	5.01882	3.92581	3.38354	6.15139	6.29588	7.45537	Pap	Rattus norvegicus pancreatitis-associated protein (Pap), mRNA [NM_053289]	24618
GO:0050729 positive regulation of inflammatory response
ProbeName	FDR(False discovery rate )	0.5h(Fold change)	1h(Fold change)	3h(Fold change)	6h(Fold change)	9h(Fold change)	1d(Fold change)	4d(Fold change)	7d(Fold change)	14d(Fold change)	GeneSymbol	Description	EntrezGene
A_44_P371339	6.47e-14	49.3882	127.462	396.061	446.259	354.902	46.2914	22.4121	18.6489	7.7418	Il6	Rattus norvegicus interleukin 6 (Il6), mRNA [NM_012589]	24498
A_44_P468468	5.97e-11					1.82115	2.88583	6.47931	11.845	4.86041	Lbp	Rattus norvegicus lipopolysaccharide binding protein (Lbp), mRNA [NM_017208]	29469
A_44_P477620	9.27e-11		-1.5114				1.74446	2.18511	2.63702	2.93555	Pla2g4a	Rattus norvegicus phospholipase A2, group IVA (cytosolic, calcium-dependent) (Pla2g4a), mRNA [NM_133551]	24653
A_43_P19450	9.77e-11						-1.6317	-2.35905	-2.28278	-2.79859	Prkca	Protein kinase C alpha type (EC 2.7.11.13) (PKC-alpha) (PKC-A). [Source:Uniprot/SWISSPROT;Acc:P05696] [ENSRNOT00000004699]	24680
A_44_P189496	9.81e-11				3.16325	5.09868	9.04506	5.26528	4.51523	3.25041	Fcgr1	Rattus norvegicus high-affinity immunoglobulin gamma Fc receptor I mRNA, partial cds. [AF416291]	295279
A_44_P1023538	1.94e-10					1.78767		3.42798	5.80863	4.72079	C3	Rattus norvegicus complement component 3 (C3), mRNA [NM_016994]	24232
A_42_P735417	3.11e-10			2.72898	5.34157	8.43066	5.55396	4.41442	3.61368	3.48089	Fcgr2b	Rattus norvegicus Fc receptor, IgG, low affinity IIb (Fcgr2b), mRNA [NM_175756]	289211
A_43_P12571	3.6e-10			1.78245	2.44258	2.46511	1.8632	1.61113	1.72314		Jak2	Rattus norvegicus Janus kinase 2 (Jak2), mRNA [NM_031514]	24514
A_44_P168405	2.06e-10			2.58697	3.99005	5.75392	6.16384	8.23816	4.8951	3.93716	Fcgr3	Rattus norvegicus Fc receptor, IgG, low affinity III (Fcgr3), mRNA [NM_053843]	116591
A_44_P304323	8.95e-10				1.51449			5.54575	10.7771	23.9509	Ccl5	Rattus norvegicus chemokine (C-C motif) ligand 5 (Ccl5), mRNA [NM_031116]	81780
A_43_P11546	7.39e-09							1.58817	-1.68463	-2.94814	Cd24	Rattus norvegicus CD24 antigen (Cd24), mRNA [NM_012752]	25145
A_44_P1011716	1.17e-08			2.97214	3.8041	2.96231	2.01701	1.65578	1.52477	1.64794	Adora2b	Rattus norvegicus adenosine A2B receptor (Adora2b), mRNA [NM_017161]	29316
A_43_P15259	7.34e-08			1.56324	2.2999	2.16134	1.82327				Tnfrsf1a	Rattus norvegicus tumor necrosis factor receptor superfamily, member 1a (Tnfrsf1a), mRNA [NM_013091]	25625
A_43_P15515	2.24e-08			1.68919	4.71036	5.64901	3.78413	3.93434	4.42888	3.25492	Ccr5	Rattus norvegicus chemokine (C-C motif) receptor 5 (Ccr5), mRNA [NM_053960]	117029
A_43_P15247	4.32e-07		1.59481	5.60055	5.36349	2.31334		-2.19766		1.7462	Tac1	Rattus norvegicus tachykinin 1 (Tac1), mRNA [NM_012666]	24806
A_44_P426558	8.71e-05	1.5623		1.5041	1.78576	2.45684	3.45807	2.17003	1.56686	1.53892	Hspd1	Rattus norvegicus heat shock protein 1 (chaperonin) (Hspd1), mRNA [NM_022229]	63868
A_44_P461402	0.000594328		-2.2328	-1.93745	-2.01671	-1.739	-1.92898	-2.91496	-3.70364	-2.37506	Fcer1a	Rattus norvegicus Fc receptor, IgE, high affinity I, alpha polypeptide (Fcer1a), mRNA [NM_012724]	25047
A_43_P11459	0.00867613	1.81301	1.69509	1.58476		2.11623	2.26156	1.52968	1.7147	1.88591	Ednra	Rattus norvegicus endothelin receptor type A (Ednra), mRNA [NM_012550]	24326
GO:0050728 negative regulation of inflammatory response
ProbeName	FDR(False discovery rate )	0.5h(Fold change)	1h(Fold change)	3h(Fold change)	6h(Fold change)	9h(Fold change)	1d(Fold change)	4d(Fold change)	7d(Fold change)	14d(Fold change)	GeneSymbol	Description	EntrezGene
A_44_P435596	1.77e-10	9.93384	9.61324	8.18093	8.26652	7.88913	7.88904	6.48193	5.9541	5.59054	Zfp36	Rattus norvegicus zinc finger protein 36 (Zfp36), mRNA [NM_133290]	79426
A_42_P735417	3.11e-10			2.72898	5.34157	8.43066	5.55396	4.41442	3.61368	3.48089	Fcgr2b	Rattus norvegicus Fc receptor, IgG, low affinity IIb (Fcgr2b), mRNA [NM_175756]	289211
A_44_P168405	2.06e-10			2.58697	3.99005	5.75392	6.16384	8.23816	4.8951	3.93716	Fcgr3	Rattus norvegicus Fc receptor, IgG, low affinity III (Fcgr3), mRNA [NM_053843]	116591
A_42_P805300	4.09e-10						2.16122	2.72077	2.36081	1.69234	Gpx1	Rattus norvegicus glutathione peroxidase 1 (Gpx1), mRNA [NM_030826]	24404
A_44_P500056	2.77e-09			1.83932	2.03613	1.68314		-3.72309	-4.29176	-8.68474	Gpx2	Rattus norvegicus glutathione peroxidase 2 (Gpx2), mRNA [NM_183403]	29326
A_42_P768024	3.22e-09		-1.51877					3.19058	4.34438	4.68118	Spn	Rat mRNA for leukosialin [Y00090]	24796
A_42_P473467	4.31e-09						1.56983	2.56792	1.99242		Cd276	Rattus norvegicus CD276 antigen (Cd276), mRNA [NM_182824]	315716
A_44_P533794	8.44e-08			2.1854	2.55921	3.00019	2.23169	2.60835	2.59046	1.86752	Tnfrsf1b	Rattus norvegicus tumor necrosis factor receptor superfamily, member 1b (Tnfrsf1b), mRNA [NM_130426]	156767
A_44_P524359	1.03e-07		1.6164	2.25296	2.07183						Anxa1	Rattus norvegicus annexin A1 (Anxa1), mRNA [NM_012904]	25380
A_44_P219972	1.59e-07				1.63049	1.72181		2.1491			Nt5e	Rattus norvegicus 5' nucleotidase, ecto (Nt5e), mRNA [NM_021576]	58813
A_44_P137633	5.38e-06						-1.52527	-2.03762	-1.68697		Adora1	Adenosine A1 receptor. [Source:Uniprot/SWISSPROT;Acc:P25099] [ENSRNOT00000004602]	29290
A_44_P452261	2.62e-05	3.38896	2.12575	2.9559	3.30428	2.08054		3.17539	5.38346	3.16967	Il2ra	Rattus norvegicus interleukin 2 receptor, alpha chain (Il2ra), mRNA [NM_013163]	25704
A_42_P664121	9.42e-05			1.76935	2.10407	2.04615	1.54869				Adora2a	Rattus norvegicus adenosine A2a receptor (Adora2a), mRNA [NM_053294]	25369
A_44_P384213	0.00213991	4.92166	1.90581	2.46875	3.14823	3.3537	2.68483	1.55142	2.45293	1.61731	Il10	Rattus norvegicus interleukin 10 (Il10), mRNA [NM_012854]	25325

## Sheet: S3.3
Table S3.3. The fold change of key regulatory genes involved in immune response
GO:0006955 immune response
ProbeName	FDR(False discovery rate )	0.5h(Fold change)	1h(Fold change)	3h(Fold change)	6h(Fold change)	9h(Fold change)	1d(Fold change)	4d(Fold change)	7d(Fold change)	14d(Fold change)	GeneSymbol	Description	EntrezGene
A_42_P473398	7.66e-16	42.6964	70.4574	73.0709	43.8452	27.7456	7.97197				Cxcl1	Rattus norvegicus chemokine (C-X-C motif) ligand 1 (Cxcl1), mRNA [NM_030845]	81503
A_44_P515197	5.69e-15	105.597	162.975	138.456	198.801	176.443	24.3455	2.195	1.91689		Cxcl2	Rattus norvegicus chemokine (C-X-C motif) ligand 2 (Cxcl2), mRNA [NM_053647]	114105
A_44_P247286	3.67e-14			2.7	10.2395	19.7096	28.7812	12.4345	10.2702	6.59471	Cxcl14	Rattus norvegicus chemokine (C-X-C motif) ligand 14 (Cxcl14), mRNA [NM_001013137]	306748
A_42_P693316	3.97e-14						2.30615	7.11673	12.8672	10.6079	Cfi	Rattus norvegicus complement factor I (Cfi), mRNA [NM_024157]	79126
A_44_P371339	6.47e-14	49.3882	127.462	396.061	446.259	354.902	46.2914	22.4121	18.6489	7.7418	Il6	Rattus norvegicus interleukin 6 (Il6), mRNA [NM_012589]	24498
A_44_P377266	1.32e-13			11.1827	24.1508	28.9002	77.9854	59.02	53.843	22.0103	Oldlr1	Rattus norvegicus oxidized low density lipoprotein (lectin-like) receptor 1 (Oldlr1), mRNA [NM_133306]	140914
A_43_P11672	1.5e-13			60.7809	102.955	108.168	41.4128	33.0256	25.2188	8.16408	Il1rl1	Rattus norvegicus interleukin 1 receptor-like 1 (Il1rl1), mRNA [NM_013037]	25556
A_44_P458896	2.25e-13	1.51164		48.5752	23.4691	8.77205					Csf3	Rattus norvegicus colony stimulating factor 3 (granulocyte) (Csf3), mRNA [NM_017104]	25610
A_44_P363116	2.7e-13	3.41604	7.05539	52.5912	145.528	181.865	23.5237	2.12919	1.51806	1.6357	Gm1960	Rattus norvegicus gene model 1960, (NCBI) (Gm1960), mRNA [NM_138522]	171551
A_44_P448431	6.73e-13		-1.59042		2.41719	7.53471	50.4834	70.4439	53.0912	19.0794	Cd8a	Rattus norvegicus CD8 antigen, alpha chain (Cd8a), mRNA [NM_031538]	24930
A_42_P598412	1.82e-12						2.82329	9.13887	5.51405	3.12089	Apobec1	Rattus norvegicus apolipoprotein B editing complex 1 (Apobec1), mRNA [NM_012907]	25383
A_44_P298049	2.75e-12					1.61155	3.93329	9.49337	6.61223	3.24148	Ncf1	Rattus norvegicus neutrophil cytosolic factor 1 (Ncf1), mRNA [NM_053734]	114553
A_44_P311136	5.27e-12				1.51897	2.05628	3.33931	6.33204	4.58468	2.98898	Vav1	Rattus norvegicus vav 1 oncogene (Vav1), mRNA [NM_012759]	25156
A_42_P695401	1.25e-11	7.3545	16.0117	36.803	40.7887	40.7548	16.9054	3.72067	4.89106	3.08785	Ccl2	Rattus norvegicus chemokine (C-C motif) ligand 2 (Ccl2), mRNA [NM_031530]	24770
A_44_P358151	2.3e-11			9.92719	16.5129	18.1843	18.3146	8.03534	7.80563	5.30952	Sectm1b	Rattus norvegicus secreted and transmembrane 1B (Sectm1b), mRNA [NM_199082]	287884
A_44_P160877	2.39e-11						2.1036	5.07545	3.45148	2.65189	Cfh	Rattus norvegicus complement component factor H (Cfh), mRNA [NM_130409]	155012
A_44_P409820	3.36e-11						-1.53125	3.89313	6.25141	6.4132	Faslg	Rattus norvegicus Fas ligand (TNF superfamily, member 6) (Faslg), mRNA [NM_012908]	25385
A_44_P462661	4.37e-11	1.73573	1.82807	13.0283	30.3348	29.9962	19.4018	10.5639	9.25986	6.94233	Il1rn	Rattus norvegicus interleukin 1 receptor antagonist (Il1rn), mRNA [NM_022194]	60582
A_44_P468468	5.97e-11					1.82115	2.88583	6.47931	11.845	4.86041	Lbp	Rattus norvegicus lipopolysaccharide binding protein (Lbp), mRNA [NM_017208]	29469
A_42_P480723	6.91e-11			1.69639	1.8741	4.38257	10.5546	27.5615	21.3899	9.83023	Cd8b	Rattus norvegicus CD8 antigen, beta chain (Cd8b), mRNA [NM_031539]	24931
A_44_P487764	7.33e-11							5.02799	5.05863	3.26326	C1qa	Rattus norvegicus complement component 1, q subcomponent, alpha polypeptide (C1qa), mRNA [NM_001008515]	298566
A_44_P489862	7.76e-11						2.28709	5.25232	4.04563	2.38657	Tnfaip8l2	Rattus norvegicus tumor necrosis factor, alpha-induced protein 8-like 2 (Tnfaip8l2), mRNA [NM_001014039]	310663
A_44_P189496	9.81e-11				3.16325	5.09868	9.04506	5.26528	4.51523	3.25041	Fcgr1	Rattus norvegicus high-affinity immunoglobulin gamma Fc receptor I mRNA, partial cds. [AF416291]	295279
A_44_P531414	1.03e-10			1.53937	1.80162	2.28998	3.45035	6.14571	5.64635	3.23514	Il18	Rattus norvegicus IFN-gamma-inducing factor IL-18 (Il18) mRNA, complete cds [AY077842]	29197
A_44_P409840	1.41e-10	2.0978	1.95646	6.07756	6.73115	4.0744		20.0407	10.6665	8.45051	Ccl17	Rattus norvegicus chemokine (C-C motif) ligand 17 (Ccl17), mRNA [NM_057151]	117518
A_44_P348157	1.5e-10						-2.17911	-3.99865	-5.01812	-4.03505	Snca	Rattus norvegicus synuclein, alpha (Snca), mRNA [NM_019169]	29219
A_44_P232897	1.75e-10		1.50253	3.30641	4.12357	3.13078	1.94158				Procr	Rattus norvegicus protein C receptor, endothelial (Procr), mRNA [NM_001025733]	362248
A_44_P270366	1.77e-10	1.53301	1.72043	7.52857	33.7322	19.766	2.33233				Cxcl5	Rattus norvegicus chemokine (C-X-C motif) ligand 5 (Cxcl5), mRNA [NM_022214]	60665
A_44_P1023538	1.94e-10					1.78767		3.42798	5.80863	4.72079	C3	Rattus norvegicus complement component 3 (C3), mRNA [NM_016994]	24232
A_44_P222166	2.48e-10		-1.71454				1.7069	4.46926	3.92776	2.55618	Cd86	Rattus norvegicus cd86 antigen (Cd86), mRNA [NM_020081]	56822
A_44_P372587	2.53e-10	-1.52133	-1.6136	-1.83326	-1.99973		3.85126	9.78158	10.5329	5.45843	Cx3cr1	Rattus norvegicus chemokine (C-X3-C) receptor 1 (Cx3cr1), mRNA [NM_133534]	171056
A_44_P388783	2.64e-10	3.3671	2.7287	15.267	26.2512	30.1987	15.567	3.64564	2.21007	1.63447	Clec4d	Rattus norvegicus C-type lectin domain family 4, member d (Clec4d), mRNA [NM_001003707]	362432
A_42_P473314	2.85e-10					1.6196	1.9155	4.00713	4.08507	3.07689	Hla-dma	Rattus norvegicus major histocompatibility complex, class II, DM alpha (Hla-dma), mRNA [NM_198741]	294274
A_42_P735417	3.11e-10			2.72898	5.34157	8.43066	5.55396	4.41442	3.61368	3.48089	Fcgr2b	Rattus norvegicus Fc receptor, IgG, low affinity IIb (Fcgr2b), mRNA [NM_175756]	289211
A_44_P168405	2.06e-10			2.58697	3.99005	5.75392	6.16384	8.23816	4.8951	3.93716	Fcgr3	Rattus norvegicus Fc receptor, IgG, low affinity III (Fcgr3), mRNA [NM_053843]	116591
A_44_P367688	3.95e-10							2.72532	4.43431	4.82982	RT1-Da	Rattus norvegicus RT1 class II, locus Da (RT1-Da), mRNA [NM_001008847]	294269
A_44_P304323	8.95e-10				1.51449			5.54575	10.7771	23.9509	Ccl5	Rattus norvegicus chemokine (C-C motif) ligand 5 (Ccl5), mRNA [NM_031116]	81780
A_44_P500803	1.73e-09						-1.55175	2.2157	4.03836	4.17618	RT1-Bb	Rattus norvegicus RT1 class II, locus Bb (RT1-Bb), mRNA [NM_001004084]	309622
A_44_P994692	1.82e-09					1.68205		6.94745	11.7382	10.784	Zap70	Rattus norvegicus zeta-chain (TCR) associated protein kinase 70 (Zap70), mRNA [NM_001012002]	301348
A_43_P12529	2.4e-09				1.7639	2.38118	2.98383	4.38023	3.12389	1.8771	Stxbp2	Rattus norvegicus syntaxin binding protein 2 (Stxbp2), mRNA [NM_031126]	81804
A_43_P12274	2.8e-09			1.78549	3.64461	4.45876	7.57863	8.55391	6.07879	3.44255	Lst1	Rattus norvegicus leucocyte specific transcript 1 (Lst1), mRNA [NM_022634]	64569
A_42_P527724	4.59e-09	2.12765		5.47726	19.0705	25.4722	3.96165	8.45335	10.1854	3.70129	Fcnb	Rattus norvegicus ficolin B (Fcnb), mRNA [NM_053634]	114091
A_44_P294838	4.91e-09	1.52007	1.78787	2.57272	24.8036	21.5976	4.59396	7.25887	3.95288	1.59446	Il1a	Rattus norvegicus interleukin 1 alpha (Il1a), mRNA [NM_017019]	24493
A_44_P452222	7.47e-09	-1.84402	-1.9368	-1.54651			2.51995	10.2078	8.97317	5.04787	Itgal	Rattus norvegicus integrin alpha L (Itgal), mRNA [NM_001033998]	308995
A_44_P412940	1.03e-08				4.12211	7.74716	4.84459	38.6703	23.4821	15.6329	Ccl9	Rattus norvegicus chemokine (C-C motif) ligand 9 (Ccl9), mRNA [NM_001012357]	360579
A_44_P306439	1.05e-08		-1.57744					7.33873	14.2595	8.70983	Fcgr3a	Rattus norvegicus Fc fragment of IgG, low affinity IIIa, receptor (Fcgr3a), mRNA [NM_207603]	304966
A_43_P12926	1.15e-08			3.20681	4.13246	3.59271	2.45529	3.01415	2.29519	1.44597	Cyp27b1	Rattus norvegicus cytochrome P450, family 27, subfamily b, polypeptide 1 (Cyp27b1), mRNA [NM_053763]	114700
A_44_P230320	1.98e-08	6.11915	6.36526	10.6166	20.5396	15.9552	5.5365	2.6725	3.59937	2.92748	Il1b	Rattus norvegicus interleukin 1 beta (Il1b), mRNA [NM_031512]	24494
A_44_P183638	2.02e-08	2.54891		7.73211	13.6407	20.4322	24.6128	25.046	9.10215	7.1715	Pirb	Rattus norvegicus paired-Ig-like receptor B (Pirb), mRNA [NM_031713]	65146
A_43_P15515	2.24e-08			1.68919	4.71036	5.64901	3.78413	3.93434	4.42888	3.25492	Ccr5	Rattus norvegicus chemokine (C-C motif) receptor 5 (Ccr5), mRNA [NM_053960]	117029
A_43_P11985	2.44e-08	7.59796	18.96	22.9813	102.69	132.224	29.15	8.58653	5.32017	7.14138	Ccl20	Rattus norvegicus chemokine (C-C motif) ligand 20 (Ccl20), mRNA [NM_019233]	29538
A_43_P19763	2.85e-08			3.17865	4.62314	5.37055	4.59774	5.48477	4.88156	3.04004	Tlr2	Rattus norvegicus toll-like receptor 2 (Tlr2), mRNA [NM_198769]	310553
A_44_P1022002	3.07e-08	3.16683	5.35757	5.94399	14.354	19.3477	8.73777	2.45136	3.09558	1.86124	Ccl7	Rattus norvegicus chemokine (C-C motif) ligand 7 (Ccl7), mRNA [NM_001007612]	287561
A_43_P13246	4.56e-08	-1.63309	-3.23038	-1.90342				11.8903	16.1885	7.65393	Xcl1	Rattus norvegicus chemokine (C motif) ligand 1 (Xcl1), mRNA [NM_134361]	171371
A_44_P342821	5.6e-08				1.86713	1.76591	3.16408	9.22979	11.1308	5.93732	Cd300lf	Rattus norvegicus CD300 antigen like family member F (Cd300lf), mRNA [NM_001025111]	287818
A_44_P247880	5.98e-08	-1.60758	1.52351	12.0926	12.7778	4.92166			1.55002		Csf2	Granulocyte-macrophage colony-stimulating factor (GM-CSF) (Colony- stimulating factor) (CSF). [Source:Uniprot/SWISSPROT;Acc:P48750] [ENSRNOT00000032333]	116630
A_44_P466118	1.13e-07			2.03932	2.18844	2.91667	4.43139	4.53733	4.77069	2.56602	Slc11a1	Rattus norvegicus solute carrier family 11 (proton-coupled divalent metal ion transporters), member 1 (Slc11a1), mRNA [NM_001031658]	316519
A_43_P15900	2.3e-07			1.72024	4.1282	2.58543		6.28191	4.00033	2.52507	Ccl22	Rattus norvegicus chemokine (C-C motif) ligand 22 (Ccl22), mRNA [NM_057203]	117551
A_44_P1043157	3.61e-07						-1.80022	1.57654	3.34852	4.5516	Cxcl9	Rattus norvegicus chemokine (C-X-C motif) ligand 9 (Cxcl9), mRNA [NM_145672]	246759
A_44_P332606	4.12e-07							3.12756	4.52594	2.93377	C2	Rattus norvegicus complement component 2 (C2), mRNA [NM_172222]	24231
A_43_P16166	5.38e-07	2.59543	1.70378	1.70767		1.54043	1.5134	4.67482	7.92083	7.08556	Cd69	Rattus norvegicus CD69 antigen (Cd69), mRNA [NM_134327]	29187
A_44_P519251	5.55e-07	1.50998		2.54731	3.41119	5.66648	5.44738	4.28301	3.36888	1.97696	Cd14	Rattus norvegicus CD14 antigen (Cd14), mRNA [NM_021744]	60350
A_44_P620927	6.86e-07	3.86793	5.33	40.2607	66.4178	74.3836	47.5057	8.61294	5.47001	5.78726	Clecsf9	Rattus norvegicus macrophage-inducible C-type lectin (Clecsf9), mRNA [NM_001005897]	450223
A_43_P13048	9.61e-07		1.96522			2.08887	2.04805	16.5035	14.2604	10.0274	Tnfsf11	Rattus norvegicus tumor necrosis factor (ligand) superfamily, member 11 (Tnfsf11), mRNA [NM_057149]	117516
A_44_P519948	1.16e-06	1.88842	1.93537	4.32732	7.07001	7.23918	6.73427	1.71259			Fcar	Rattus norvegicus IgA Fc receptor (Fcar), mRNA [NM_201992]	365183
A_43_P13320	1.53e-06	1.57302		1.51296				3.99562	8.70502	8.80675	Ifng	Rattus norvegicus interferon gamma (Ifng), mRNA [NM_138880]	25712
A_44_P337300	2.84e-06		1.99042	3.22464	3.32334	4.70039	4.02892	3.46533	2.75059	2.11781	Il4ra	Rattus norvegicus interleukin 4 receptor, alpha (Il4ra), mRNA [NM_133380]	25084
A_42_P714311	3.57e-06	4.36541	2.9706	3.57883	11.0396	12.3395	6.32907	3.32959	3.83785	3.65242	Ccl3	Rattus norvegicus chemokine (C-C motif) ligand 3 (Ccl3), mRNA [NM_013025]	25542
A_44_P165908	5.6e-06	1.69794		7.14721	6.802	10.4907	8.13381	4.19791	1.14799	2.29495	Il1rl2	Rattus norvegicus interleukin 1 receptor-like 2 (Il1rl2), mRNA [NM_133575]	171106
A_44_P175495	1.43e-05		4.66488	23.6364	8.56791	2.76292	2.42387	7.35997	41.1409	23.1912	Cxcl11	Rattus norvegicus chemokine (C-X-C motif) ligand 11 (Cxcl11), mRNA [NM_182952]	305236
A_44_P452261	2.62e-05	3.38896	2.12575	2.9559	3.30428	2.08054	-1.20874	3.17539	5.38346	3.16967	Il2ra	Rattus norvegicus interleukin 2 receptor, alpha chain (Il2ra), mRNA [NM_013163]	25704
A_44_P552514	6.22e-05				2.06421	3.21359	2.85285	3.09023	4.75194	2.56672	Ccr7	Rattus norvegicus chemokine (C-C motif) receptor 7 (Ccr7), mRNA [NM_199489]	287673
A_42_P733671	0.000191946	-1.61516	-1.5785	-2.43769	-1.98442	-3.27731	-4.59901	-2.04275			Tnfsf10	Rattus norvegicus tumor necrosis factor (ligand) superfamily, member 10 (Tnfsf10), mRNA [NM_145681]	246775
A_44_P1030225	0.00034923		1.91468	4.86611	4.54437	7.72096	7.49751	1.86799	1.99501	2.1876	Apoa4	Rattus norvegicus apolipoprotein A-IV (Apoa4), mRNA [NM_012737]	25080
A_44_P172850	0.00110708							2.51693	3.73125	4.05042	RT1-CE5	Rattus norvegicus RT1 class I, CE5 (RT1-CE5), transcript variant 1, mRNA [NM_001008843]	309607
A_44_P384213	0.00213991	4.92166	1.90581	2.46875	3.14823	3.3537	2.68483	1.55142	2.45293	1.61731	Il10	Rattus norvegicus interleukin 10 (Il10), mRNA [NM_012854]	25325
A_44_P1039128	0.0080132	1.97702	4.10564	5.66009	2.42392	2.7263		4.26963	8.60589	2.73438	Cxcl10	Rattus norvegicus chemokine (C-X-C motif) ligand 10 (Cxcl10), mRNA [NM_139089]	245920
A_44_P274130	0.00923027	-4.43709	-4.1408	-2.48175	-2.39092	-1.54867					C9	Rattus norvegicus complement component 9 (C9), mRNA [NM_057146]	117512
GO:0050778 positive regulation of immune response
ProbeName	FDR(False discovery rate )	0.5h(Fold change)	1h(Fold change)	3h(Fold change)	6h(Fold change)	9h(Fold change)	1d(Fold change)	4d(Fold change)	7d(Fold change)	14d(Fold change)	GeneSymbol	Description	EntrezGene
A_42_P693316	3.97e-14						2.30615	7.11673	12.8672	10.6079	Cfi	Rattus norvegicus complement factor I (Cfi), mRNA [NM_024157]	79126
A_44_P245314	1.09e-13						-2.1097	-3.00094	-3.41667	-3.34571	Cacnb3	Rattus norvegicus calcium channel, voltage-dependent, beta 3 subunit (Cacnb3), mRNA [NM_012828]	25297
A_44_P1042876	1.02e-12	2.62494	3.1482	2.7685	3.62577	2.98337	1.80545		-1.60846		Hspa1a	Rattus norvegicus heat shock 70kD protein 1A (Hspa1a), mRNA [NM_031971]	24472
A_44_P994492	2.59e-12							-2.83962	-3.09497	-3.72208	Ddah1	Rattus norvegicus dimethylarginine dimethylaminohydrolase 1 (Ddah1), mRNA [NM_022297]	64157
A_42_P678430	2.3e-11						2.1337	3.38626	2.97422	2.24955	Card9	Rattus norvegicus caspase recruitment domain family, member 9 (Card9), mRNA [NM_022303]	64171
A_44_P160877	2.39e-11						2.1036	5.07545	3.45148	2.65189	Cfh	Rattus norvegicus complement component factor H (Cfh), mRNA [NM_130409]	155012
A_44_P468468	5.97e-11					1.82115	2.88583	6.47931	11.845	4.86041	Lbp	Rattus norvegicus lipopolysaccharide binding protein (Lbp), mRNA [NM_017208]	29469
A_44_P487764	7.33e-11							5.02799	5.05863	3.26326	C1qa	Rattus norvegicus complement component 1, q subcomponent, alpha polypeptide (C1qa), mRNA [NM_001008515]	298566
A_44_P189496	9.81e-11				3.16325	5.09868	9.04506	5.26528	4.51523	3.25041	Fcgr1	Rattus norvegicus high-affinity immunoglobulin gamma Fc receptor I mRNA, partial cds. [AF416291]	295279
A_44_P1023538	1.94e-10					1.78767		3.42798	5.80863	4.72079	C3	Rattus norvegicus complement component 3 (C3), mRNA [NM_016994]	24232
A_44_P412290	1.54e-10							3.61417	3.42746	2.1174	C1qg	Rattus norvegicus complement component 1, q subcomponent, gamma polypeptide (C1qg), mRNA [NM_001008524]	362634
A_42_P473314	2.85e-10					1.6196	1.9155	4.00713	4.08507	3.07689	Hla-dma	Rattus norvegicus major histocompatibility complex, class II, DM alpha (Hla-dma), mRNA [NM_198741]	294274
A_42_P735417	3.11e-10			2.72898	5.34157	8.43066	5.55396	4.41442	3.61368	3.48089	Fcgr2b	Rattus norvegicus Fc receptor, IgG, low affinity IIb (Fcgr2b), mRNA [NM_175756]	289211
A_44_P475159	3.18e-10							3.13348	3.68754	4.03804	Thy1	Rattus norvegicus thymus cell antigen 1, theta (Thy1), mRNA [NM_012673]	24832
A_44_P168405	2.06e-10			2.58697	3.99005	5.75392	6.16384	8.23816	4.8951	3.93716	Fcgr3	Rattus norvegicus Fc receptor, IgG, low affinity III (Fcgr3), mRNA [NM_053843]	116591
A_42_P817417	3.78e-10		1.70808	3.05877	3.64561	3.45024	2.53209	1.90203	1.52026		PVR	Rattus norvegicus poliovirus receptor (PVR), mRNA [NM_017076]	25066
A_44_P367688	3.95e-10							2.72532	4.43431	4.82982	RT1-Da	Rattus norvegicus RT1 class II, locus Da (RT1-Da), mRNA [NM_001008847]	294269
A_42_P572521	5.69e-10				2.27419	3.24024	6.47458	3.71837	2.75091	1.85095	C5r1	Rattus norvegicus complement component 5, receptor 1 (C5r1), mRNA [NM_053619]	113959
A_44_P293904	9.06e-10						2.99104	5.21513	3.43994	2.60006	Syk	Rattus norvegicus spleen tyrosine kinase (Syk), mRNA [NM_012758]	25155
A_43_P12714	1.08e-09		-2.22287	-1.50684	1.50907		2.88221	3.39133	2.82605	1.95141	C3ar1	Rattus norvegicus complement component 3a receptor 1 (C3ar1), mRNA [NM_032060]	84007
A_44_P994692	1.82e-09					1.68205		6.94745	11.7382	10.784	Zap70	Rattus norvegicus zeta-chain (TCR) associated protein kinase 70 (Zap70), mRNA [NM_001012002]	301348
A_42_P518855	4.49e-09		-1.71153		3.31793	3.31617	3.70631	5.63434	5.50052	3.81799	Bcl2a1	Rattus norvegicus B-cell leukemia/lymphoma 2 related protein A1 (Bcl2a1), mRNA [NM_133416]	170929
A_42_P527724	4.59e-09	2.12765		5.47726	19.0705	25.4722	3.96165	8.45335	10.1854	3.70129	Fcnb	Rattus norvegicus ficolin B (Fcnb), mRNA [NM_053634]	114091
A_42_P471271	5.79e-09						2.26099	3.31389	2.92196	2.35104	Ptpn6	Rattus norvegicus protein tyrosine phosphatase, non-receptor type 6 (Ptpn6), mRNA [NM_053908]	116689
A_43_P17016	8.15e-09						2.037	4.21956	3.08754	2.03533	Unc93b1	Rattus norvegicus unc-93 homolog B1 (C. elegans), mRNA (cDNA clone IMAGE:7127866) [BC088464]	361689
A_44_P438013	1.05e-08			-1.69575			-1.57132	1.80447	3.19209	3.64847	Lag3	Rattus norvegicus lymphocyte-activation gene 3 (Lag3), mRNA [NM_212513]	297596
A_44_P732138	1.84e-08				-1.63372	-2.11602	-3.08526	-4.72676	-3.52796	-2.73621	Cacnb4	PREDICTED: Rattus norvegicus calcium channel, voltage-dependent, beta 4 subunit, transcript variant 7 (Cacnb4), mRNA [XM_001056830]	58942
A_43_P19763	2.85e-08			3.17865	4.62314	5.37055	4.59774	5.48477	4.88156	3.04004	Tlr2	Rattus norvegicus toll-like receptor 2 (Tlr2), mRNA [NM_198769]	310553
A_44_P471182	3.37e-08		-1.50192				1.80033	3.89559	3.26829	2.41137	Pfc	PREDICTED: Rattus norvegicus properdin factor, complement (mapped) (Pfc_mapped), mRNA [XM_216784]	299314
A_44_P540992	3.41e-08		1.82879	3.98269	15.59	16.2535	1.54193				Ereg	Rattus norvegicus epiregulin (Ereg), mRNA [NM_021689]	59325
A_44_P261444	2.81e-08	2.80307	2.83908	1.73237					-1.59619		Nfkbia	PREDICTED: Rattus norvegicus nuclear factor of kappa light chain gene enhancer in B-cells inhibitor, alpha (Nfkbia), mRNA [XM_343065]	25493
A_44_P316239	4.24e-08				1.70607	2.20759	2.37902	3.19511	3.04009	1.69971	Lyn	Rattus norvegicus Yamaguchi sarcoma viral (v-yes-1) oncogene homolog (Lyn), mRNA [NM_030857]	81515
A_44_P466118	1.13e-07			2.03932	2.18844	2.91667	4.43139	4.53733	4.77069	2.56602	Slc11a1	Rattus norvegicus solute carrier family 11 (proton-coupled divalent metal ion transporters), member 1 (Slc11a1), mRNA [NM_001031658]	316519
A_44_P536089	2.56e-07		-2.22686		-1.78944			8.18972	9.22659	9.57782	Klre1	Rattus norvegicus killer cell lectin-like receptor, family E, member 1 (Klre1), mRNA [NM_181372]	297645
A_44_P463805	2.67e-07		-2.10103					3.03927	4.27482	4.19298	Cd3z	Rattus norvegicus CD3 antigen, zeta polypeptide (Cd3z), mRNA [NM_170789]	25300
A_44_P332606	4.12e-07							3.12756	4.52594	2.93377	C2	Rattus norvegicus complement component 2 (C2), mRNA [NM_172222]	24231
A_43_P16166	5.38e-07	2.59543	1.70378	1.70767		1.54043	1.5134	4.67482	7.92083	7.08556	Cd69	Rattus norvegicus CD69 antigen (Cd69), mRNA [NM_134327]	29187
A_43_P11543	9.49e-07		-3.51464	-1.54261	-2.31391	-1.78589	-1.6009	6.0826	9.3057	9.8091	Klrd1	Rattus norvegicus killer cell lectin-like receptor, subfamily D, member 1 (Klrd1), mRNA [NM_012745]	25110
A_44_P296155	1.45e-06							2.15457	3.08651	2.6583	RT1-A2	Rattus norvegicus RT1 class Ia, locus A2 (RT1-A2), mRNA [NM_001008829]	24974
A_44_P419064	1.76e-06				2.19041	3.20278	2.57034	2.47805	3.64611	3.22808	Cfb	Rattus norvegicus complement factor B (Cfb), mRNA [NM_212466]	294257
A_44_P238270	5.43e-06		-1.59798			1.56851	1.50293	3.32902	6.96535	2.88438	Klrk1	Rattus norvegicus killer cell lectin-like receptor subfamily K, member 1 (Klrk1), mRNA [NM_133512]	24934
A_44_P118970	5.76e-05				-1.86571	-2.062	-3.07224	-1.79013	-1.84734	-2.92836	Il12a	Rattus norvegicus interleukin 12a (Il12a), mRNA [NM_053390]	84405
A_44_P426558	8.71e-05	1.5623		1.5041	1.78576	2.45684	3.45807	2.17003	1.56686	1.53892	Hspd1	Rattus norvegicus heat shock protein 1 (chaperonin) (Hspd1), mRNA [NM_022229]	63868
A_44_P461402	0.000594328		-2.2328	-1.93745	-2.01671	-1.739	-1.92898	-2.91496	-3.70364	-2.37506	Fcer1a	Rattus norvegicus Fc receptor, IgE, high affinity I, alpha polypeptide (Fcer1a), mRNA [NM_012724]	25047
A_44_P294706	0.00678478	1.62484	1.68586			2.17106	3.40122		-1.86022		Tlr9	Rattus norvegicus toll-like receptor 9 (Tlr9), mRNA [NM_198131]	338457
A_42_P577136	0.00815312	2.0211		1.65968		2.1328	4.08843	2.07474	2.19695		Fcer2a	Rattus norvegicus Fc receptor, IgE, low affinity II, alpha polypeptide (Fcer2a), transcript variant 1, mRNA [NM_001033924]	171075
A_44_P274130	0.00923027	-4.43709	-4.1408	-2.48175	-2.39092	-1.54867					C9	Rattus norvegicus complement component 9 (C9), mRNA [NM_057146]	117512
GO:0050777 negative regulation of immune response
ProbeName	FDR(False discovery rate )	0.5h(Fold change)	1h(Fold change)	3h(Fold change)	6h(Fold change)	9h(Fold change)	1d(Fold change)	4d(Fold change)	7d(Fold change)	14d(Fold change)	GeneSymbol	Description	EntrezGene
A_42_P522899	4.78e-12	-1.57622	-1.40421	-1.19088	1.02952	1.30412	1.51272	3.10055	3.20948	2.065	Tgfb1	Rattus norvegicus transforming growth factor, beta 1 (Tgfb1), mRNA [NM_021578]	59086
A_44_P394636	1.75e-10	-1.21015	-1.07822	-1.10401	1.00097	1.4625	1.84637	3.95569	3.64182	2.46894	Inpp5d	Rattus norvegicus inositol polyphosphate-5-phosphatase D (Inpp5d), mRNA [NM_019311]	54259
A_42_P735417	3.11e-10	1.18232	-1.01628	2.72898	5.34157	8.43066	5.55396	4.41442	3.61368	3.48089	Fcgr2b	Rattus norvegicus Fc receptor, IgG, low affinity IIb (Fcgr2b), mRNA [NM_175756]	289211
A_44_P168405	2.06e-10	1.11265	-1.10726	2.58697	3.99005	5.75392	6.16384	8.23816	4.8951	3.93716	Fcgr3	Rattus norvegicus Fc receptor, IgG, low affinity III (Fcgr3), mRNA [NM_053843]	116591
A_42_P805300	4.09e-10	-1.09821	-1.09428	-1.05433	1.1296	1.19028	2.16122	2.72077	2.36081	1.69234	Gpx1	Rattus norvegicus glutathione peroxidase 1 (Gpx1), mRNA [NM_030826]	24404
A_43_P14162	4.52e-10	-1.63037	-1.54065	-1.09143	1.14906	1.60514	2.47811	2.43065	2.46299	1.28737	A2m	Rattus norvegicus alpha-2-macroglobulin (A2m), mRNA [NM_012488]	24153
A_44_P500056	2.77e-09	-1.00079	1.25525	1.83932	2.03613	1.68314	1.46111	-3.72309	-4.29176	-8.68474	Gpx2	Rattus norvegicus glutathione peroxidase 2 (Gpx2), mRNA [NM_183403]	29326
A_42_P768024	3.22e-09	-1.07765	-1.51877	-1.05979	1.18842	1.30115	1.47333	3.19058	4.34438	4.68118	Spn	Rat mRNA for leukosialin [Y00090]	24796
A_42_P471271	5.79e-09	-1.10892	-1.30121	-1.09888	1.21842	1.45661	2.26099	3.31389	2.92196	2.35104	Ptpn6	Rattus norvegicus protein tyrosine phosphatase, non-receptor type 6 (Ptpn6), mRNA [NM_053908]	116689
A_44_P486304	1.39e-06	-1.44967	-2.20932	-2.18056	1.00032	1.34324	2.41861	4.08853	3.71892	2.44377	Ocil	osteoclast inhibitory lectin [Source:RefSeq_peptide;Acc:NP_569086] [ENSRNOT00000010098]	113937
A_44_P296155	1.45e-06	1.3064	1.13009	1.14748	1.09354	1.11875	-1.09199	2.15457	3.08651	2.6583	RT1-A2	Rattus norvegicus RT1 class Ia, locus A2 (RT1-A2), mRNA [NM_001008829]	24974
A_43_P11967	8.73e-06	-1.06418	-1.33459	1.03541	1.0258	-1.37766	-1.9153	-2.05896	-1.55587	-1.49504	Mcp	Rattus norvegicus membrane cofactor protein (Mcp), mRNA [NM_019190]	29333
A_44_P422630	1.37e-05	-1.06697	-1.0129	1.07935	1.05851	1.26506	1.11529	1.51945	2.14888	1.79858	Serping1	Rattus norvegicus serine (or cysteine) peptidase inhibitor, clade G, member 1 (Serping1), mRNA [NM_199093]	295703
A_44_P109648	0.000177069	2.68404	2.5139	1.70545	1.38864	2.33332	2.83937	2.0534	2.16635	2.00365	Ctla4	Rattus norvegicus cytotoxic T-lymphocyte-associated protein 4 (Ctla4), mRNA [NM_031674]	63835
A_44_P451916	0.00021383	-1.06799	1.25061	1.73421	1.43441	1.51151	1.03144	1.81039	3.77244	2.20189	Tap1	Rattus norvegicus transporter 1, ATP-binding cassette, sub-family B (MDR/TAP) (Tap1), mRNA [NM_032055]	24811

## Sheet: S3.4
Table S3.4. The fold change of key regulatory genes involved in cell migration
GO:0016477 cell migration
ProbeName	FDR(False discovery rate )	0.5h(Fold change)	1h(Fold change)	3h(Fold change)	6h(Fold change)	9h(Fold change)	1d(Fold change)	4d(Fold change)	7d(Fold change)	14d(Fold change)	GeneSymbol	Description	EntrezGene
A_44_P468468	5.97e-11					1.82115	2.88583	6.47931	11.845	4.86041	Lbp	Rattus norvegicus lipopolysaccharide binding protein (Lbp), mRNA [NM_017208]	29469
A_44_P435618	1.22e-10			1.50969	1.81875	1.51221			4.88844	3.55563	Ednrb	Rattus norvegicus endothelin receptor type B (Ednrb), mRNA [NM_017333]	50672
A_43_P15253	6.67e-08		1.9061	2.50126	3.27299	3.21552	2.02639	1.85736	2.25533	1.75325	Icam1	Rattus norvegicus intercellular adhesion molecule 1 (Icam1), mRNA [NM_012967]	25464
A_44_P230320	1.98e-08	6.11915	6.36526	10.6166	20.5396	15.9552	5.5365	2.6725	3.59937	2.92748	Il1b	Rattus norvegicus interleukin 1 beta (Il1b), mRNA [NM_031512]	24494
A_42_P522899	4.78e-12	-1.57622					1.51272	3.10055	3.20948	2.065	Tgfb1	Rattus norvegicus transforming growth factor, beta 1 (Tgfb1), mRNA [NM_021578]	59086
A_44_P500961	8.81e-12		2.13866	16.5418	30.3358	22.5488	11.1176	3.72246	4.13415	1.95051	Gdnf	Rattus norvegicus glial cell line derived neurotrophic factor (Gdnf), mRNA [NM_019139]	25453
A_42_P695401	1.25e-11	7.3545	16.0117	36.803	40.7887	40.7548	16.9054	3.72067	4.89106	3.08785	Ccl2	Rattus norvegicus chemokine (C-C motif) ligand 2 (Ccl2), mRNA [NM_031530]	24770
A_44_P372587	2.53e-10	-1.52133	-1.6136	-1.83326	-1.99973		3.85126	9.78158	10.5329	5.45843	Cx3cr1	Rattus norvegicus chemokine (C-X3-C) receptor 1 (Cx3cr1), mRNA [NM_133534]	171056
A_43_P12159	3.39e-10		-1.54092	-1.71842			1.8786	4.61413	3.34108	2.29424	Cxcr4	Rattus norvegicus chemokine (C-X-C motif) receptor 4 (Cxcr4), mRNA [NM_022205]	60628
A_44_P291264	4.57e-05	1.67682	3.49161		2.46455	2.13607	1.87156	3.12792	4.32819	3.43718	Sele	Rattus norvegicus selectin, endothelial cell (Sele), mRNA [NM_138879]	25544
A_43_P15993	0.00019425		-1.76343		3.88765	2.13246	6.69346	5.22407	3.36329	2.74149	Itgam	Rattus norvegicus integrin alpha M (Itgam), mRNA [NM_012711]	25021
A_43_P13320	1.53e-06	1.57302		1.51296				3.99562	8.70502	8.80675	Ifng	Rattus norvegicus interferon gamma (Ifng), mRNA [NM_138880]	25712
A_44_P198620	8.71e-09			2.66088	3.09298	2.84656	1.80622				Nos3	Rattus norvegicus nitric oxide synthase 3, endothelial cell (Nos3), mRNA [NM_021838]	24600
A_42_P714311	3.57e-06	4.36541	2.9706	3.57883	11.0396	12.3395	6.32907	3.32959	3.83785	3.65242	Ccl3	Rattus norvegicus chemokine (C-C motif) ligand 3 (Ccl3), mRNA [NM_013025]	25542
A_44_P363116	2.7e-13	3.41604	7.05539	52.5912	145.528	181.865	23.5237	2.12919	1.51806	1.6357	Gm1960	Rattus norvegicus gene model 1960, (NCBI) (Gm1960), mRNA [NM_138522]	171551
A_44_P358235	8.48e-08		-1.81791	1.65913	4.0511	5.43516	2.88841				Ccr1	Rattus norvegicus chemokine (C-C motif) receptor 1 (Ccr1), mRNA [NM_020542]	57301
A_44_P210173	3.31e-11			5.38093	7.03917	7.18409	4.90172	4.84329	4.33588	3.97952	Tnfrsf12a	Rattus norvegicus tumor necrosis factor receptor superfamily, member 12a (Tnfrsf12a), mRNA [NM_181086]	302965
A_43_P15900	2.3e-07			1.72024	4.1282	2.58543		6.28191	4.00033	2.52507	Ccl22	Rattus norvegicus chemokine (C-C motif) ligand 22 (Ccl22), mRNA [NM_057203]	117551
A_44_P129412	4.26e-07		-1.63954		-4.23093	-2.97691	-1.73911		1.76679	1.93958	Dcx	Rattus norvegicus doublecortin (Dcx), mRNA [NM_053379]	84394
A_42_P818323	1.5e-13							1.60171	12.2156	19.9923	Gfra3	Rattus norvegicus glial cell line derived neurotrophic factor family receptor alpha 3 (Gfra3), mRNA [NM_053398]	84422
A_44_P187056	1.62e-08				-1.5698	-1.58891	-1.8285	-3.38566	-2.31256	-2.18472	Itga6	Integrin alpha 6 subchain (Fragment). [Source:Uniprot/SPTREMBL;Acc:Q924W3] [ENSRNOT00000002075]	114517
A_44_P144591	1.16e-12		-1.62099				-1.57963	3.7165	3.63872	2.44098	Cthrc1	Rattus norvegicus collagen triple helix repeat containing 1 (Cthrc1), mRNA [NM_172333]	282836
A_44_P423704	7.25e-06	1.57164	1.67369	1.54064	4.13334	6.07501	6.05307	4.36118	4.48638	3.00342	Shh	Rattus norvegicus sonic hedgehog homolog (Drosophila) (Shh), mRNA [NM_017221]	29499
A_42_P473398	7.66e-16	42.6964	70.4574	73.0709	43.8452	27.7456	7.97197				Cxcl1	Rattus norvegicus chemokine (C-X-C motif) ligand 1 (Cxcl1), mRNA [NM_030845]	81503
A_44_P168405	2.06e-10			2.58697	3.99005	5.75392	6.16384	8.23816	4.8951	3.93716	Fcgr3	Rattus norvegicus Fc receptor, IgG, low affinity III (Fcgr3), mRNA [NM_053843]	116591
A_42_P508984	0.00354505	1.7859		1.75515	2.2517	1.53661	2.71531	3.56381	1.9113		Cxcl4	Rattus norvegicus chemokine (C-X-C motif) ligand 4 (Cxcl4), mRNA [NM_001007729]	360918
A_44_P482200	0.000662244	-1.74057	-1.67816	-2.11069	-2.7634	-2.72963	-3.9072	-2.23348	-3.03977	-3.93592	Astn1	PREDICTED: Rattus norvegicus astrotactin 1 (Astn1), mRNA [XM_222785]	304900
A_44_P640828	1.87e-06							3.58911	1.76321		Tgfbr1	Rattus norvegicus transforming growth factor, beta receptor 1 (Tgfbr1), mRNA [NM_012775]	29591
A_44_P304323	8.95e-10				1.51449			5.54575	10.7771	23.9509	Ccl5	Rattus norvegicus chemokine (C-C motif) ligand 5 (Ccl5), mRNA [NM_031116]	81780
A_44_P438473	3.73e-10						1.57443	1.81583	3.184	2.21536	Dclk1	Serine/threonine-protein kinase DCAMKL1 (EC 2.7.11.1) (Doublecortin- like and CAM kinase-like 1) (Calcium/calmodulin-dependent protein kinase type I-like CPG16). [Source:Uniprot/SWISSPROT;Acc:O08875] [ENSRNOT00000048116]	83825
A_44_P509917	2.74e-06	-2.59715	-2.89722	-3.38299	-2.63459	-3.55034	-6.83392	-6.06264	-6.00813	-6.84634	Isl1	Rattus norvegicus ISL1 transcription factor, LIM/homeodomain 1 (Isl1), mRNA [NM_017339]	64444
A_44_P118970	5.76e-05				-1.86571	-2.062	-3.07224	-1.79013	-1.84734	-2.92836	Il12a	Rattus norvegicus interleukin 12a (Il12a), mRNA [NM_053390]	84405
A_43_P20053	2.58e-11						-2.12058	-3.38102	-3.94611	-2.78605	Fut8	Rattus norvegicus fucosyltransferase 8 (alpha (1,6) fucosyltransferase) (Fut8), mRNA [NM_001002289]	432392
A_44_P477819	3.09e-14			1.80732	14.9847	30.0144	28.7072	7.83204	5.44222	3.08607	Nrg1	Rattus norvegicus neuregulin 1 (Nrg1), mRNA [NM_031588]	112400
A_43_P11650	0.00581924	1.5517		3.29568		1.91592	2.01677		1.50098		Pax6	Rattus norvegicus paired box gene 6 (Pax6), mRNA [NM_013001]	25509
A_44_P308662	3.96e-10				-1.94096	-2.31393	-2.54354	-3.59549	-4.68184	-5.98306	Ret	Rattus norvegicus ret proto-oncogene (Ret), mRNA [NM_012643]	24716
A_42_P679371	1.28e-08				2.06814	2.591	2.9047	4.04815	4.6899	3.82302	Coro1a	Rattus norvegicus coronin, actin binding protein 1A (Coro1a), mRNA [NM_130411]	155151
A_42_P591344	1.56e-10				2.92124	4.62696	7.6316	7.87934	6.2719	3.88815	Itgb2	Rattus norvegicus integrin beta 2, mRNA (cDNA clone IMAGE:7374316), complete cds. [BC099151]	309684
A_43_P11721	0.00177519	1.93025	2.96653	3.97718	6.06606	4.15516	5.12222	3.37771	2.32034	1.81522	Selp	Rattus norvegicus selectin, platelet (Selp), mRNA [NM_013114]	25651
A_44_P543428	7.47e-09		1.7772	10.827	18.6411	16.6096	6.59942		1.56905		Il8rb	Rattus norvegicus interleukin 8 receptor, beta (Il8rb), mRNA [NM_017183]	29385
A_43_P15613	1.25e-11						-2.3827	-2.73894	-3.29712	-4.52202	Nrtn	Rattus norvegicus neurturin (Nrtn), mRNA [NM_053399]	84423
A_42_P735417	3.11e-10			2.72898	5.34157	8.43066	5.55396	4.41442	3.61368	3.48089	Fcgr2b	Rattus norvegicus Fc receptor, IgG, low affinity IIb (Fcgr2b), mRNA [NM_175756]	289211
A_44_P293904	9.06e-10						2.99104	5.21513	3.43994	2.60006	Syk	Rattus norvegicus spleen tyrosine kinase (Syk), mRNA [NM_012758]	25155
A_44_P491308	1.67e-05	-1.92328		2.16999	4.86896	2.99896	2.40125	2.01075			Cd44	Rattus norvegicus CD44 antigen (Cd44), mRNA [NM_012924]	25406
A_43_P12276	4.32e-05			1.65895	2.74588	2.44967	2.32505	8.20469	13.0702	9.73633	Vax1	Rattus norvegicus ventral anterior homeobox 1 (Vax1), mRNA [NM_022636]	64571
A_42_P572521	5.69e-10				2.27419	3.24024	6.47458	3.71837	2.75091	1.85095	C5r1	Rattus norvegicus complement component 5, receptor 1 (C5r1), mRNA [NM_053619]	113959
A_44_P353618	5.67e-11	7.93716	7.61882	33.792	37.7037	39.1216	21.0719	1.75881	1.66303	1.66008	S100a9	Rattus norvegicus S100 calcium binding protein A9 (calgranulin B) (S100a9), mRNA [NM_053587]	94195
A_42_P817417	3.78e-10		1.70808	3.05877	3.64561	3.45024	2.53209	1.90203	1.52026		PVR	Rattus norvegicus poliovirus receptor (PVR), mRNA [NM_017076]	25066
A_44_P515197	5.69e-15	105.597	162.975	138.456	198.801	176.443	24.3455	2.195	1.91689		Cxcl2	Rattus norvegicus chemokine (C-X-C motif) ligand 2 (Cxcl2), mRNA [NM_053647]	114105
A_43_P15515	2.24e-08			1.68919	4.71036	5.64901	3.78413	3.93434	4.42888	3.25492	Ccr5	Rattus norvegicus chemokine (C-C motif) receptor 5 (Ccr5), mRNA [NM_053960]	117029
A_44_P434271	3.55e-06	-1.52503	-1.63534	-2.6297	-3.44332	-3.22332	-1.8702	-1.69483	-1.73927	-2.0921	Cntn2	Rattus norvegicus contactin 2 (Cntn2), mRNA [NM_012884]	25356
GO:0030335 positive regulation of cell migration
ProbeName	FDR(False discovery rate )	0.5h(Fold change)	1h(Fold change)	3h(Fold change)	6h(Fold change)	9h(Fold change)	1d(Fold change)	4d(Fold change)	7d(Fold change)	14d(Fold change)	GeneSymbol	Description	EntrezGene
A_43_P15253	6.67e-08		1.9061	2.50126	3.27299	3.21552	2.02639	1.85736	2.25533	1.75325	Icam1	Rattus norvegicus intercellular adhesion molecule 1 (Icam1), mRNA [NM_012967]	25464
A_44_P343859	4.81e-09			1.63031	2.63923	2.32446	1.99976				Csf1	Rattus norvegicus colony stimulating factor 1 (macrophage) (Csf1), mRNA [NM_023981]	78965
A_43_P13272	5.92e-10	1.79502	1.8901	2.29708	2.25605	2.69053	-1.50501	-4.34005	-3.73836	-3.92406	Agt	Rattus norvegicus angiotensinogen (serpin peptidase inhibitor, clade A, member 8) (Agt), mRNA [NM_134432]	24179
A_43_P15247	4.32e-07		1.59481	5.60055	5.36349	2.31334		-2.19766	1.08733	1.7462	Tac1	Rattus norvegicus tachykinin 1 (Tac1), mRNA [NM_012666]	24806
A_42_P522899	4.78e-12	-1.57622					1.51272	3.10055	3.20948	2.065	Tgfb1	Rattus norvegicus transforming growth factor, beta 1 (Tgfb1), mRNA [NM_021578]	59086
A_44_P397495	6.08e-09				2.0006	2.20765	1.77193	1.6272			Hif1a	Rattus norvegicus hypoxia inducible factor 1, alpha subunit (Hif1a), mRNA [NM_024359]	29560
A_44_P338970	9.17e-13							2.0687	2.14269	1.74011	Pld1	Rattus norvegicus phospholipase D1 (Pld1), mRNA [NM_030992]	25096
A_44_P482346	3.13e-09						1.84247	2.59979	2.76419	2.14714	Ptk2b	Rattus norvegicus protein tyrosine kinase 2 beta (Ptk2b), mRNA [NM_017318]	50646
A_44_P215075	0.000143017		-1.70156						1.66785	2.06337	Tacr1	Rattus norvegicus tachykinin receptor 1 (Tacr1), mRNA [NM_012667]	24807
A_43_P12571	3.6e-10			1.78245	2.44258	2.46511	1.8632	1.61113	1.72314		Jak2	Rattus norvegicus Janus kinase 2 (Jak2), mRNA [NM_031514]	24514
A_44_P531908	1.16e-05						-1.70535	-2.05033	-2.09262	-3.3074	Uts2	Rattus norvegicus urotensin 2 (Uts2), mRNA [NM_019160]	29180
A_44_P501112	7.55e-11		1.57519	4.4322	8.70146	18.0567	20.1956	18.4055	23.5982	5.39648	Mmp9	Rattus norvegicus matrix metallopeptidase 9 (Mmp9), mRNA [NM_031055]	81687
A_44_P126021	9.63e-07							1.64066	2.34962	2.09797	Igf1	Rattus norvegicus insulin-like growth factor 1 (Igf1), transcript variant 4, mRNA [NM_001082479]	24482
A_44_P291264	4.57e-05	1.67682	3.49161		2.46455	2.13607	1.87156	3.12792	4.32819	3.43718	Sele	Rattus norvegicus selectin, endothelial cell (Sele), mRNA [NM_138879]	25544
A_44_P212850	3.36e-10			2.82873	2.19006	2.387	1.85937			-1.53091	Fgf2	Rattus norvegicus fibroblast growth factor 2 (Fgf2), mRNA [NM_019305]	54250
A_44_P443751	1.79e-13			1.73423	3.72201	4.42645	5.27566	3.44426	2.98579		Pdpn	Rattus norvegicus podoplanin (Pdpn), mRNA [NM_019358]	54320
A_44_P240973	0.00359577		-1.59268	-1.59166		-1.87124	-2.05352		-2.02486	-1.87317	Kit	Rattus norvegicus v-kit Hardy-Zuckerman 4 feline sarcoma viral oncogene homolog (Kit), mRNA [NM_022264]	64030
A_44_P328205	0.00282785					1.87496	2.54472		-2.21755		Bdkrb1	Rattus norvegicus bradykinin receptor B1 (Bdkrb1), mRNA [NM_030851]	81509
A_44_P520123	3.25e-07		1.54286	2.50142	1.84129	1.73439	1.53955				Flt1	Rattus norvegicus FMS-like tyrosine kinase 1 (Flt1), mRNA [NM_019306]	54251
A_44_P529426	3.52e-09					-1.53	-1.94518	-3.99552	-4.46211	-4.59752	Erbb4	Rattus norvegicus v-erb-a erythroblastic leukemia viral oncogene homolog 4 (avian) (Erbb4), mRNA [NM_021687]	59323
A_44_P1004323	5.26e-15						1.71233	3.23878	3.88927	3.47564	Col18a1	Collagen type XVIII, alpha (I) chain (Fragment). [Source:Uniprot/SPTREMBL;Acc:Q9WUW5] [ENSRNOT00000045315]	85251
A_44_P381917	7.65e-10		2.92559	12.2525	7.93948	7.59421	3.19299	3.2342	2.70339		Sphk1	Rattus norvegicus sphingosine kinase 1 (Sphk1), mRNA [NM_133386]	170897
A_44_P363090	5.08e-05					1.95911	1.76295		2.12002	1.96673	Il6st	Rattus norvegicus interleukin 6 signal transducer (Il6st), mRNA [NM_001008725]	25205
A_43_P19763	2.85e-08			3.17865	4.62314	5.37055	4.59774	5.48477	4.88156	3.04004	Tlr2	Rattus norvegicus toll-like receptor 2 (Tlr2), mRNA [NM_198769]	310553
A_44_P1039128	0.0080132	1.97702	4.10564	5.66009	2.42392	2.7263		4.26963	8.60589	2.73438	Cxcl10	Rattus norvegicus chemokine (C-X-C motif) ligand 10 (Cxcl10), mRNA [NM_139089]	245920
A_44_P147040	6.79e-06						-1.72702	-2.29171	-2.33622	-2.11549	Adam10	ADAM 10 precursor (EC 3.4.24.81) (A disintegrin and metalloproteinase domain 10) (Mammalian disintegrin-metalloprotease) (Kuzbanian protein homolog) (CD156c antigen) (Fragment). [Source:Uniprot/SWISSPROT;Acc:Q10743] [ENSRNOT00000021066]	29650
A_44_P184505	1.22e-06		1.793	1.92863	1.90683	2.16195	1.5982				Hbegf	Rattus norvegicus heparin-binding EGF-like growth factor (Hbegf), mRNA [NM_012945]	25433
A_44_P218896	7.59e-10	6.37818	6.59174	2.29467	1.74945	2.10447	1.57168				Cyr61	Rattus norvegicus cysteine rich protein 61 (Cyr61), mRNA [NM_031327]	83476
A_42_P679371	1.28e-08				2.06814	2.591	2.9047	4.04815	4.6899	3.82302	Coro1a	Rattus norvegicus coronin, actin binding protein 1A (Coro1a), mRNA [NM_130411]	155151
A_43_P11721	0.00177519	1.93025	2.96653	3.97718	6.06606	4.15516	5.12222	3.37771	2.32034	1.81522	Selp	Rattus norvegicus selectin, platelet (Selp), mRNA [NM_013114]	25651
A_44_P118929	1.96e-06								2.44936	1.79075	Tp53	Rattus norvegicus tumor protein p53 (Tp53), mRNA [NM_030989]	24842
A_44_P515349	8.58e-07						-1.53752	-1.88725	-2.16803	-1.89634	Pik3r1	Rattus norvegicus phosphatidylinositol 3-kinase, regulatory subunit, polypeptide 1 (Pik3r1), mRNA [NM_013005]	25513
A_44_P240953	2.84e-10						1.53286	2.51875	2.1164	1.73487	Pcsk3	Rattus norvegicus proprotein convertase subtilisin/kexin type3 (Pcsk3), mRNA [NM_019331]	54281
A_44_P421534	6.73e-13						2.71188	3.59364	3.73726	2.69907	Aif1	Rattus norvegicus allograft inflammatory factor 1 (Aif1), mRNA [NM_017196]	29427
A_44_P517650	5.35e-09							1.64461	2.04639	2.55041	Adam17	Rattus norvegicus a disintegrin and metalloproteinase domain 17 (tumor necrosis factor, alpha, converting enzyme) (Adam17), mRNA [NM_020306]	57027
GO:0030336 negative regulation of cell migration
ProbeName	FDR(False discovery rate )	0.5h(Fold change)	1h(Fold change)	3h(Fold change)	6h(Fold change)	9h(Fold change)	1d(Fold change)	4d(Fold change)	7d(Fold change)	14d(Fold change)	GeneSymbol	Description	EntrezGene
A_42_P522899	4.78e-12	-1.57622					1.51272	3.10055	3.20948	2.065	Tgfb1	Rattus norvegicus transforming growth factor, beta 1 (Tgfb1), mRNA [NM_021578]	59086
A_44_P212850	3.36e-10			2.82873	2.19006	2.387	1.85937			-1.53091	Fgf2	Rattus norvegicus fibroblast growth factor 2 (Fgf2), mRNA [NM_019305]	54250
A_44_P475159	3.18e-10							3.13348	3.68754	4.03804	Thy1	Rattus norvegicus thymus cell antigen 1, theta (Thy1), mRNA [NM_012673]	24832
A_44_P137633	5.38e-06						-1.52527	-2.03762	-1.68697		Adora1	Adenosine A1 receptor. [Source:Uniprot/SWISSPROT;Acc:P25099] [ENSRNOT00000004602]	29290
A_44_P285534	1.7e-06				-1.98035	-2.66753	-2.62649				Igfbp5	Rattus norvegicus insulin-like growth factor binding protein 5 (Igfbp5), mRNA [NM_012817]	25285
A_44_P545838	2.86e-09						1.84165	2.76897	2.83567	2.24671	Arhgap4	Rattus norvegicus Rho GTPase activating protein 4 (Arhgap4), mRNA [NM_144740]	246249
A_43_P11908	0.00746365	-3.62359	-2.94755	-1.78513	1.68967		-2.49097	-1.98819	-1.88224	-2.92433	Sema3a	Rattus norvegicus sema domain, immunoglobulin domain (Ig), short basic domain, secreted, (semaphorin) 3A (Sema3a), mRNA [NM_017310]	29751
A_42_P627998	8.82e-11				1.6492	1.86862	3.0282	3.2839	4.08937	3.24621	Igfbp3	Rattus norvegicus insulin-like growth factor binding protein 3 (Igfbp3), mRNA [NM_012588]	24484
A_44_P423704	7.25e-06	1.57164	1.67369	1.54064	4.13334	6.07501	6.05307	4.36118	4.48638	3.00342	Shh	Rattus norvegicus sonic hedgehog homolog (Drosophila) (Shh), mRNA [NM_017221]	29499
A_44_P276120	0.000291954	1.51435	2.0677			2.08149	2.92845	3.99872	4.26915	2.8509	Kiss1r	Rattus norvegicus KISS1 receptor (Kiss1r), mRNA [NM_023992]	78976
A_44_P171440	1.17e-12							2.18671	2.11385	2.02326	Apoe	Rattus norvegicus apolipoprotein E (Apoe), mRNA [NM_138828]	25728
A_44_P256301	4.39e-07	-1.81853	-2.30041	-2.11769			-1.52474	2.16124	1.62152	2.87814	Grem1	Rattus norvegicus gremlin 1 homolog, cysteine knot superfamily (Xenopus laevis) (Grem1), mRNA [NM_019282]	50566
A_43_P12900	2.47e-09			1.69915	2.14943	2.38092	1.89878				Gtpbp4	Rattus norvegicus GTP binding protein 4 (Gtpbp4), mRNA [NM_053689]	114300
A_44_P520235	6.63e-05			-1.60966	-1.57643		1.53631	2.25902	1.93446		Tie1	Tyrosine kinase receptor Tie-1 (Fragment). [Source:Uniprot/SPTREMBL;Acc:O35461] [ENSRNOT00000027414]	89806
A_43_P15525	0.000169826							2.05345	2.72036	1.89709	Drd5	Rattus norvegicus dopamine receptor D5 (Drd5), mRNA [NM_012768]	25195
A_44_P345319	3.14e-09				-1.68722	-2.14927	-2.10234	-1.86482	-1.77206		Chrd	Chordin (Fragment). [Source:Uniprot/SWISSPROT;Acc:Q63148] [ENSRNOT00000002394]	117275
A_44_P1016829	1.86e-08	2.03164	5.64524	5.05278	4.6312	3.85692	2.29736		2.41054		Trib1	Rattus norvegicus tribbles homolog 1 (Drosophila) (Trib1), mRNA [NM_023985]	78969

## Sheet: S3.5
Table S3.5. The fold change of key regulatory genes involved in cell proliferation
GO:0008283 cell proliferation
ProbeName	FDR(False discovery rate )	0.5h(Fold change)	1h(Fold change)	3h(Fold change)	6h(Fold change)	9h(Fold change)	1d(Fold change)	4d(Fold change)	7d(Fold change)	14d(Fold change)	GeneSymbol	Description	EntrezGene
A_43_P23108	1.13e-10						2.27938	3.0704	3.37915	2.20242	Mcm7	Rattus norvegicus minichromosome maintenance deficient 7 (S. cerevisiae) (Mcm7), mRNA [NM_001004203]	288532
A_44_P545686	6.01e-07		2.22537	4.27126	8.15335	9.03169	2.59454		1.70304		Nos2	Rattus norvegicus nitric oxide synthase 2, inducible (Nos2), mRNA [NM_012611]	24599
A_44_P371339	6.47e-14	49.3882	127.462	396.061	446.259	354.902	46.2914	22.4121	18.6489	7.7418	Il6	Rattus norvegicus interleukin 6 (Il6), mRNA [NM_012589]	24498
A_43_P13272	5.92e-10	1.79502	1.8901	2.29708	2.25605	2.69053	-1.50501	-4.34005	-3.73836	-3.92406	Agt	Rattus norvegicus angiotensinogen (serpin peptidase inhibitor, clade A, member 8) (Agt), mRNA [NM_134432]	24179
A_43_P12450	1.15e-05				-1.53999		1.64645	7.95161	3.51441		Fabp7	Rattus norvegicus fatty acid binding protein 7, brain (Fabp7), mRNA [NM_030832]	80841
A_44_P401615	0.000534941		-1.73379	-2.73775	-5.14308	-3.37169	-2.31724	-4.14993	-4.25654	-2.53211	Esr1	Rattus norvegicus estrogen receptor 1 (Esr1), mRNA [NM_012689]	24890
A_42_P522899	4.78e-12	-1.57622					1.51272	3.10055	3.20948	2.065	Tgfb1	Rattus norvegicus transforming growth factor, beta 1 (Tgfb1), mRNA [NM_021578]	59086
A_44_P396842	9.85e-17			28.7651	60.8243	111.322	85.0161	29.0799	19.3523	11.523	Ucn2	Rattus norvegicus urocortin 2 (Ucn2), mRNA [NM_133385]	170896
A_44_P500961	8.81e-12		2.13866	16.5418	30.3358	22.5488	11.1176	3.72246	4.13415	1.95051	Gdnf	Rattus norvegicus glial cell line derived neurotrophic factor (Gdnf), mRNA [NM_019139]	25453
A_44_P226109	7.24e-08	3.15979	2.43001	2.04308	2.41944	3.04173	5.23991	7.70612	4.16994	3.43083	Csf1r	RRCSF1 Rat mRNA for CSF-1 receptor [X61479]	307403
A_44_P164512	0.000763261							1.54044	3.03335		Stat1	Rattus norvegicus signal transducer and activator of transcription 1 (Stat1), transcript variant alpha, mRNA [NM_032612]	25124
A_44_P367525	3.77e-05		-1.67656				1.59627	4.49626	4.55451	2.6659	Hgf	Rattus norvegicus hepatocyte growth factor (Hgf), mRNA [NM_017017]	24446
A_43_P12159	3.39e-10		-1.54092	-1.71842			1.8786	4.61413	3.34108	2.29424	Cxcr4	Rattus norvegicus chemokine (C-X-C motif) receptor 4 (Cxcr4), mRNA [NM_022205]	60628
A_43_P15993	0.00019425		-1.76343		3.88765	2.13246	6.69346	5.22407	3.36329	2.74149	Itgam	Rattus norvegicus integrin alpha M (Itgam), mRNA [NM_012711]	25021
A_44_P306368	2.18e-11						1.84595	3.02908	2.53197	2.01089	Lip1	Rattus norvegicus lysosomal acid lipase 1 (Lip1), mRNA [NM_012732]	25055
A_44_P321009	2.56e-08		-1.90889	-4.1085	-14.1748	-17.7506	-31.4813	-35.2898	-37.1069	-19.9083	Cyp1a1	Rattus norvegicus cytochrome P450, family 1, subfamily a, polypeptide 1 (Cyp1a1), mRNA [NM_012540]	24296
A_44_P443751	1.79e-13			1.73423	3.72201	4.42645	5.27566	3.44426	2.98579		Pdpn	Rattus norvegicus podoplanin (Pdpn), mRNA [NM_019358]	54320
A_44_P386602	9.28e-10			-1.60435	-1.6011	-2.00354		1.51947	1.94127		Brca2	Rattus norvegicus breast cancer 2 (Brca2), mRNA [NM_031542]	360254
A_44_P337441	0.000288844		-1.5592	2.59621	4.24182	3.00074	1.62558	2.74263	3.04545	2.74292	Lipg	Rattus norvegicus lipase, endothelial (Lipg), mRNA [NM_001012741]	291437
A_44_P538357	2.42e-09			-1.66257			-1.89914	-3.18549	-3.3457	-3.23663	Bmp4	Rattus norvegicus bone morphogenetic protein 4 (Bmp4), mRNA [NM_012827]	25296
A_44_P176312	0.00302218		-2.13195		1.89001			2.22831	7.2849	8.62025	Fgf5	Rattus norvegicus fibroblast growth factor 5 (Fgf5), mRNA [NM_022211]	60662
A_42_P791677	6.69e-13		2.46895	19.1898	51.0513	40.6551	19.8453	12.3712	6.41251	4.38856	Areg	Rattus norvegicus amphiregulin (Areg), mRNA [NM_017123]	29183
A_43_P12850	1.55e-10			-1.91842	-2.14185	-3.49499	-1.84794	2.33885	2.54319	1.87334	Tnfsf4	Rattus norvegicus tumor necrosis factor (ligand) superfamily, member 4 (Tnfsf4), mRNA [NM_053552]	89814
A_44_P306439	1.05e-08		-1.57744				1.49664	7.33873	14.2595	8.70983	Fcgr3a	Rattus norvegicus Fc fragment of IgG, low affinity IIIa, receptor (Fcgr3a), mRNA [NM_207603]	304966
A_44_P367465	1.07e-05						-2.01927	-2.04647	-2.47821	-3.23042	Fzd9	Rattus norvegicus frizzled homolog 9 (Drosophila) (Fzd9), mRNA [NM_153305]	266608
A_44_P423704	7.25e-06	1.57164	1.67369	1.54064	4.13334	6.07501	6.05307	4.36118	4.48638	3.00342	Shh	Rattus norvegicus sonic hedgehog homolog (Drosophila) (Shh), mRNA [NM_017221]	29499
A_44_P426558	8.71e-05	1.5623		1.5041	1.78576	2.45684	3.45807	2.17003	1.56686	1.53892	Hspd1	Rattus norvegicus heat shock protein 1 (chaperonin) (Hspd1), mRNA [NM_022229]	63868
A_43_P17687	4.11e-09						2.51544	4.63541	4.77601	2.55664	Tacc3	Rattus norvegicus transforming, acidic coiled-coil containing protein 3 (Tacc3), mRNA [NM_001004424]	360962
A_43_P13048	9.61e-07		1.96522			2.08887	2.04805	16.5035	14.2604	10.0274	Tnfsf11	Rattus norvegicus tumor necrosis factor (ligand) superfamily, member 11 (Tnfsf11), mRNA [NM_057149]	117516
A_43_P11861	2.02e-12	-1.89391	-1.62507	2	14.8082	26.7205	18.5979	29.5466	36.0529	11.923	Dio3	Rattus norvegicus deiodinase, iodothyronine, type III (Dio3), mRNA [NM_017210]	29475
A_44_P179904	1.03e-08					1.1183		6.27438	7.02269	7.1633	Sh2d2a	Rattus norvegicus SH2 domain protein 2A (Sh2d2a), mRNA [NM_207605]	310688
A_44_P230320	1.98e-08	6.11915	6.36526	10.6166	20.5396	15.9552	5.5365	2.6725	3.59937	2.92748	Il1b	Rattus norvegicus interleukin 1 beta (Il1b), mRNA [NM_031512]	24494
A_44_P499022	1.39e-06		-1.54363				2.10675	3.25322	2.83088	1.83772	E2f8	E2f8 protein (Fragment). [Source:Uniprot/SPTREMBL;Acc:Q4FZV5] [ENSRNOT00000035512]	308607
A_44_P1037953	0.000646394			-1.58353	-1.63069	-1.52936	-2.03038	-3.07399	-2.53223	-2.34904	Igf2	Rattus norvegicus insulin-like growth factor 2 (Igf2), mRNA [NM_031511]	24483
A_42_P591344	1.56e-10				2.92124	4.62696	7.6316	7.87934	6.2719	3.88815	Itgb2	Rattus norvegicus integrin beta 2, mRNA (cDNA clone IMAGE:7374316), complete cds. [BC099151]	309684
A_44_P247880	5.98e-08	-1.60758	1.52351	12.0926	12.7778	4.92166			1.55002		Csf2	Granulocyte-macrophage colony-stimulating factor (GM-CSF) (Colony- stimulating factor) (CSF). [Source:Uniprot/SWISSPROT;Acc:P48750] [ENSRNOT00000032333]	116630
A_44_P1047441	1.33e-13							-4.62796	-7.25855	-10.9023	Lrp2	Rattus norvegicus low density lipoprotein receptor-related protein 2 (Lrp2), mRNA [NM_030827]	29216
A_44_P344492	7.74e-10			1.52719	2.18921			4.69898	6.77228	5.90438	Stat4	Rattus norvegicus signal transducer and activator of transcription 4 (Stat4), mRNA [NM_001012226]	367264
A_44_P540992	3.41e-08		1.82879	3.98269	15.59	16.2535	1.54193				Ereg	Rattus norvegicus epiregulin (Ereg), mRNA [NM_021689]	59325
A_44_P473711	2.53e-05			1.60543	1.90967	3.17661	2.79856	4.42693	4.35414	3.04464	Dock2	Rattus norvegicus dedicator of cytokinesis 2, mRNA (cDNA clone IMAGE:5599905), complete cds. [BC101877]	360509
A_44_P452222	7.47e-09	-1.84402	-1.9368	-1.54651			2.51995	10.2078	8.97317	5.04787	Itgal	Rattus norvegicus integrin alpha L (Itgal), mRNA [NM_001033998]	308995
A_43_P13310	0.000336113			6.78444	4.0067	6.36944	2.19068				Prok2	Rattus norvegicus prokineticin 2 (Prok2), transcript variant 2, mRNA [NM_138852]	192206
A_44_P466118	1.13e-07			2.03932	2.18844	2.91667	4.43139	4.53733	4.77069	2.56602	Slc11a1	Rattus norvegicus solute carrier family 11 (proton-coupled divalent metal ion transporters), member 1 (Slc11a1), mRNA [NM_001031658]	316519
A_44_P222166	2.48e-10		-1.71454				1.7069	4.46926	3.92776	2.55618	Cd86	Rattus norvegicus cd86 antigen (Cd86), mRNA [NM_020081]	56822
A_44_P298049	2.75e-12					1.61155	3.93329	9.49337	6.61223	3.24148	Ncf1	Rattus norvegicus neutrophil cytosolic factor 1 (Ncf1), mRNA [NM_053734]	114553
GO:0008284 positive regulation of cell proliferation
ProbeName	FDR(False discovery rate )	0.5h(Fold change)	1h(Fold change)	3h(Fold change)	6h(Fold change)	9h(Fold change)	1d(Fold change)	4d(Fold change)	7d(Fold change)	14d(Fold change)	GeneSymbol	Description	EntrezGene
A_42_P768024	3.22e-09		-1.51877					3.19058	4.34438	4.68118	Spn	Rat mRNA for leukosialin [Y00090]	24796
A_44_P371339	6.47e-14	49.3882	127.462	396.061	446.259	354.902	46.2914	22.4121	18.6489	7.7418	Il6	Rattus norvegicus interleukin 6 (Il6), mRNA [NM_012589]	24498
A_44_P230320	1.98e-08	6.11915	6.36526	10.6166	20.5396	15.9552	5.5365	2.6725	3.59937	2.92748	Il1b	Rattus norvegicus interleukin 1 beta (Il1b), mRNA [NM_031512]	24494
A_43_P13272	5.92e-10	1.79502	1.8901	2.29708	2.25605	2.69053	-1.50501	-4.34005	-3.73836	-3.92406	Agt	Rattus norvegicus angiotensinogen (serpin peptidase inhibitor, clade A, member 8) (Agt), mRNA [NM_134432]	24179
A_43_P15247	4.32e-07		1.59481	5.60055	5.36349	2.31334		-2.19766		1.7462	Tac1	Rattus norvegicus tachykinin 1 (Tac1), mRNA [NM_012666]	24806
A_44_P472989	6.88e-08	6.08146	3.5755	2.32353	2.85371	2.37452					Ptgs2	Rattus norvegicus prostaglandin-endoperoxide synthase 2 (Ptgs2), mRNA [NM_017232]	29527
A_44_P401615	0.000534941		-1.73379	-2.73775	-5.14308	-3.37169	-2.31724	-4.14993	-4.25654	-2.53211	Esr1	Rattus norvegicus estrogen receptor 1 (Esr1), mRNA [NM_012689]	24890
A_44_P914438	8.14e-11			4.6371	3.21771	3.13132	1.51002	2.22593	1.87689		Cdkn1a	Rattus norvegicus cyclin-dependent kinase inhibitor 1A (Cdkn1a), mRNA [NM_080782]	114851
A_42_P522899	4.78e-12	-1.57622					1.51272	3.10055	3.20948	2.065	Tgfb1	Rattus norvegicus transforming growth factor, beta 1 (Tgfb1), mRNA [NM_021578]	59086
A_44_P323404	1.57e-10							-2.15043	-2.48012	-3.11666	Cntf	Rattus norvegicus ciliary neurotrophic factor (Cntf), mRNA [NM_013166]	25707
A_44_P164512	0.000763261							1.54044	3.03335		Stat1	Rattus norvegicus signal transducer and activator of transcription 1 (Stat1), transcript variant alpha, mRNA [NM_032612]	25124
A_42_P695401	1.25e-11	7.3545	16.0117	36.803	40.7887	40.7548	16.9054	3.72067	4.89106	3.08785	Ccl2	Rattus norvegicus chemokine (C-C motif) ligand 2 (Ccl2), mRNA [NM_031530]	24770
A_44_P316239	4.24e-08				1.70607	2.20759	2.37902	3.19511	3.04009	1.69971	Lyn	Rattus norvegicus Yamaguchi sarcoma viral (v-yes-1) oncogene homolog (Lyn), mRNA [NM_030857]	81515
A_44_P531908	1.16e-05						-1.70535	-2.05033	-2.09262	-3.3074	Uts2	Rattus norvegicus urotensin 2 (Uts2), mRNA [NM_019160]	29180
A_42_P527141	8.1e-12							3.26435	3.24513	2.46425	Foxm1	Rattus norvegicus forkhead box M1 (Foxm1), mRNA [NM_031633]	58921
A_44_P556989	6.73e-15					1.99498	3.91369	12.0049	12.5118	10.4321	Ngfr	Rattus norvegicus nerve growth factor receptor (TNFR superfamily, member 16) (Ngfr), mRNA [NM_012610]	24596
A_44_P367525	3.77e-05		-1.67656				1.59627	4.49626	4.55451	2.6659	Hgf	Rattus norvegicus hepatocyte growth factor (Hgf), mRNA [NM_017017]	24446
A_42_P493380	1.48e-08	2.44062	3.98974	4.37689	4.09222	3.93971	2.91038	1.65756			Myc	Rattus norvegicus myelocytomatosis viral oncogene homolog (avian) (Myc), mRNA [NM_012603]	24577
A_44_P310168	4.67e-11					-1.88744	-2.11126	-3.38604	-3.83608	-4.14376	Tgfa	Rattus norvegicus transforming growth factor alpha (Tgfa), mRNA [NM_012671]	24827
A_43_P13320	1.53e-06	1.57302		1.51296				3.99562	8.70502	8.80675	Ifng	Rattus norvegicus interferon gamma (Ifng), mRNA [NM_138880]	25712
A_42_P741027	4.44e-12	3.93215	3.74631					1.83881	2.08481	2.32001	Jun	Rattus norvegicus Jun oncogene (Jun), mRNA [NM_021835]	24516
A_43_P12186	6.01e-07	-2.68011	-3.3077	1.92599	3.01896	1.56027	2.75188	3.47486	2.86125	2.95576	Btc	Rattus norvegicus betacellulin (Btc), mRNA [NM_022256]	64022
A_44_P486914	2.35e-06		-1.84558	-3.41395	-2.01724	-2.72613	-1.7746				Fgf9	Rattus norvegicus fibroblast growth factor 9 (Fgf9), mRNA [NM_012952]	25444
A_44_P529426	3.52e-09					-1.53	-1.94518	-3.99552	-4.46211	-4.59752	Erbb4	Rattus norvegicus v-erb-a erythroblastic leukemia viral oncogene homolog 4 (avian) (Erbb4), mRNA [NM_021687]	59323
A_44_P1004323	5.26e-15						1.71233	3.23878	3.88927	3.47564	Col18a1	Collagen type XVIII, alpha (I) chain (Fragment). [Source:Uniprot/SPTREMBL;Acc:Q9WUW5] [ENSRNOT00000045315]	85251
A_44_P994692	1.82e-09					1.68205		6.94745	11.7382	10.784	Zap70	Rattus norvegicus zeta-chain (TCR) associated protein kinase 70 (Zap70), mRNA [NM_001012002]	301348
A_44_P538357	2.42e-09			-1.66257			-1.89914	-3.18549	-3.3457	-3.23663	Bmp4	Rattus norvegicus bone morphogenetic protein 4 (Bmp4), mRNA [NM_012827]	25296
A_43_P11616	1.79e-13	3.89637	4.56638	2.13643	1.77801	1.50036					Atf3	Rattus norvegicus activating transcription factor 3 (Atf3), mRNA [NM_012912]	25389
A_42_P791677	6.69e-13		2.46895	19.1898	51.0513	40.6551	19.8453	12.3712	6.41251	4.38856	Areg	Rattus norvegicus amphiregulin (Areg), mRNA [NM_017123]	29183
A_44_P531414	1.03e-10			1.53937	1.80162	2.28998	3.45035	6.14571	5.64635	3.23514	Il18	Rattus norvegicus IFN-gamma-inducing factor IL-18 (Il18) mRNA, complete cds [AY077842]	29197
A_44_P381917	7.65e-10		2.92559	12.2525	7.93948	7.59421	3.19299	3.2342	2.70339		Sphk1	Rattus norvegicus sphingosine kinase 1 (Sphk1), mRNA [NM_133386]	170897
A_44_P517012	3.37e-08					1.96292	2.15268	3.89281	3.73797	2.76761	Rac2	Rattus norvegicus RAS-related C3 botulinum substrate 2 (Rac2), mRNA [NM_001008384]	366957
A_43_P16160	1.13e-07			-1.53995	-1.78997	-2.98556	-1.71081	1.71874	3.31891	1.94888	Cenpf	LEK1 (Fragment). [Source:Uniprot/SPTREMBL;Acc:Q925D5] [ENSRNOT00000004525]	257649
A_44_P423704	7.25e-06	1.57164	1.67369	1.54064	4.13334	6.07501	6.05307	4.36118	4.48638	3.00342	Shh	Rattus norvegicus sonic hedgehog homolog (Drosophila) (Shh), mRNA [NM_017221]	29499
A_43_P21641	8.81e-07	2.31836			1.6566		3.39315	9.77452	11.8255	8.30655	Hcls1	Rattus norvegicus hematopoietic cell specific Lyn substrate 1 (Hcls1), mRNA [NM_001011898]	288077
A_43_P16025	0.00389985		-1.68734	1.55764	2.47369	3.28486	3.72051	3.66706	3.46909	2.60151	Il4	Rattus norvegicus interleukin 4 (Il4), mRNA [NM_201270]	287287
A_43_P15962	5.92e-11		-1.50025	-1.83458		-1.87532	2.84872	6.22526	4.33705	2.52424	Ccna2	Rattus norvegicus cyclin A2 (Ccna2), mRNA [NM_053702]	114494
A_44_P555271	6.32e-07		5.85075	5.41359	14.2175	35.1901	28.4151	101.931	126.185	225.136	Mmp12	Rattus norvegicus matrix metallopeptidase 12 (Mmp12), mRNA [NM_053963]	117033
A_44_P432452	5e-13						-2.00893	-3.19437	-3.71978	-4.05172	Akr1b4	Rattus norvegicus aldo-keto reductase family 1, member B4 (aldose reductase) (Akr1b4), mRNA [NM_012498]	24192
A_44_P175240	5.86e-09				2.15045	2.16555	2.05391	3.07251	1.82775		Cyp7b1	Cytochrome P450 7B1 (EC 1.14.13.100) (25-hydroxycholesterol 7-alpha- hydroxylase) (Oxysterol 7-alpha-hydroxylase) (HCT-1) (Fragment). [Source:Uniprot/SWISSPROT;Acc:Q63688] [ENSRNOT00000013116]	25429
A_44_P387429	1.22e-06			-1.68854		-1.77858	-2.09998	-1.95722	-3.02576	-3.55446	Hrh3	Rattus norvegicus histamine receptor H3 (Hrh3), mRNA [NM_053506]	85268
A_44_P426638	5.5e-10			4.36018	5.79623	4.63355	3.28529	2.3101	2.32198	1.72031	Osmr	Rattus norvegicus oncostatin M receptor (Osmr), mRNA [NM_001005384]	310132
A_42_P461587	7.62e-11			3.74072	7.0274	6.3166	2.81383	1.75149	1.72396		Ngfb	Beta-nerve growth factor precursor (Beta-NGF). [Source:Uniprot/SWISSPROT;Acc:P25427] [ENSRNOT00000022200]	310738
A_44_P1039128	0.0080132	1.97702	4.10564	5.66009	2.42392	2.7263		4.26963	8.60589	2.73438	Cxcl10	Rattus norvegicus chemokine (C-X-C motif) ligand 10 (Cxcl10), mRNA [NM_139089]	245920
A_44_P118970	5.76e-05				-1.86571	-2.062	-3.07224	-1.79013	-1.84734	-2.92836	Il12a	Rattus norvegicus interleukin 12a (Il12a), mRNA [NM_053390]	84405
A_43_P11650	0.00581924	1.5517		3.29568		1.91592	2.01677		1.50098		Pax6	Rattus norvegicus paired box gene 6 (Pax6), mRNA [NM_013001]	25509
A_44_P151156	2.05e-08		3.54213		5.24541	10.9133	22.6945	54.7567	71.4291	23.7062	Kng1	Rattus norvegicus kininogen 1 (Kng1), mRNA [NM_012696]	24903
A_44_P157222	6.07e-09			1.5315	1.93914	1.74926	1.86883	3.0281	2.46506	1.72681	Tgif	Rattus norvegicus TG interacting factor (Tgif), mRNA [NM_001015020]	316742
A_42_P679371	1.28e-08				2.06814	2.591	2.9047	4.04815	4.6899	3.82302	Coro1a	Rattus norvegicus coronin, actin binding protein 1A (Coro1a), mRNA [NM_130411]	155151
A_44_P543428	7.47e-09		1.7772	10.827	18.6411	16.6096	6.59942		1.56905		Il8rb	Rattus norvegicus interleukin 8 receptor, beta (Il8rb), mRNA [NM_017183]	29385
A_43_P15978	9.19e-11					-1.73503	-2.6803	-6.22575	-7.01475	-11.4448	Fgf4	Rattus norvegicus fibroblast growth factor 4 (Fgf4), mRNA [NM_053809]	116499
A_44_P247880	5.98e-08	-1.60758	1.52351	12.0926	12.7778	4.92166			1.55002		Csf2	Granulocyte-macrophage colony-stimulating factor (GM-CSF) (Colony- stimulating factor) (CSF). [Source:Uniprot/SWISSPROT;Acc:P48750] [ENSRNOT00000032333]	116630
A_43_P16037	1.61e-08						-1.6259	-2.53175	-3.06479	-1.50067	PRKCQ	Protein kinase C theta type (EC 2.7.11.13) (nPKC-theta). [Source:Uniprot/SWISSPROT;Acc:Q9WTQ0] [ENSRNOT00000025901]	85420
A_44_P344492	7.74e-10			1.52719	2.18921			4.69898	6.77228	5.90438	Stat4	Rattus norvegicus signal transducer and activator of transcription 4 (Stat4), mRNA [NM_001012226]	367264
A_44_P540992	3.41e-08		1.82879	3.98269	15.59	16.2535	1.54193				Ereg	Rattus norvegicus epiregulin (Ereg), mRNA [NM_021689]	59325
A_43_P12413	1.03e-10						2.01818	3.17816	3.06753	2.33326	Cyba	Rattus norvegicus cytochrome b-245, alpha polypeptide (Cyba), mRNA [NM_024160]	79129
A_44_P293904	9.06e-10						2.99104	5.21513	3.43994	2.60006	Syk	Rattus norvegicus spleen tyrosine kinase (Syk), mRNA [NM_012758]	25155
A_44_P452261	2.62e-05	3.38896	2.12575	2.9559	3.30428	2.08054		3.17539	5.38346	3.16967	Il2ra	Rattus norvegicus interleukin 2 receptor, alpha chain (Il2ra), mRNA [NM_013163]	25704
A_44_P517880	6.23e-11							-1.89911	-2.93188	-3.01921	Fgf1	Rattus norvegicus fibroblast growth factor 1 (Fgf1), mRNA [NM_012846]	25317
A_43_P11574	1.16e-07	1.6474	1.69265				1.53144	4.13705	4.4612	4.04538	St8sia1	Rattus norvegicus ST8 alpha-N-acetyl-neuraminide alpha-2,8-sialyltransferase 1 (St8sia1), mRNA [NM_012813]	25280
A_44_P233932	5.04e-08	1.83855						-3.55239	-2.22499	-1.90527	Notch1	Neurogenic locus notch homolog protein 1 precursor (Notch 1) [Contains: Notch 1 extracellular truncation; Notch 1 intracellular domain]. [Source:Uniprot/SWISSPROT;Acc:Q07008] [ENSRNOT00000026212]	25496
A_44_P452222	7.47e-09	-1.84402	-1.9368	-1.54651			2.51995	10.2078	8.97317	5.04787	Itgal	Rattus norvegicus integrin alpha L (Itgal), mRNA [NM_001033998]	308995
A_44_P508280	1.47e-07		-1.99059			1.73164	2.29434	4.46991	1.78734		Htr2a	5-hydroxytryptamine 2A receptor (5-HT-2A) (Serotonin receptor 2A) (5- HT-2). [Source:Uniprot/SWISSPROT;Acc:P14842] [ENSRNOT00000013408]	29595
A_42_P794613	1.33e-11				-1.50091	-1.54315		-3.45222	-3.98562	-3.46064	Mvd	Rattus norvegicus mevalonate (diphospho) decarboxylase (Mvd), mRNA [NM_031062]	81726
A_43_P11765	4.64e-05			2.03583	1.913	2.71599	2.27939	3.60509	3.67648	1.95786	Casr	Rattus norvegicus calcium-sensing receptor (Casr), mRNA [NM_016996]	24247
A_44_P193446	2.23e-05						3.19501	4.03214	2.62002	1.57148	Cd38	Rattus norvegicus CD38 antigen (Cd38), mRNA [NM_013127]	25668
A_42_P580844	1.14e-12			-1.51638	-1.60197	-1.66151	2.25059	4.65176	4.45123	3.3738	Cdc2a	Rattus norvegicus cell division cycle 2 homolog A (S. pombe) (Cdc2a), mRNA [NM_019296]	54237
A_44_P344119	9.41e-09	-1.50323			3.07077	4.04794	3.12532	4.32484	3.45175	2.81177	Cd80	Rattus norvegicus CD80 antigen (Cd80), mRNA [NM_012926]	25408
A_44_P421534	6.73e-13						2.71188	3.59364	3.73726	2.69907	Aif1	Rattus norvegicus allograft inflammatory factor 1 (Aif1), mRNA [NM_017196]	29427
A_44_P452261	2.62e-05	3.38896	2.12575	2.9559	3.30428	2.08054		3.17539	5.38346	3.16967	Il2ra	Rattus norvegicus interleukin 2 receptor, alpha chain (Il2ra), mRNA [NM_013163]	25704
GO:0008285 negative regulation of cell proliferation
ProbeName	FDR(False discovery rate )	0.5h(Fold change)	1h(Fold change)	3h(Fold change)	6h(Fold change)	9h(Fold change)	1d(Fold change)	4d(Fold change)	7d(Fold change)	14d(Fold change)	GeneSymbol	Description	EntrezGene
A_42_P768024	3.22e-09		-1.51877					3.19058	4.34438	4.68118	Spn	Rat mRNA for leukosialin [Y00090]	24796
A_44_P371339	6.47e-14	49.3882	127.462	396.061	446.259	354.902	46.2914	22.4121	18.6489	7.7418	Il6	Rattus norvegicus interleukin 6 (Il6), mRNA [NM_012589]	24498
A_44_P230320	1.98e-08	6.11915	6.36526	10.6166	20.5396	15.9552	5.5365	2.6725	3.59937	2.92748	Il1b	Rattus norvegicus interleukin 1 beta (Il1b), mRNA [NM_031512]	24494
A_42_P614175	1.52e-09		1.90213	1.99561			-3.00321	-1.53398	-2.14117	-2.96879	Gal	Rattus norvegicus galanin (Gal), mRNA [NM_033237]	29141
A_43_P13272	5.92e-10	1.79502	1.8901	2.29708	2.25605	2.69053	-1.50501	-4.34005	-3.73836	-3.92406	Agt	Rattus norvegicus angiotensinogen (serpin peptidase inhibitor, clade A, member 8) (Agt), mRNA [NM_134432]	24179
A_44_P472989	6.88e-08	6.08146	3.5755	2.32353	2.85371	2.37452					Ptgs2	Rattus norvegicus prostaglandin-endoperoxide synthase 2 (Ptgs2), mRNA [NM_017232]	29527
A_44_P914438	8.14e-11			4.6371	3.21771	3.13132	1.51002	2.22593	1.87689		Cdkn1a	Rattus norvegicus cyclin-dependent kinase inhibitor 1A (Cdkn1a), mRNA [NM_080782]	114851
A_42_P522899	4.78e-12	-1.57622					1.51272	3.10055	3.20948	2.065	Tgfb1	Rattus norvegicus transforming growth factor, beta 1 (Tgfb1), mRNA [NM_021578]	59086
A_44_P515211	6.73e-12				-1.74541	-2.33525	-3.33842	-3.64792	-3.62309	-3.26511	Tnfsf15	Rattus norvegicus tumor necrosis factor (ligand) superfamily, member 15 (Tnfsf15), mRNA [NM_145765]	252878
A_44_P437896	7.76e-05				1.69677	1.63529	1.97924	2.62899	3.73756	2.56448	Bdnf	Rattus norvegicus brain derived neurotrophic factor (Bdnf), mRNA [NM_012513]	24225
A_43_P11472	3.73e-11			6.08788	13.0003	11.3556	18.7615	9.20203	3.53237	1.91093	Hmox1	Rattus norvegicus heme oxygenase (decycling) 1 (Hmox1), mRNA [NM_012580]	24451
A_44_P868963	5.77e-10			1.63741	1.69122	1.54218	1.50303	5.59197	13.1776	13.5517	Tnfrsf14	Rattus norvegicus tumor necrosis factor receptor superfamily, member 14 (herpesvirus entry mediator) (Tnfrsf14), mRNA [NM_001015034]	366518
A_43_P12926	1.15e-08			3.20681	4.13246	3.59271	2.45529	3.01415	2.29519		Cyp27b1	Rattus norvegicus cytochrome P450, family 27, subfamily b, polypeptide 1 (Cyp27b1), mRNA [NM_053763]	114700
A_44_P168405	2.06e-10			2.58697	3.99005	5.75392	6.16384	8.23816	4.8951	3.93716	Fcgr3	Rattus norvegicus Fc receptor, IgG, low affinity III (Fcgr3), mRNA [NM_053843]	116591
A_44_P441434	1.04e-11					-1.65507	-2.32743	-3.09388	-3.31278	-2.86449	Cav2	Rattus norvegicus caveolin 2 (Cav2), mRNA [NM_131914]	363425
A_43_P13320	1.53e-06	1.57302		1.51296				3.99562	8.70502	8.80675	Ifng	Rattus norvegicus interferon gamma (Ifng), mRNA [NM_138880]	25712
A_42_P741027	4.44e-12	3.93215	3.74631					1.83881	2.08481	2.32001	Jun	Rattus norvegicus Jun oncogene (Jun), mRNA [NM_021835]	24516
A_44_P198620	8.71e-09			2.66088	3.09298	2.84656	1.80622	1.13565			Nos3	Rattus norvegicus nitric oxide synthase 3, endothelial cell (Nos3), mRNA [NM_021838]	24600
A_44_P475159	3.18e-10							3.13348	3.68754	4.03804	Thy1	Rattus norvegicus thymus cell antigen 1, theta (Thy1), mRNA [NM_012673]	24832
A_44_P384213	0.00213991	4.92166	1.90581	2.46875	3.14823	3.3537	2.68483	1.55142	2.45293	1.61731	Il10	Rattus norvegicus interleukin 10 (Il10), mRNA [NM_012854]	25325
A_44_P546901	5.39e-05			-1.61081	-2.21245	-2.66466	-2.3094	-3.37159	-2.09798	-2.30516	Ar	Rattus norvegicus androgen receptor (Ar), mRNA [NM_012502]	24208
A_44_P293248	1.67e-05	2.633	1.84632		2.58862	3.11559	4.81857	2.08884			Dhcr24	24-dehydrocholesterol reductase [Source:RefSeq_peptide;Acc:NP_001073617] [ENSRNOT00000009402]	298298
A_44_P366142	7.11e-05	-2.7546	-1.58427	1.92218	-3.28394	-1.68853	-7.8994	-7.07769	-16.0936	-10.2796	Zbtb16	Rattus norvegicus zinc finger and BTB domain containing 16 (Zbtb16), mRNA [NM_001013181]	353227
A_44_P538357	2.42e-09			-1.66257			-1.89914	-3.18549	-3.3457	-3.23663	Bmp4	Rattus norvegicus bone morphogenetic protein 4 (Bmp4), mRNA [NM_012827]	25296
A_44_P394636	1.75e-10						1.84637	3.95569	3.64182	2.46894	Inpp5d	Rattus norvegicus inositol polyphosphate-5-phosphatase D (Inpp5d), mRNA [NM_019311]	54259
A_42_P627998	8.82e-11				1.6492	1.86862	3.0282	3.2839	4.08937	3.24621	Igfbp3	Rattus norvegicus insulin-like growth factor binding protein 3 (Igfbp3), mRNA [NM_012588]	24484
A_44_P423704	7.25e-06	1.57164	1.67369	1.54064	4.13334	6.07501	6.05307	4.36118	4.48638	3.00342	Shh	Rattus norvegicus sonic hedgehog homolog (Drosophila) (Shh), mRNA [NM_017221]	29499
A_42_P471271	5.79e-09						2.26099	3.31389	2.92196	2.35104	Ptpn6	Rattus norvegicus protein tyrosine phosphatase, non-receptor type 6 (Ptpn6), mRNA [NM_053908]	116689
A_43_P12274	2.8e-09			1.78549	3.64461	4.45876	7.57863	8.55391	6.07879	3.44255	Lst1	Rattus norvegicus leucocyte specific transcript 1 (Lst1), mRNA [NM_022634]	64569
A_44_P276120	0.000291954	1.51435	2.0677			2.08149	2.92845	3.99872	4.26915	2.8509	Kiss1r	Rattus norvegicus KISS1 receptor (Kiss1r), mRNA [NM_023992]	78976
A_44_P386602	9.28e-10			-1.60435	-1.6011	-2.00354		1.51947	1.94127		Brca2	Rattus norvegicus breast cancer 2 (Brca2), mRNA [NM_031542]	360254
A_44_P240781	8.69e-08					-1.7277	-2.09128	-2.88013	-3.01667	-2.07065	Cav	Rattus norvegicus caveolin (Cav), transcript variant 1, mRNA [NM_031556]	25404
A_43_P12079	7.92e-12			3.52174	8.33719	10.7514	1.70316				Ptges	Rattus norvegicus prostaglandin E synthase (Ptges), mRNA [NM_021583]	59103
A_42_P462771	4.78e-12						-1.54842	-2.64879	-3.74789	-2.67842	Cd9	Rattus norvegicus CD9 antigen (Cd9), mRNA [NM_053018]	24936
A_44_P118970	5.76e-05				-1.86571	-2.062	-3.07224	-1.79013	-1.84734	-2.92836	Il12a	Rattus norvegicus interleukin 12a (Il12a), mRNA [NM_053390]	84405
A_44_P716637	4.12e-05			-1.80239	-1.6873	-1.66698	-1.85622	-2.15427	-3.12021	-3.37392	Msx2	Rattus norvegicus msh homeo box homolog 2 (Drosophila) (Msx2), mRNA [NM_012982]	25483
A_44_P484969	5.59e-09							-1.80407	-2.67918	-4.14651	Fbxo2	Rattus norvegicus F-box only protein 2 (Fbxo2), mRNA [NM_053511]	85273
A_44_P510436	1.27e-06					-2.14952	-2.70212	-2.23517	-3.43972	-3.70295	Myr8	Rattus norvegicus myosin heavy chain Myr 8 (Myr8), mRNA [NM_138893]	192253
A_43_P11650	0.00581924	1.5517		3.29568		1.91592	2.01677		1.50098		Pax6	Rattus norvegicus paired box gene 6 (Pax6), mRNA [NM_013001]	25509
A_44_P151156	2.05e-08		3.54213		5.24541	10.9133	22.6945	54.7567	71.4291	23.7062	Kng1	Rattus norvegicus kininogen 1 (Kng1), mRNA [NM_012696]	24903
A_44_P157222	6.07e-09			1.5315	1.93914	1.74926	1.86883	3.0281	2.46506	1.72681	Tgif	Rattus norvegicus TG interacting factor (Tgif), mRNA [NM_001015020]	316742
A_42_P693821	3.24e-15		3.05735	65.361	91.627	78.6681	46.3116	32.3989	9.7869	3.30981	Fosl1	Rattus norvegicus fos-like antigen 1 (Fosl1), mRNA [NM_012953]	25445
A_44_P247081	9.36e-08	1.55806		1.9653	3.05699	4.0418	5.63919				Pla2g2a	Rattus norvegicus phospholipase A2, group IIA (platelets, synovial fluid) (Pla2g2a), mRNA [NM_031598]	29692
A_42_P735417	3.11e-10			2.72898	5.34157	8.43066	5.55396	4.41442	3.61368	3.48089	Fcgr2b	Rattus norvegicus Fc receptor, IgG, low affinity IIb (Fcgr2b), mRNA [NM_175756]	289211
A_44_P540992	3.41e-08		1.82879	3.98269	15.59	16.2535	1.54193				Ereg	Rattus norvegicus epiregulin (Ereg), mRNA [NM_021689]	59325
A_44_P452261	2.62e-05	3.38896	2.12575	2.9559	3.30428	2.08054		3.17539	5.38346	3.16967	Il2ra	Rattus norvegicus interleukin 2 receptor, alpha chain (Il2ra), mRNA [NM_013163]	25704
A_43_P12276	4.32e-05			1.65895	2.74588	2.44967	2.32505	8.20469	13.0702	9.73633	Vax1	Rattus norvegicus ventral anterior homeobox 1 (Vax1), mRNA [NM_022636]	64571
A_43_P11792	2.83e-11			2.50301	4.01552	4.60568	2.90767		1.60734		Sod2	Rattus norvegicus superoxide dismutase 2, mitochondrial (Sod2), mRNA [NM_017051]	24787
A_44_P294838	4.91e-09	1.52007	1.78787	2.57272	24.8036	21.5976	4.59396	7.25887	3.95288	1.59446	Il1a	Rattus norvegicus interleukin 1 alpha (Il1a), mRNA [NM_017019]	24493
A_43_P14233	3.3e-10				-1.52126	-1.72848		4.0211	3.47681	2.43218	Pttg1	Rattus norvegicus pituitary tumor-transforming 1 (Pttg1), mRNA [NM_022391]	64193
A_42_P787160	5.88e-14	-1.86837		-1.57782	-1.94588	-1.8603	-2.00114	5.77416	7.35136	7.00221	Ptprv	Rattus norvegicus protein tyrosine phosphatase, receptor type, V (Ptprv), mRNA [NM_033099]	64576
A_44_P1016829	1.86e-08	2.03164	5.64524	5.05278	4.6312	3.85692	2.29736		2.41054		Trib1	Rattus norvegicus tribbles homolog 1 (Drosophila) (Trib1), mRNA [NM_023985]	78969

## Sheet: S3.6
Table S3.6. The fold change of key regulatory genes involved in cell death
GO:0008219 cell death
ProbeName	FDR(False discovery rate )	0.5h(Fold change)	1h(Fold change)	3h(Fold change)	6h(Fold change)	9h(Fold change)	1d(Fold change)	4d(Fold change)	7d(Fold change)	14d(Fold change)	GeneSymbol	Description	EntrezGene
A_42_P458530	1.13e-07			1.89394	3.86978	4.12207	4.83869	5.52256	4.7221	2.54791	Ripk3	Rattus norvegicus receptor-interacting serine-threonine kinase 3 (Ripk3), mRNA [NM_139342]	246240
A_42_P733671	0.000191946	-1.61516	-1.5785	-2.43769	-1.98442	-3.27731	-4.59901	-2.04275			Tnfsf10	Rattus norvegicus tumor necrosis factor (ligand) superfamily, member 10 (Tnfsf10), mRNA [NM_145681]	246775
A_44_P409820	3.36e-11				1.05781	-1.11037	-1.53125	3.89313	6.25141	6.4132	Faslg	Rattus norvegicus Fas ligand (TNF superfamily, member 6) (Faslg), mRNA [NM_012908]	25385
A_44_P371339	6.47e-14	49.3882	127.462	396.061	446.259	354.902	46.2914	22.4121	18.6489	7.7418	Il6	Rattus norvegicus interleukin 6 (Il6), mRNA [NM_012589]	24498
A_44_P351211	4.17e-07		1.95522	2.21839	3.21398	3.21639	2.49263	1.95514	2.69889	1.87637	Phlda1	Rattus norvegicus pleckstrin homology-like domain, family A, member 1 (Phlda1), mRNA [NM_017180]	29380
A_42_P522899	4.78e-12	-1.57622					1.51272	3.10055	3.20948	2.065	Tgfb1	Rattus norvegicus transforming growth factor, beta 1 (Tgfb1), mRNA [NM_021578]	59086
A_44_P515211	6.73e-12				-1.74541	-2.33525	-3.33842	-3.64792	-3.62309	-3.26511	Tnfsf15	Rattus norvegicus tumor necrosis factor (ligand) superfamily, member 15 (Tnfsf15), mRNA [NM_145765]	252878
A_43_P11472	3.73e-11			6.08788	13.0003	11.3556	18.7615	9.20203	3.53237	1.91093	Hmox1	Rattus norvegicus heme oxygenase (decycling) 1 (Hmox1), mRNA [NM_012580]	24451
A_44_P556989	6.73e-15					1.99498	3.91369	12.0049	12.5118	10.4321	Ngfr	Rattus norvegicus nerve growth factor receptor (TNFR superfamily, member 16) (Ngfr), mRNA [NM_012610]	24596
A_44_P109503	1.69e-05			1.5198				4.90112	12.0684	7.09415	Gzmb	Rattus norvegicus granzyme B (Gzmb), mRNA [NM_138517]	171528
A_42_P493380	1.48e-08	2.44062	3.98974	4.37689	4.09222	3.93971	2.91038	1.65756			Myc	Rattus norvegicus myelocytomatosis viral oncogene homolog (avian) (Myc), mRNA [NM_012603]	24577
A_44_P533794	8.44e-08			2.1854	2.55921	3.00019	2.23169	2.60835	2.59046	1.86752	Tnfrsf1b	Rattus norvegicus tumor necrosis factor receptor superfamily, member 1b (Tnfrsf1b), mRNA [NM_130426]	156767
A_43_P13320	1.53e-06	1.57302		1.51296				3.99562	8.70502	8.80675	Ifng	Rattus norvegicus interferon gamma (Ifng), mRNA [NM_138880]	25712
A_42_P741027	4.44e-12	3.93215	3.74631					1.83881	2.08481	2.32001	Jun	Rattus norvegicus Jun oncogene (Jun), mRNA [NM_021835]	24516
A_44_P237886	1.29e-05			2.4452	2.46465	2.3738	3.44449	4.37837	2.85697	2.25356	Vdac1	Rattus norvegicus voltage-dependent anion channel 1 (Vdac1), mRNA [NM_031353]	83529
A_44_P210173	3.31e-11			5.38093	7.03917	7.18409	4.90172	4.84329	4.33588	3.97952	Tnfrsf12a	Rattus norvegicus tumor necrosis factor receptor superfamily, member 12a (Tnfrsf12a), mRNA [NM_181086]	302965
A_44_P508055	5.96e-08				1.6758			3.04554	3.25662	2.54186	Bcl2l11	Rattus norvegicus BCL2-like 11 (apoptosis facilitator) (Bcl2l11), transcript variant 3, mRNA [NM_171988]	64547
A_44_P394636	1.75e-10						1.84637	3.95569	3.64182	2.46894	Inpp5d	Rattus norvegicus inositol polyphosphate-5-phosphatase D (Inpp5d), mRNA [NM_019311]	54259
A_44_P100975	0.00604187	1.65366	1.90586	1.6955		2.682	3.15451	2.44131	2.52005	2.27539	Litaf	Rattus norvegicus similar to TBX1 protein (LOC363537), mRNA [XM_343856]	65161
A_44_P400494	1.34e-09				3.61153	3.12176	5.34607	3.73157	2.57359		Krt1-18	Rattus norvegicus keratin complex 1, acidic, gene 18 (Krt1-18), mRNA [NM_053976]	294853
A_44_P311364	1.94e-09			1.9407	9.52935	22.4104	86.1311	31.2558	6.53118	3.11675	Clca2	Rattus norvegicus chloride channel calcium activated 2 (Clca2), mRNA [NM_001013202]	362052
A_44_P423704	7.25e-06	1.57164	1.67369	1.54064	4.13334	6.07501	6.05307	4.36118	4.48638	3.00342	Shh	Rattus norvegicus sonic hedgehog homolog (Drosophila) (Shh), mRNA [NM_017221]	29499
A_44_P426558	8.71e-05	1.5623		1.5041	1.78576	2.45684	3.45807	2.17003	1.56686	1.53892	Hspd1	Rattus norvegicus heat shock protein 1 (chaperonin) (Hspd1), mRNA [NM_022229]	63868
A_44_P1057690	0.000222123		-1.69042	-1.69686	-2.82885	-3.9555	-2.59692	-1.50491			Dnase1l3	Rattus norvegicus deoxyribonuclease I-like 3 (Dnase1l3), mRNA [NM_053907]	116687
A_44_P170382	2.1e-11							2.28213	3.55626	2.96478	Slc18a2	Rattus norvegicus solute carrier family 18 (vesicular monoamine), member 2 (Slc18a2), mRNA [NM_013031]	25549
A_44_P512996	5.28e-10						-2.91216	-3.69069	-3.27717	-2.65652	Aldoc	Rattus norvegicus aldolase C (Aldoc), mRNA [NM_012497]	24191
A_44_P391982	2.87e-09							-2.40969	-3.49317	-3.90521	Mmd	Rattus norvegicus monocyte to macrophage differentiation-associated (Mmd), mRNA [NM_001007673]	303439
A_44_P365379	2.25e-08	2.48551	3.83798	2.58661	2.00816	1.7914					Gadd45g	Rattus norvegicus growth arrest and DNA-damage-inducible 45 gamma (Gadd45g), mRNA [NM_001077640]	291005
A_42_P461587	7.62e-11			3.74072	7.0274	6.3166	2.81383	1.75149	1.72396		Ngfb	Beta-nerve growth factor precursor (Beta-NGF). [Source:Uniprot/SWISSPROT;Acc:P25427] [ENSRNOT00000022200]	310738
A_44_P994492	2.59e-12							-2.83962	-3.09497	-3.72208	Ddah1	Rattus norvegicus dimethylarginine dimethylaminohydrolase 1 (Ddah1), mRNA [NM_022297]	64157
A_44_P550237	1.24e-09	-1.60917				-1.54382	-2.06516	-3.26178	-6.27426	-3.78385	Mapt	Rattus norvegicus microtubule-associated protein tau (Mapt), mRNA [NM_017212]	29477
A_44_P395885	7.3e-08						1.87386	5.12371	3.3001	2.31166	Cdkn2a	Rattus norvegicus cyclin-dependent kinase inhibitor 2A (Cdkn2a), mRNA [NM_031550]	25163
A_43_P10020	1.69e-09			1.62525	2.52086	3.18517	3.02718	4.98649	4.33052	3.46572	Lyz	Rattus norvegicus lysozyme (Lyz), mRNA [NM_012771]	25211
A_42_P663871	6.8e-06		-1.82629					3.83469	8.62652	7.20883	Gzma	Rattus norvegicus granzyme A (Gzma), mRNA [NM_153468]	266708
A_44_P274130	0.00923027	-4.43709	-4.1408	-2.48175	-2.39092	-1.54867					C9	Rattus norvegicus complement component 9 (C9), mRNA [NM_057146]	117512
A_44_P543428	7.47e-09		1.7772	10.827	18.6411	16.6096	6.59942		1.56905		Il8rb	Rattus norvegicus interleukin 8 receptor, beta (Il8rb), mRNA [NM_017183]	29385
A_42_P543774	9.83e-07			3.06301	1.85173	1.81881				-2.06836	Trib3	Rattus norvegicus tribbles homolog 3 (Drosophila) (Trib3), mRNA [NM_144755]	246273
A_44_P311771	4.35e-12			-1.97348	-1.85124	-2.08734	1.89183	4.26641	4.1186	2.60225	Bub1b	Rattus norvegicus similar to mitotic checkpoint protein kinase BUB1B (LOC362192), mRNA [XM_342494]	171576
A_44_P377266	1.32e-13			11.1827	24.1508	28.9002	77.9854	59.02	53.843	22.0103	Oldlr1	Rattus norvegicus oxidized low density lipoprotein (lectin-like) receptor 1 (Oldlr1), mRNA [NM_133306]	140914
A_44_P422523	4.57e-10					-1.52048	-2.51204	-4.44314	-3.2672	-4.28778	Faim2	Rattus norvegicus Fas apoptotic inhibitory molecule 2 (Faim2), mRNA [NM_144756]	246274
A_44_P452261	2.62e-05	3.38896	2.12575	2.9559	3.30428	2.08054		3.17539	5.38346	3.16967	Il2ra	Rattus norvegicus interleukin 2 receptor, alpha chain (Il2ra), mRNA [NM_013163]	25704
A_43_P11792	2.83e-11			2.50301	4.01552	4.60568	2.90767		1.60734		Sod2	Rattus norvegicus superoxide dismutase 2, mitochondrial (Sod2), mRNA [NM_017051]	24787
A_44_P339702	5.09e-06	2.25255	1.6241		-2.17716	-2.45663		-3.44574	-3.72599	-4.08128	Acvr1c	Rattus norvegicus activin A receptor, type IC (Acvr1c), mRNA [NM_139090]	245921
A_44_P496327	2.21e-05	-1.60634	-3.93192					4.98783	7.61926	7.82614	Prf1	Rattus norvegicus perforin 1 (pore forming protein) (Prf1), mRNA [NM_017330]	50669
A_44_P508280	1.47e-07		-1.99059			1.73164	2.29434	4.46991	1.78734		Htr2a	5-hydroxytryptamine 2A receptor (5-HT-2A) (Serotonin receptor 2A) (5- HT-2). [Source:Uniprot/SWISSPROT;Acc:P14842] [ENSRNOT00000013408]	29595
A_44_P531770	3.49e-12			-2	-1.65867	-1.78245	2.27934	5.35339	4.25003	3.5775	Top2a	Rattus norvegicus topoisomerase (DNA) 2 alpha (Top2a), mRNA [NM_022183]	360243
A_44_P1042952	8.51e-10					-3.50674	-7.29135	-8.56594	-14.588	-7.11739	Bid3	Rattus norvegicus BH3 interacting (with BCL2 family) domain, apoptosis agonist (Bid3), mRNA [NM_057130]	117271
A_44_P522318	5.63e-06	2.12187	2.00128	2.57654	3.0213	2.59907		-2.07794	-2.04173	-2.37445	Gpr109a	Rattus norvegicus G protein-coupled receptor 109A (Gpr109a), mRNA [NM_181476]	353250
A_44_P472442	1.44e-10						-1.55253	-2.12247	-3.33935	-2.47096	Bnip3	Rattus norvegicus BCL2/adenovirus E1B 19 kDa-interacting protein 3 (Bnip3), mRNA [NM_053420]	84480
A_44_P298049	2.75e-12					1.61155	3.93329	9.49337	6.61223	3.24148	Ncf1	Rattus norvegicus neutrophil cytosolic factor 1 (Ncf1), mRNA [NM_053734]	114553
A_44_P868714	6.84e-07					-1.57175		2.72623	3.99022	3.89037	Gata6	PREDICTED: Rattus norvegicus GATA binding protein 6 (Gata6), mRNA [XM_001072268]	29300
A_44_P237153	6.29e-09	1.71779					3.34452	12.5039	9.20788	7.7551	Birc5	Rattus norvegicus baculoviral IAP repeat-containing 5 (Birc5), mRNA [NM_022274]	64041
GO:0010942 positive regulation of cell death
ProbeName	FDR(False discovery rate )	0.5h(Fold change)	1h(Fold change)	3h(Fold change)	6h(Fold change)	9h(Fold change)	1d(Fold change)	4d(Fold change)	7d(Fold change)	14d(Fold change)	GeneSymbol	Description	EntrezGene
A_42_P458530	1.13e-07			1.89394	3.86978	4.12207	4.83869	5.52256	4.7221	2.54791	Ripk3	Rattus norvegicus receptor-interacting serine-threonine kinase 3 (Ripk3), mRNA [NM_139342]	246240
A_42_P733671	0.000191946	-1.61516	-1.5785	-2.43769	-1.98442	-3.27731	-4.59901	-2.04275			Tnfsf10	Rattus norvegicus tumor necrosis factor (ligand) superfamily, member 10 (Tnfsf10), mRNA [NM_145681]	246775
A_42_P768024	3.22e-09		-1.51877					3.19058	4.34438	4.68118	Spn	Rat mRNA for leukosialin [Y00090]	24796
A_44_P409820	3.36e-11						-1.53125	3.89313	6.25141	6.4132	Faslg	Rattus norvegicus Fas ligand (TNF superfamily, member 6) (Faslg), mRNA [NM_012908]	25385
A_44_P230320	1.98e-08	6.11915	6.36526	10.6166	20.5396	15.9552	5.5365	2.6725	3.59937	2.92748	Il1b	Rattus norvegicus interleukin 1 beta (Il1b), mRNA [NM_031512]	24494
A_42_P614175	1.52e-09		1.90213	1.99561			-3.00321	-1.53398	-2.14117	-2.96879	Gal	Rattus norvegicus galanin (Gal), mRNA [NM_033237]	29141
A_43_P13272	5.92e-10	1.79502	1.8901	2.29708	2.25605	3	-1.50501	-4.34005	-3.73836	-3.92406	Agt	Rattus norvegicus angiotensinogen (serpin peptidase inhibitor, clade A, member 8) (Agt), mRNA [NM_134432]	24179
A_42_P627998	8.82e-11				1.6492	1.86862	3.0282	3.2839	4.08937	3.24621	Igfbp3	Rattus norvegicus insulin-like growth factor binding protein 3 (Igfbp3), mRNA [NM_012588]	24484
A_44_P472989	6.88e-08	6.08146	3.5755	2.32353	2.85371	2.37452					Ptgs2	Rattus norvegicus prostaglandin-endoperoxide synthase 2 (Ptgs2), mRNA [NM_017232]	29527
A_44_P914438	8.14e-11			4.6371	3.21771	3.13132	1.51002	2.22593	1.87689		Cdkn1a	Rattus norvegicus cyclin-dependent kinase inhibitor 1A (Cdkn1a), mRNA [NM_080782]	114851
A_42_P522899	4.78e-12	-1.57622					1.51272	3.10055	3.20948	2.065	Tgfb1	Rattus norvegicus transforming growth factor, beta 1 (Tgfb1), mRNA [NM_021578]	59086
A_43_P11472	3.73e-11			6.08788	13.0003	11.3556	18.7615	9.20203	3.53237	1.91093	Hmox1	Rattus norvegicus heme oxygenase (decycling) 1 (Hmox1), mRNA [NM_012580]	24451
A_44_P164512	0.000763261							1.54044	3.03335		Stat1	Rattus norvegicus signal transducer and activator of transcription 1 (Stat1), transcript variant alpha, mRNA [NM_032612]	25124
A_44_P556989	6.73e-15					1.99498	3.91369	12.0049	12.5118	10.4321	Ngfr	Rattus norvegicus nerve growth factor receptor (TNFR superfamily, member 16) (Ngfr), mRNA [NM_012610]	24596
A_44_P501112	7.55e-11		1.57519	4.4322	8.70146	18.0567	20.1956	18.4055	23.5982	5.39648	Mmp9	Rattus norvegicus matrix metallopeptidase 9 (Mmp9), mRNA [NM_031055]	81687
A_44_P109503	1.69e-05			1.5198				4.90112	12.0684	7.09415	Gzmb	Rattus norvegicus granzyme B (Gzmb), mRNA [NM_138517]	171528
A_42_P493380	1.48e-08	2.44062	3.98974	4.37689	4.09222	3.93971	2.91038	1.65756			Myc	Rattus norvegicus myelocytomatosis viral oncogene homolog (avian) (Myc), mRNA [NM_012603]	24577
A_43_P13320	1.53e-06	1.57302		1.51296				3.99562	8.70502	8.80675	Ifng	Rattus norvegicus interferon gamma (Ifng), mRNA [NM_138880]	25712
A_42_P741027	4.44e-12	3.93215	3.74631					1.83881	2.08481	2.32001	Jun	Rattus norvegicus Jun oncogene (Jun), mRNA [NM_021835]	24516
A_44_P247966	2.65e-11						-1.80798	-3.11131	-2.75363	-2.23624	Nell1	Rattus norvegicus NEL-like 1 (chicken) (Nell1), mRNA [NM_031069]	81733
A_44_P384213	0.00213991	4.92166	1.90581	2.46875	3.14823	3.3537	2.68483	1.55142	2.45293	1.61731	Il10	Rattus norvegicus interleukin 10 (Il10), mRNA [NM_012854]	25325
A_44_P409803	3.76e-10							6.59464	11.4415	10.1351	Cd5	Rattus norvegicus CD5 antigen (Cd5), mRNA [NM_019295]	54236
A_44_P386602	9.28e-10			-1.60435	-1.6011	-2.00354		1.51947	1.94127		Brca2	Rattus norvegicus breast cancer 2 (Brca2), mRNA [NM_031542]	360254
A_43_P12927	1.86e-10	6.5048	6.54091	2.00796				-2.29741	-1.75144	-2.19918	Dusp1	Rattus norvegicus dual specificity phosphatase 1 (Dusp1), mRNA [NM_053769]	114856
A_44_P366142	7.11e-05	-2.7546	-1.58427	1.92218	-3.28394	-1.68853	-7.8994	-7.07769	-16.0936	-10.2796	Zbtb16	Rattus norvegicus zinc finger and BTB domain containing 16 (Zbtb16), mRNA [NM_001013181]	353227
A_44_P1004323	5.26e-15						1.71233	3.23878	3.88927	3.47564	Col18a1	Collagen type XVIII, alpha (I) chain (Fragment). [Source:Uniprot/SPTREMBL;Acc:Q9WUW5] [ENSRNOT00000045315]	85251
A_44_P508055	5.96e-08				1.6758			3.04554	3.25662	2.54186	Bcl2l11	Rattus norvegicus BCL2-like 11 (apoptosis facilitator) (Bcl2l11), transcript variant 3, mRNA [NM_171988]	64547
A_44_P538357	2.42e-09			-1.66257			-1.89914	-3.18549	-3.3457	-3.23663	Bmp4	Rattus norvegicus bone morphogenetic protein 4 (Bmp4), mRNA [NM_012827]	25296
A_44_P465329	4.99e-11						-2.06604	-3.58943	-4.76979	-3.68024	Mal	Rattus norvegicus myelin and lymphocyte protein, T-cell differentiation protein (Mal), mRNA [NM_012798]	25263
A_44_P394636	1.75e-10						1.84637	3.95569	3.64182	2.46894	Inpp5d	Rattus norvegicus inositol polyphosphate-5-phosphatase D (Inpp5d), mRNA [NM_019311]	54259
A_44_P351211	4.17e-07		1.95522	2.21839	3.21398	3.21639	2.49263	1.95514	2.69889	1.87637	Phlda1	Rattus norvegicus pleckstrin homology-like domain, family A, member 1 (Phlda1), mRNA [NM_017180]	29380
A_44_P426558	8.71e-05	1.5623		1.5041	1.78576	2.45684	3.45807	2.17003	1.56686	1.53892	Hspd1	Rattus norvegicus heat shock protein 1 (chaperonin) (Hspd1), mRNA [NM_022229]	63868
A_44_P168405	2.06e-10		3	2.58697	3.99005	5.75392	6.16384	8.23816	4.8951	3.93716	Fcgr3	Rattus norvegicus Fc receptor, IgG, low affinity III (Fcgr3), mRNA [NM_053843]	116591
A_43_P11604	2e-07			1.62505				-4.13756		-1.74662	Timp3	Rattus norvegicus tissue inhibitor of metalloproteinase 3 (Sorsby fundus dystrophy, pseudoinflammatory) (Timp3), mRNA [NM_012886]	25358
A_44_P390495	2e-07			3.11198	3.1392	3.23254	2.42336	1.57834	2.08706		Gch	Rattus norvegicus GTP cyclohydrolase 1 (Gch), mRNA [NM_024356]	29244
A_42_P471271	5.79e-09						2.26099	3.31389	2.92196	2.35104	Ptpn6	Rattus norvegicus protein tyrosine phosphatase, non-receptor type 6 (Ptpn6), mRNA [NM_053908]	116689
A_44_P640828	1.87e-06							3.58911	1.76321		Tgfbr1	Rattus norvegicus transforming growth factor, beta receptor 1 (Tgfbr1), mRNA [NM_012775]	29591
A_42_P461587	7.62e-11			3.74072	7.0274	6.3166	2.81383	1.75149	1.72396		Ngfb	Beta-nerve growth factor precursor (Beta-NGF). [Source:Uniprot/SWISSPROT;Acc:P25427] [ENSRNOT00000022200]	310738
A_44_P994492	2.59e-12							-2.83962	-3.09497	-3.72208	Ddah1	Rattus norvegicus dimethylarginine dimethylaminohydrolase 1 (Ddah1), mRNA [NM_022297]	64157
A_43_P12266	8.38e-11	-1.81175	-1.77728	-2.03927	-1.90129	-2.12343	1.62211	3.10401	2.73325	2.10366	Bard1	Rattus norvegicus BRCA1 associated RING domain 1 (Bard1), mRNA [NM_022622]	64557
A_44_P118970	5.76e-05				-1.86571	-2.062	-3.07224	-1.79013	-1.84734	-2.92836	Il12a	Rattus norvegicus interleukin 12a (Il12a), mRNA [NM_053390]	84405
A_44_P716637	4.12e-05			-1.80239	-1.6873	-1.66698	-1.85622	-2.15427	-3.12021	-3.37392	Msx2	Rattus norvegicus msh homeo box homolog 2 (Drosophila) (Msx2), mRNA [NM_012982]	25483
A_43_P12162	1.76e-11				-1.50602	-1.8364	-2.40331	-4.14852	-5.2817	-4.9469	Ppp2r2b	Rattus norvegicus protein phosphatase 2 (formerly 2A), regulatory subunit B (PR 52), beta isoform (Ppp2r2b), mRNA [NM_022209]	60660
A_44_P459144	7.96e-07			2.58457	2.50148	2.93735	2.05544	1.50879	3.99093	4.56879	Inhba	Rattus norvegicus inhibin beta-A (Inhba), mRNA [NM_017128]	29200
A_44_P274130	0.00923027	-4.43709	-4.1408	-2.48175	-2.39092	-1.54867					C9	Rattus norvegicus complement component 9 (C9), mRNA [NM_057146]	117512
A_42_P693821	3.24e-15		3.05735	65.361	91.627	78.6681	46.3116	32.3989	9.7869	3.30981	Fosl1	Rattus norvegicus fos-like antigen 1 (Fosl1), mRNA [NM_012953]	25445
A_42_P735417	3.11e-10			2.72898	5.34157	8.43066	5.55396	4.41442	3.61368	3.48089	Fcgr2b	Rattus norvegicus Fc receptor, IgG, low affinity IIb (Fcgr2b), mRNA [NM_175756]	289211
A_44_P344492	7.74e-10			1.52719	2.18921			4.69898	6.77228	5.90438	Stat4	Rattus norvegicus signal transducer and activator of transcription 4 (Stat4), mRNA [NM_001012226]	367264
A_44_P476733	1.64e-12							-2.31254	-3.17217	-3.07373	Nqo1	Rattus norvegicus NAD(P)H dehydrogenase, quinone 1 (Nqo1), mRNA [NM_017000]	24314
A_44_P189496	9.81e-11				3.16325	5.09868	9.04506	5.26528	4.51523	3.25041	Fcgr1	Rattus norvegicus high-affinity immunoglobulin gamma Fc receptor I mRNA, partial cds. [AF416291]	295279
A_44_P491308	1.67e-05	-1.92328		2.16999	4.86896	2.99896	2.40125	2.01075			Cd44	Rattus norvegicus CD44 antigen (Cd44), mRNA [NM_012924]	25406
A_44_P452261	2.62e-05	3.38896	2.12575	2.9559	3.30428	2.08054		3.17539	5.38346	3.16967	Il2ra	Rattus norvegicus interleukin 2 receptor, alpha chain (Il2ra), mRNA [NM_013163]	25704
A_44_P233932	5.04e-08	1.83855						-3.55239	-2.22499	-1.90527	Notch1	Neurogenic locus notch homolog protein 1 precursor (Notch 1) [Contains: Notch 1 extracellular truncation; Notch 1 intracellular domain]. [Source:Uniprot/SWISSPROT;Acc:Q07008] [ENSRNOT00000026212]	25496
A_44_P531770	3.49e-12			-1.53677	-1.65867	-1.78245	2.27934	5.35339	4.25003	3.5775	Top2a	Rattus norvegicus topoisomerase (DNA) 2 alpha (Top2a), mRNA [NM_022183]	360243
A_44_P1042952	8.51e-10					-3.50674	-7.29135	-8.56594	-14.588	-7.11739	Bid3	Rattus norvegicus BH3 interacting (with BCL2 family) domain, apoptosis agonist (Bid3), mRNA [NM_057130]	117271
A_44_P522318	5.63e-06	2.12187	2.00128	2.57654	3.0213	2.59907		-2.07794	-2.04173	-2.37445	Gpr109a	Rattus norvegicus G protein-coupled receptor 109A (Gpr109a), mRNA [NM_181476]	353250
A_44_P472442	1.44e-10						-1.55253	-2.12247	-3.33935	-2.47096	Bnip3	Rattus norvegicus BCL2/adenovirus E1B 19 kDa-interacting protein 3 (Bnip3), mRNA [NM_053420]	84480
A_42_P470283	1.83e-05						-1.55676	-3.17176	-2.39036		Agtr2	Rattus norvegicus angiotensin II receptor, type 2 (Agtr2), mRNA [NM_012494]	24182
GO:0060548 negative regulation of cell death
ProbeName	FDR(False discovery rate )	0.5h(Fold change)	1h(Fold change)	3h(Fold change)	6h(Fold change)	9h(Fold change)	1d(Fold change)	4d(Fold change)	7d(Fold change)	14d(Fold change)	GeneSymbol	Description	EntrezGene
A_44_P435618	1.22e-10			1.50969	1.81875	1.51221			4.88844	3.55563	Ednrb	Rattus norvegicus endothelin receptor type B (Ednrb), mRNA [NM_017333]	50672
A_44_P461154	6.81e-12			2.20727	2.96527	3.14534	3.16323	2.15939	2.24371	1.55181	Timp1	Rattus norvegicus tissue inhibitor of metallopeptidase 1 (Timp1), mRNA [NM_053819]	116510
A_44_P371339	6.47e-14	49.3882	127.462	396.061	446.259	354.902	46.2914	22.4121	18.6489	7.7418	Il6	Rattus norvegicus interleukin 6 (Il6), mRNA [NM_012589]	24498
A_43_P13272	5.92e-10	1.79502	1.8901	2.29708	2.25605	2.69053	-1.50501	-4.34005	-3.73836	-3.92406	Agt	Rattus norvegicus angiotensinogen (serpin peptidase inhibitor, clade A, member 8) (Agt), mRNA [NM_134432]	24179
A_44_P401615	0.000534941		-1.73379	-2.73775	-5.14308	-3.37169	-2.31724	-4.14993	-4.25654	-2.53211	Esr1	Rattus norvegicus estrogen receptor 1 (Esr1), mRNA [NM_012689]	24890
A_44_P323404	1.57e-10							-2.15043	-2.48012	-3.11666	Cntf	Rattus norvegicus ciliary neurotrophic factor (Cntf), mRNA [NM_013166]	25707
A_44_P500961	8.81e-12		2.13866	16.5418	30.3358	22.5488	11.1176	3.72246	4.13415	1.95051	Gdnf	Rattus norvegicus glial cell line derived neurotrophic factor (Gdnf), mRNA [NM_019139]	25453
A_44_P437896	7.76e-05				1.69677	1.63529	1.97924	2.62899	3.73756	2.56448	Bdnf	Rattus norvegicus brain derived neurotrophic factor (Bdnf), mRNA [NM_012513]	24225
A_43_P11472	3.73e-11			6.08788	13.0003	11.3556	18.7615	9.20203	3.53237	1.91093	Hmox1	Rattus norvegicus heme oxygenase (decycling) 1 (Hmox1), mRNA [NM_012580]	24451
A_42_P695401	1.25e-11	7.3545	16.0117	36.803	40.7887	40.7548	16.9054	3.72067	4.89106	3.08785	Ccl2	Rattus norvegicus chemokine (C-C motif) ligand 2 (Ccl2), mRNA [NM_031530]	24770
A_44_P261444	2.81e-08	2.80307	2.83908	1.73237					-1.59619		Nfkbia	PREDICTED: Rattus norvegicus nuclear factor of kappa light chain gene enhancer in B-cells inhibitor, alpha (Nfkbia), mRNA [XM_343065]	25493
A_44_P556989	6.73e-15					1.99498	3.91369	12.0049	12.5118	10.4321	Ngfr	Rattus norvegicus nerve growth factor receptor (TNFR superfamily, member 16) (Ngfr), mRNA [NM_012610]	24596
A_44_P367525	3.77e-05		-1.67656				1.59627	4.49626	4.55451	2.6659	Hgf	Rattus norvegicus hepatocyte growth factor (Hgf), mRNA [NM_017017]	24446
A_43_P15252	3.09e-12						-1.76482	-3.73542	-4.81722	-2.37875	Col2a1	Rattus norvegicus procollagen, type II, alpha 1 (Col2a1), mRNA [NM_012929]	25412
A_44_P1017367	5.31e-05	1.75908			1.66333		-2.08174	-6.48983	-7.17702	-9.82429	Alb	Rattus norvegicus albumin (Alb), mRNA [NM_134326]	24186
A_44_P372587	2.53e-10	-1.52133	-1.6136	-1.83326	-1.99973		3.85126	9.78158	10.5329	5.45843	Cx3cr1	Rattus norvegicus chemokine (C-X3-C) receptor 1 (Cx3cr1), mRNA [NM_133534]	171056
A_43_P12384	1.11e-06		1.77019	3.44097	3.35115	3.00247	1.89764	2.41286	3.57402	2.47119	Birc3	Rattus norvegicus baculoviral IAP repeat-containing 3 (Birc3), mRNA [NM_023987]	78971
A_44_P265709	6.98e-10							6.10251	7.35778	5.52368	Il2rb	Rattus norvegicus interleukin 2 receptor, beta chain (Il2rb), mRNA [NM_013195]	25746
A_42_P493380	1.48e-08	2.44062	3.98974	4.37689	4.09222	3.93971	2.91038	1.65756			Myc	Rattus norvegicus myelocytomatosis viral oncogene homolog (avian) (Myc), mRNA [NM_012603]	24577
A_44_P310168	4.67e-11					-1.88744	-2.11126	-3.38604	-3.83608	-4.14376	Tgfa	Rattus norvegicus transforming growth factor alpha (Tgfa), mRNA [NM_012671]	24827
A_44_P475159	3.18e-10							3.13348	3.68754	4.03804	Thy1	Rattus norvegicus thymus cell antigen 1, theta (Thy1), mRNA [NM_012673]	24832
A_43_P12186	6.01e-07	-2.68011	-3.3077	1.92599	3.01896	1.56027	2.75188	3.47486	2.86125	2.95576	Btc	Rattus norvegicus betacellulin (Btc), mRNA [NM_022256]	64022
A_44_P384213	0.00213991	4.92166	1.90581	2.46875	3.14823	3.3537	2.68483	1.55142	2.45293	1.61731	Il10	Rattus norvegicus interleukin 10 (Il10), mRNA [NM_012854]	25325
A_44_P529455	0.00521301	-1.85074	-2.06978	-1.87056	-2.86616	-2.28902	-3.7551	-3.03101	-4.08235		Gnrh1	Rat SH-4 protein gene encoded opposite gonadotropin-releasing hormone (GnRH), complete cds. [M15527]	25194
A_44_P529426	3.52e-09					-1.53	-1.94518	-3.99552	-4.46211	-4.59752	Erbb4	Rattus norvegicus v-erb-a erythroblastic leukemia viral oncogene homolog 4 (avian) (Erbb4), mRNA [NM_021687]	59323
A_44_P381917	7.65e-10		2.92559	12.2525	7.93948	7.59421	3.19299	3.2342	2.70339		Sphk1	Rattus norvegicus sphingosine kinase 1 (Sphk1), mRNA [NM_133386]	170897
A_44_P462661	4.37e-11	1.73573	1.82807	13.0283	30.3348	29.9962	19.4018	10.5639	9.25986	6.94233	Il1rn	Rattus norvegicus interleukin 1 receptor antagonist (Il1rn), mRNA [NM_022194]	60582
A_44_P400494	1.34e-09				3.61153	3.12176	5.34607	3.73157	2.57359		Krt1-18	Rattus norvegicus keratin complex 1, acidic, gene 18 (Krt1-18), mRNA [NM_053976]	294853
A_43_P16160	1.13e-07			-1.53995	-1.78997	-2.98556	-1.71081	1.71874	3.31891	1.94888	Cenpf	LEK1 (Fragment). [Source:Uniprot/SPTREMBL;Acc:Q925D5] [ENSRNOT00000004525]	257649
A_44_P423704	7.25e-06	1.57164	1.67369	1.54064	4.13334	6.07501	6.05307	4.36118	4.48638	3.00342	Shh	Rattus norvegicus sonic hedgehog homolog (Drosophila) (Shh), mRNA [NM_017221]	29499
A_44_P426558	8.71e-05	1.5623		1.5041	1.78576	2.45684	3.45807	2.17003	1.56686	1.53892	Hspd1	Rattus norvegicus heat shock protein 1 (chaperonin) (Hspd1), mRNA [NM_022229]	63868
A_43_P16025	0.00389985		-1.68734	1.55764	2.47369	3.28486	3.72051	3.66706	3.46909	2.60151	Il4	Rattus norvegicus interleukin 4 (Il4), mRNA [NM_201270]	287287
A_44_P391057	3.09e-06			2.14037	2.55543	4.00279	2.02479	2.12085			Angptl4	Rattus norvegicus angiopoietin-like 4 (Angptl4), mRNA [NM_199115]	362850
A_44_P1042876	1.02e-12	2.62494	3.1482	2.7685	3.62577	2.98337	1.80545		-1.60846		Hspa1a	Rattus norvegicus heat shock 70kD protein 1A (Hspa1a), mRNA [NM_031971]	24472
A_42_P665879	4.97e-10						-1.97693	-2.79064	-3.04019	-2.26112	Atf5	Rattus norvegicus activating transcription factor 5 (Atf5), mRNA [NM_172336]	282840
A_42_P508984	0.00354505	1.7859		1.75515	2.2517	1.53661	2.71531	3.56381	1.9113		Cxcl4	Rattus norvegicus chemokine (C-X-C motif) ligand 4 (Cxcl4), mRNA [NM_001007729]	360918
A_44_P640828	1.87e-06							3.58911	1.76321		Tgfbr1	Rattus norvegicus transforming growth factor, beta receptor 1 (Tgfbr1), mRNA [NM_012775]	29591
A_44_P230320	1.98e-08	6.11915	6.36526	10.6166	20.5396	15.9552	5.5365	2.6725	3.59937	2.92748	Il1b	Rattus norvegicus interleukin 1 beta (Il1b), mRNA [NM_031512]	24494
A_42_P461587	7.62e-11			3.74072	7.0274	6.3166	2.81383	1.75149	1.72396		Ngfb	Beta-nerve growth factor precursor (Beta-NGF). [Source:Uniprot/SWISSPROT;Acc:P25427] [ENSRNOT00000022200]	310738
A_44_P994492	2.59e-12							-2.83962	-3.09497	-3.72208	Ddah1	Rattus norvegicus dimethylarginine dimethylaminohydrolase 1 (Ddah1), mRNA [NM_022297]	64157
A_43_P12266	8.38e-11	-1.81175	-1.77728	-2.03927	-1.90129	-2.12343	1.62211	3.10401	2.73325	2.10366	Bard1	Rattus norvegicus BRCA1 associated RING domain 1 (Bard1), mRNA [NM_022622]	64557
A_44_P445354	1.94e-06	-1.60258				-1.97689	-4.25397	-3.44704	-2.80431	-2.36459	Kcnh8	Rattus norvegicus potassium voltage-gated channel, subfamily H (eag-related), member 8 (Kcnh8), mRNA [NM_145095]	246325
A_42_P641962	1.73e-15						-1.54407	-3.49802	-3.85593	-4.65031	Pcsk6	Rattus norvegicus proprotein convertase subtilisin/kexin type 6 (Pcsk6), mRNA [NM_012999]	25507
A_44_P716637	4.12e-05			-1.80239	-1.6873	-1.66698	-1.85622	-2.15427	-3.12021	-3.37392	Msx2	Rattus norvegicus msh homeo box homolog 2 (Drosophila) (Msx2), mRNA [NM_012982]	25483
A_44_P348157	1.5e-10						-2.17911	-3.99865	-5.01812	-4.03505	Snca	Rattus norvegicus synuclein, alpha (Snca), mRNA [NM_019169]	29219
A_44_P104952	0.000440613	1.67467		1.63185		1.72317	3.14719		1.85526	1.65099	Tert	Rattus norvegicus telomerase reverse transcriptase (Tert), mRNA [NM_053423]	301965
A_44_P477889	5.62e-08					2.17477	1.67818	7.75461	9.26768	4.71255	Nefl	Rattus norvegicus neurofilament, light polypeptide (Nefl), mRNA [NM_031783]	83613
A_43_P15978	9.19e-11					-1.73503	-2.6803	-6.22575	-7.01475	-11.4448	Fgf4	Rattus norvegicus fibroblast growth factor 4 (Fgf4), mRNA [NM_053809]	116499
A_44_P247880	5.98e-08	-1.60758	1.52351	12.0926	12.7778	4.92166			1.55002		Csf2	Granulocyte-macrophage colony-stimulating factor (GM-CSF) (Colony- stimulating factor) (CSF). [Source:Uniprot/SWISSPROT;Acc:P48750] [ENSRNOT00000032333]	116630
A_44_P293248	1.67e-05	2.633	1.84632		2.58862	3.11559	4.81857	2.08884			Dhcr24	24-dehydrocholesterol reductase [Source:RefSeq_peptide;Acc:NP_001073617] [ENSRNOT00000009402]	298298
A_42_P518855	4.49e-09		-1.71153		3.31793	3.31617	3.70631	5.63434	5.50052	3.81799	Bcl2a1	Rattus norvegicus B-cell leukemia/lymphoma 2 related protein A1 (Bcl2a1), mRNA [NM_133416]	170929
A_44_P398142	1.22e-10	6.43371	6.07758	2.22165	1.61303						Btg2	Rattus norvegicus B-cell translocation gene 2, anti-proliferative (Btg2), mRNA [NM_017259]	29619
A_43_P11792	2.83e-11			2.50301	4.01552	4.60568	2.90767		1.60734		Sod2	Rattus norvegicus superoxide dismutase 2, mitochondrial (Sod2), mRNA [NM_017051]	24787
A_44_P233932	5.04e-08	1.83855						-3.55239	-2.22499	-1.90527	Notch1	Neurogenic locus notch homolog protein 1 precursor (Notch 1) [Contains: Notch 1 extracellular truncation; Notch 1 intracellular domain]. [Source:Uniprot/SWISSPROT;Acc:Q07008] [ENSRNOT00000026212]	25496
A_43_P13310	0.000336113			6.78444	4.0067	6.36944	2.19068				Prok2	Rattus norvegicus prokineticin 2 (Prok2), transcript variant 2, mRNA [NM_138852]	192206
A_44_P914438	8.14e-11			4.6371	3.21771	3.13132	1.51002	2.22593	1.87689		Cdkn1a	Rattus norvegicus cyclin-dependent kinase inhibitor 1A (Cdkn1a), mRNA [NM_080782]	114851
A_44_P472442	1.44e-10						-1.55253	-2.12247	-3.33935	-2.47096	Bnip3	Rattus norvegicus BCL2/adenovirus E1B 19 kDa-interacting protein 3 (Bnip3), mRNA [NM_053420]	84480
A_44_P346807	4.24e-10		1.64678	2.15282			-2.30149	-3.62989	-6.79617	-3.58667	Tsc22d3	Rattus norvegicus TSC22 domain family 3 (Tsc22d3), mRNA [NM_031345]	83514
A_42_P580844	1.14e-12			-1.51638	-1.60197	-1.66151	2.25059	4.65176	4.45123	3.3738	Cdc2a	Rattus norvegicus cell division cycle 2 homolog A (S. pombe) (Cdc2a), mRNA [NM_019296]	54237
A_44_P237153	6.29e-09	1.71779					3.34452	12.5039	9.20788	7.7551	Birc5	Rattus norvegicus baculoviral IAP repeat-containing 5 (Birc5), mRNA [NM_022274]	64041
A_44_P421534	6.73e-13						2.71188	3.59364	3.73726	2.69907	Aif1	Rattus norvegicus allograft inflammatory factor 1 (Aif1), mRNA [NM_017196]	29427

## Sheet: S3.7
Table S3.7. The fold change of key regulatory genes involved in axon guidance and regeneration
GO:0007411 axon guidance
ProbeName	FDR(False discovery rate )	0.5h(Fold change)	1h(Fold change)	3h(Fold change)	6h(Fold change)	9h(Fold change)	1d(Fold change)	4d(Fold change)	7d(Fold change)	14d(Fold change)	GeneSymbol	Description	EntrezGene
A_44_P395709	4.7e-10					1.64143	1.80587	2.08999	1.63356		Rac1	Rattus norvegicus ras-related C3 botulinum toxin substrate 1 (Rac1), mRNA [NM_134366]	363875
A_44_P398060	9.47e-10				1.52399	1.81204	1.68793		-1.88117	-2.28751	Nrcam	Rattus norvegicus neuron-glia-CAM-related cell adhesion molecule (Nrcam), mRNA [NM_013150]	497815
A_44_P437896	7.76e-05				1.69677	1.63529	1.97924	2.62899	3.73756	2.56448	Bdnf	Rattus norvegicus brain derived neurotrophic factor (Bdnf), mRNA [NM_012513]	24225
A_44_P556989	6.73e-15					1.99498	3.91369	12.0049	12.5118	10.4321	Ngfr	Rattus norvegicus nerve growth factor receptor (TNFR superfamily, member 16) (Ngfr), mRNA [NM_012610]	24596
A_43_P12159	3.39e-10		-1.54092	-2			1.8786	4.61413	3.34108	2.29424	Cxcr4	Rattus norvegicus chemokine (C-X-C motif) receptor 4 (Cxcr4), mRNA [NM_022205]	60628
A_44_P1010087	1.67e-08			-2.13668	-1.94662	-2.30749	-2.48709	-2.11283	-1.89844	-2.05312	Hoxa2	Rattus norvegicus homeo box A2 (Hoxa2), mRNA [NM_012581]	24452
A_43_P12404	2.19e-09						1.58105	2.80298	3.07476	2.60108	Evl	Rattus norvegicus Ena-vasodilator stimulated phosphoprotein (Evl), mRNA [NM_024147]	79115
A_44_P763674	2.25e-05							-2.11737	-1.72979		Ephb1	PREDICTED: Rattus norvegicus Eph receptor B1 (Ephb1), mRNA [XM_217250]	24338
A_44_P264659	1.41e-10	-1.5004		-1.55345	-2.50404	-2.24212	-1.709		2.72891	1.97529	Dpysl3	Rattus norvegicus dihydropyrimidinase-like 3 (Dpysl3), mRNA [NM_012934]	25418
A_43_P11908	0.00746365	-3.62359	-2.94755	-1.78513	1.68967		-2.49097	-1.98819	-1.88224	-2.92433	Sema3a	Rattus norvegicus sema domain, immunoglobulin domain (Ig), short basic domain, secreted, (semaphorin) 3A (Sema3a), mRNA [NM_017310]	29751
A_43_P13119	0.000167677	1.94869	2.36766	1.53431	1.53433	2.28722	2.67727	2.29209	2.09602	1.80144	Runx3	Rattus norvegicus runt-related transcription factor 3 (Runx3), mRNA [NM_130425]	156726
A_42_P818323	1.5e-13							1.60171	12.2156	19.9923	Gfra3	Rattus norvegicus glial cell line derived neurotrophic factor family receptor alpha 3 (Gfra3), mRNA [NM_053398]	84422
A_44_P423704	7.25e-06	1.57164	1.67369	1.54064	4.13334	6.07501	6.05307	4.36118	4.48638	3.00342	Shh	Rattus norvegicus sonic hedgehog homolog (Drosophila) (Shh), mRNA [NM_017221]	29499
A_44_P501277	0.00185898		1.74866		1.50265	1.64395	2.04633	2.18164	2.32737	1.62707	Pvrl1	Nectin-1 (Fragment). [Source:Uniprot/SPTREMBL;Acc:Q9WTY6] [ENSRNOT00000008614]	192183
A_44_P961703	5.59e-10							-2.31076	-2.33975	-2.30059	Slit2	PREDICTED: Rattus norvegicus slit homolog 2 (Drosophila) (Slit2), mRNA [XM_346464]	360272
A_44_P135277	1.17e-06								1.77028	2.014	Alcam	Rattus norvegicus activated leukocyte cell adhesion molecule (Alcam), mRNA [NM_031753]	79559
A_43_P12465	0.0049254			-1.59569		-1.85961	-2.86793	-1.50821	-1.69444		Nrp2	Rattus norvegicus neuropilin 2 (Nrp2), mRNA [NM_030869]	81527
A_44_P509917	2.74e-06	-2.59715	-2.89722	-3.38299	-2.63459	-3.55034	-6.83392	-6.06264	-6.00813	-6.84634	Isl1	Rattus norvegicus ISL1 transcription factor, LIM/homeodomain 1 (Isl1), mRNA [NM_017339]	64444
A_44_P532686	8.97e-07	1.65088					1.57545	2.87885	2.90061	2.43036	Efnb1	Rattus norvegicus ephrin B1 (Efnb1), mRNA [NM_017089]	25186
A_43_P11650	0.00581924	1.5517		3.29568		1.91592	2.01677		1.50098		Pax6	Rattus norvegicus paired box gene 6 (Pax6), mRNA [NM_013001]	25509
A_42_P473594	6.79e-09	2.41463	2.74534	2.11998					-1.65028		Egr2	Rattus norvegicus early growth response 2 (Egr2), mRNA [NM_053633]	114090
A_44_P496447	2.33e-08			-1.65494		-2.19754	-3.12125		-2.57164	-3.7835	Ntf3	Rattus norvegicus neurotrophin 3 (Ntf3), mRNA [NM_031073]	81737
A_42_P668126	1.69e-07							-2.05964	-1.86272	-1.99374	Sema6c	Rattus norvegicus sema domain, transmembrane domain (TM), and cytoplasmic domain, (semaphorin) 6C (Sema6c), mRNA [NM_017308]	29744
A_44_P196467	8.92e-09						-1.60981	-3.08368	-3.74931	-3.20326	Nfasc	Rattus norvegicus neurofascin (Nfasc), mRNA [NM_053909]	116690
A_44_P226771	3.99e-11	1.79779	1.76673	1.60342	1.6213	2.08234	2.08222	7.6695	7.18846	5.13153	Mapk8ip3	PREDICTED: Rattus norvegicus mitogen-activated protein kinase 8 interacting protein 3 (Mapk8ip3), mRNA [XM_220232]	302983
A_42_P768978	2.58e-08			-1.51405				1.75218	2.41929	2.21282	Nrp1	Rattus norvegicus neuropilin 1 (Nrp1), mRNA [NM_145098]	246331
A_43_P12276	4.32e-05			1.65895	2.74588	2.44967	2.32505	8.20469	13.0702	9.73633	Vax1	Rattus norvegicus ventral anterior homeobox 1 (Vax1), mRNA [NM_022636]	64571
A_42_P465601	3.7e-13							2.32004	2.29251	2.57546	Myh10	Rattus norvegicus myosin, heavy polypeptide 10, non-muscle (Myh10), mRNA [NM_031520]	79433
A_44_P334953	2.85e-11						-1.84229	-3.33658	-4.43663	-4.12319	Fez1	Rattus norvegicus fasciculation and elongation protein zeta 1 (zygin I) (Fez1), mRNA [NM_031066]	81730
GO:0031103 axon regeneration
ProbeName	FDR(False discovery rate )	0.5h(Fold change)	1h(Fold change)	3h(Fold change)	6h(Fold change)	9h(Fold change)	1d(Fold change)	4d(Fold change)	7d(Fold change)	14d(Fold change)	GeneSymbol	Description	EntrezGene
A_43_P10887	5.02e-06							-1.68355	-2.20999	-2.4877	Map1b	Microtubule-associated protein 1B (MAP 1B) (Neuraxin) [Contains: MAP1 light chain LC1]. [Source:Uniprot/SWISSPROT;Acc:P15205] [ENSRNOT00000023460]	29456
A_43_P12571	3.6e-10			1.78245	2.44258	2.46511	1.8632	1.61113	1.72314		Jak2	Rattus norvegicus Janus kinase 2 (Jak2), mRNA [NM_031514]	24514
A_44_P171440	1.17e-12						1.05119	2.18671	2.11385	2.02326	Apoe	Rattus norvegicus apolipoprotein E (Apoe), mRNA [NM_138828]	25728
A_44_P509917	2.74e-06	-2.59715	-2.89722	-3.38299	-2.63459	-3.55034	-7	-6.06264	-6.00813	-6.84634	Isl1	Rattus norvegicus ISL1 transcription factor, LIM/homeodomain 1 (Isl1), mRNA [NM_017339]	64444
A_44_P1029697	1.94e-08					1.85849		1.57151	2.11337	2.00293	Chl1	PREDICTED: Rattus norvegicus cell adhesion molecule with homology to L1CAM (Chl1), mRNA [XM_001077843]	89828
A_44_P477889	5.62e-08					2.17477	1.67818	7.75461	9.26768	4.71255	Nefl	Rattus norvegicus neurofilament, light polypeptide (Nefl), mRNA [NM_031783]	83613
A_44_P1017144	7.88e-09				2.02346	2.73901	3.34328	1.84587	2.01605	1.54031	Cspg2	Versican core protein precursor (Large fibroblast proteoglycan) (Chondroitin sulfate proteoglycan core protein 2) (PG-M) (Glial hyaluronate-binding protein) (GHAP) (Fragments). [Source:Uniprot/SWISSPROT;Acc:Q9ERB4] [ENSRNOT00000045532]	114122
A_44_P1030225	0.00034923		1.91468	4.86611	4.54437	7.72096	7.49751	1.86799	1.99501	2.1876	Apoa4	Rattus norvegicus apolipoprotein A-IV (Apoa4), mRNA [NM_012737]	25080
A_44_P769703	1.09e-08				-1.72937	-2.37726	-2.49273	-2			Nrep	Rattus norvegicus neuronal regeneration related protein (Nrep), mRNA [NM_178096]	338475

## Sheet: S3.8
Table S3.8. The fold change of key regulatory genes involved in myelination
GO:0042552 myelination
ProbeName	FDR(False discovery rate )	0.5h(Fold change)	1h(Fold change)	3h(Fold change)	6h(Fold change)	9h(Fold change)	1d(Fold change)	4d(Fold change)	7d(Fold change)	14d(Fold change)	GeneSymbol	Description	EntrezGene
A_44_P325698	8.69e-07				-1.81638	-1.86012	-2.29919		2.06313	1.93192	Megf10	Rattus norvegicus (clone REM4) ORF (Fragment). [Source:Uniprot/SPTREMBL;Acc:Q63404] [ENSRNOT00000037901]	291445
A_42_P522899	4.78e-12	-1.57622					1.51272	3.10055	3.20948	2.065	Tgfb1	Rattus norvegicus transforming growth factor, beta 1 (Tgfb1), mRNA [NM_021578]	59086
A_43_P14529	5.12e-10					-1.71317	-1.88428	-2.17526	-2.29464	-1.70293	Mpdz	Rattus norvegicus multiple PDZ domain protein (Mpdz), mRNA [NM_019196]	29365
A_44_P198396	1.28e-11						-2.15199	-3.77117	-4.4263	-4.14256	Scd2	Rattus norvegicus stearoyl-Coenzyme A desaturase 2 (Scd2), mRNA [NM_031841]	83792
A_42_P493301	6.73e-13								3.67377	5.05308	Pou3f1	Rattus norvegicus POU domain, class 3, transcription factor 1 (Pou3f1), mRNA [NM_138838]	192110
A_44_P465329	4.99e-11						-2.06604	-3.58943	-4.76979	-3.68024	Mal	Rattus norvegicus myelin and lymphocyte protein, T-cell differentiation protein (Mal), mRNA [NM_012798]	25263
A_44_P334799	1.02e-08							-2.61387	-3.56042	-2.75567	Mbp	Rattus norvegicus myelin basic protein (Mbp), transcript variant 3, mRNA [NM_001025293]	24547
A_42_P491486	1.53e-08							-1.84254	-2.37177	-2.07487	Pllp	Rattus norvegicus plasma membrane proteolipid (Pllp), mRNA [NM_022533]	64364
A_44_P165732	3.24e-09						-2.3124	-2.38957	-1.74413		Plp	Rattus norvegicus proteolipid protein (Plp), mRNA [NM_030990]	24943
A_43_P15791	7.1e-10						-1.50706	-2.0462	-2.48795	-2.34059	Cldn5	Rattus norvegicus claudin 5 (Cldn5), mRNA [NM_031701]	65131
A_42_P462771	4.78e-12						-1.54842	-2.64879	-3.74789	-2.67842	Cd9	Rattus norvegicus CD9 antigen (Cd9), mRNA [NM_053018]	24936
A_44_P121003	2.64e-08					-1.66078	-2.35435	-2.33838	-3.15518	-2.8052	Aspa	Rattus norvegicus aspartoacylase (Aspa), mRNA [NM_024399]	79251
A_44_P477819	3.09e-14				14.9847	30.0144	28.7072	7.83204	5.44222	3.08607	Nrg1	Rattus norvegicus neuregulin 1 (Nrg1), mRNA [NM_031588]	112400
A_44_P496447	2.33e-08					-2.19754	-3.12125		-2.57164	-3.7835	Ntf3	Rattus norvegicus neurotrophin 3 (Ntf3), mRNA [NM_031073]	81737
A_44_P470808	0.000135421							-1.89426	-2.28956	-2.03777	Nab1	Rattus norvegicus Ngfi-A binding protein 1 (Nab1), mRNA [NM_022856]	64824
A_44_P306162	1.85e-11							-3.00163	-6.11009	-4.31447	Ugt8	Rattus norvegicus UDP galactosyltransferase 8 (Ugt8), mRNA [NM_019276]	50555
