# Supplementary material for: Differential Gene Expression Profiling and Biological Process Analysis in Proximal Nerve Segments after Sciatic Nerve Transection
Source: PLoS One. 2013 Feb 21;8(2):e57000. doi: 10.1371/journal.pone.0057000 (PMC3578805; doi:10.1371/journal.pone.0057000)
Supplement: Table S4 — The classification of key regulatory genes in terms of their expression profiles. (XLS) [file pone.0057000.s005.xls]

## Sheet: Table S4
Table S4.The classification of key regulatory genes in terms of their expression profiles
Profile 1:		Down-regulation over four time-points
ProbeName	FDR(False discovery rate )	0.5h (Fold change)	1h (Fold change)	3h (Fold change)	6h (Fold change)	9h (Fold change)	1d (Fold change)	4d (Fold change)	7d (Fold change)	14d (Fold change)	GeneSymbol	Profile	Description	EntrezGene	Biological processes
A_44_P366142	7.11e-05	-2.7546	-1.58427	1.92218	-3.28394	-1.68853	-7.8994	-7.07769	-16.0936	-10.2796	Zbtb16	1	Rattus norvegicus zinc finger and BTB domain containing 16 (Zbtb16), mRNA [NM_001013181]	353227	GO:0008285 negative regulation of cell proliferation/GO:0010942 positive regulation of cell death
A_44_P509917	2.74e-06	-2.59715	-2.89722	-3.38299	-2.63459	-3.55034	-6.83392	-6.06264	-6.00813	-6.84634	Isl1	1	Rattus norvegicus ISL1 transcription factor, LIM/homeodomain 1 (Isl1), mRNA [NM_017339]	64444	GO:0050896 response to stimulus/GO:0016477 cell migration/GO:0007411 axon guidance/GO:0031103 axon regeneration
A_44_P482200	0.000662244	-1.74057	-1.67816	-2.11069	-2.7634	-2.72963	-3.9072	-2.23348	-3.03977	-3.93592	Astn1	1	PREDICTED: Rattus norvegicus astrotactin 1 (Astn1), mRNA [XM_222785]	304900	GO:0050896 response to stimulus/GO:0016477 cell migration
A_44_P529455	0.00521301	-1.85074	-2.06978	-1.87056	-2.86616	-2.28902	-3.7551	-3.03101	-4.08235		Gnrh1	1	Rat SH-4 protein gene encoded opposite gonadotropin-releasing hormone (GnRH), complete cds. [M15527]	25194	GO:0050896 response to stimulus/GO:0060548 negative regulation of cell death
A_44_P393495	1e-06		-1.57769		-1.87812	-1.59753	-2.5091	-4.77238	-5.17572	-3.82106	Ms4a2	1	Rattus norvegicus membrane-spanning 4-domains, subfamily A, member 2 (Ms4a2), mRNA [NM_012845]	25316	GO:0050896 response to stimulus/GO:0006954 inflammatory response
A_44_P461402	0.000594328		-2.2328	-1.93745	-2.01671	-1.739	-1.92898	-2.91496	-3.70364	-2.37506	Fcer1a	1	Rattus norvegicus Fc receptor, IgE, high affinity I, alpha polypeptide (Fcer1a), mRNA [NM_012724]	25047	GO:0048584 positive regulation of response to stimulus/GO:0006955 immune response/GO:0050778 positive regulation of immune response/GO:0050729 positive regulation of inflammatory response
A_44_P139697	4.04e-06			-1.54693	-4.01633	-3.1036	-4.93626	-7.64453	-8.37809	-13.7263	Atp2b2	1	Rattus norvegicus ATPase, Ca++ transporting, plasma membrane 2 (Atp2b2), mRNA [NM_012508]	24215	GO:0050896 response to stimulus
A_44_P546901	5.39e-05			-1.61081	-2.21245	-2.66466	-2.3094	-3.37159	-2.09798	-2.30516	Ar	1	Rattus norvegicus androgen receptor (Ar), mRNA [NM_012502]	24208	GO:0050896 response to stimulus
A_44_P1037953	0.000646394			-1.58353	-1.63069	-1.52936	-2.03038	-3.07399	-2.53223	-2.34904	Igf2	1	Rattus norvegicus insulin-like growth factor 2 (Igf2), mRNA [NM_031511]	24483	GO:0050896 response to stimulus/GO:0048584 positive regulation of response to stimulus/GO:0008283 cell proliferation
A_44_P538357	2.42e-09			-1.66257			-1.89914	-3.18549	-3.3457	-3.23663	Bmp4	1	Rattus norvegicus bone morphogenetic protein 4 (Bmp4), mRNA [NM_012827]	25296	GO:0008285 negative regulation of cell proliferation
A_44_P1010087	1.67e-08			-2.13668	-1.94662	-2.30749	-2.48709	-2.11283	-1.89844	-2.05312	Hoxa2	1	Rattus norvegicus homeo box A2 (Hoxa2), mRNA [NM_012581]	24452	GO:0007411 axon guidance
A_44_P387429	1.22e-06			-1.68854	-1.12541	-1.77858	-2.09998	-1.95722	-3.02576	-3.55446	Hrh3	1	Rattus norvegicus histamine receptor H3 (Hrh3), mRNA [NM_053506]	85268	GO:0050896 response to stimulus/GO:0008284 positive regulation of cell proliferation
A_44_P326742	0.0014788			-1.67833		-2.11508	-2.86493	-2.26274	-3.55256	-4.20575	Dixdc1	1	Rattus norvegicus DIX domain containing 1 (Dixdc1), mRNA [NM_001037654]	363062	GO:0048584 positive regulation of response to stimulus
A_44_P716637	4.12e-05			-1.80239	-1.6873	-1.66698	-1.85622	-2.15427	-3.12021	-3.37392	Msx2	1	Rattus norvegicus msh homeo box homolog 2 (Drosophila) (Msx2), mRNA [NM_012982]	25483	GO:0008285 negative regulation of cell proliferation/GO:0010942 positive regulation of cell death/GO:0060548 negative regulation of cell death
A_44_P496447	2.33e-08			-1.65494		-2.19754	-3.12125		-2.57164	-3.7835	Ntf3	1	Rattus norvegicus neurotrophin 3 (Ntf3), mRNA [NM_031073]	81737	GO:0007411 axon guidance/GO:0042552 myelination
A_42_P466362	5.95e-12				-2.54421	-1.99244	-2.24683	-4.34476	-5.37017	-8.25926	Adcy8	1	Rattus norvegicus adenylate cyclase 8 (Adcy8), mRNA [NM_017142]	29241	GO:0050896 response to stimulus
A_44_P118970	5.76e-05				-1.86571	-2.062	-3.07224	-1.79013	-1.84734	-2.92836	Il12a	1	Rattus norvegicus interleukin 12a (Il12a), mRNA [NM_053390]	84405	GO:0050896 response to stimulus/GO:0048584 positive regulation of response to stimulus/GO:0006955 immune response/GO:0050778 positive regulation of immune response/GO:0016477 cell migration/GO:0008284 positive regulation of cell proliferation/GO:0008285 negative regulation of cell proliferation/GO:0010942 positive regulation of cell death
A_44_P308662	3.96e-10				-1.94096	-2.31393	-2.54354	-3.59549	-4.68184	-5.98306	Ret	1	Rattus norvegicus ret proto-oncogene (Ret), mRNA [NM_012643]	24716	GO:0016477 cell migration
A_43_P12162	1.76e-11				-1.50602	-1.8364	-2.40331	-4.14852	-5.2817	-4.9469	Ppp2r2b	1	Rattus norvegicus protein phosphatase 2 (formerly 2A), regulatory subunit B (PR 52), beta isoform (Ppp2r2b), mRNA [NM_022209]	60660	GO:0010942 positive regulation of cell death
A_42_P794613	1.33e-11				-1.50091	-1.54315		-3.45222	-3.98562	-3.46064	Mvd	1	Rattus norvegicus mevalonate (diphospho) decarboxylase (Mvd), mRNA [NM_031062]	81726	GO:0008284 positive regulation of cell proliferation
A_44_P187056	1.62e-08				-1.5698	-1.58891	-1.8285	-3.38566	-2.31256	-2.18472	Itga6	1	Integrin alpha 6 subchain (Fragment). [Source:Uniprot/SPTREMBL;Acc:Q924W3] [ENSRNOT00000002075]	114517	GO:0050896 response to stimulus/GO:0016477 cell migration
A_44_P515211	6.73e-12				-1.74541	-2.33525	-3.33842	-3.64792	-3.62309	-3.26511	Tnfsf15	1	Rattus norvegicus tumor necrosis factor (ligand) superfamily, member 15 (Tnfsf15), mRNA [NM_145765]	252878	GO:0006955 immune response/GO:0008285 negative regulation of cell proliferation/GO:0008219 cell death
A_44_P529426	3.52e-09					-1.53	-1.94518	-3.99552	-4.46211	-4.59752	Erbb4	1	Rattus norvegicus v-erb-a erythroblastic leukemia viral oncogene homolog 4 (avian) (Erbb4), mRNA [NM_021687]	59323	GO:0050896 response to stimulus/GO:0030335 positive regulation of cell migration/GO:0008284 positive regulation of cell proliferation/GO:0060548 negative regulation of cell death
A_44_P422523	4.57e-10					-1.52048	-2.51204	-4.44314	-3.2672	-4.28778	Faim2	1	Rattus norvegicus Fas apoptotic inhibitory molecule 2 (Faim2), mRNA [NM_144756]	246274	GO:0008219 cell death
A_44_P121003	2.64e-08					-1.66078	-2.35435	-2.33838	-3.15518	-2.8052	Aspa	1	Rattus norvegicus aspartoacylase (Aspa), mRNA [NM_024399]	79251	GO:0042552 myelination
A_44_P441434	1.04e-11					-1.65507	-2.32743	-3.09388	-3.31278	-2.86449	Cav2	1	Rattus norvegicus caveolin 2 (Cav2), mRNA [NM_131914]	363425	GO:0008285 negative regulation of cell proliferation
A_43_P12617	3.86e-11					-1.52501	-2.15446	-2.67998	-3.09137	-3.15009	Grb14	1	Rattus norvegicus growth factor receptor bound protein 14 (Grb14), mRNA [NM_031623]	58844	GO:0048585 negative regulation of response to stimulus
A_43_P14529	5.12e-10					-1.71317	-1.88428	-2.17526	-2.29464	-1.70293	Mpdz	1	Rattus norvegicus multiple PDZ domain protein (Mpdz), mRNA [NM_019196]	29365	GO:0042552 myelination
A_44_P510436	1.27e-06					-2.14952	-2.70212	-2.23517	-3.43972	-3.70295	Myr8	1	Rattus norvegicus myosin heavy chain Myr 8 (Myr8), mRNA [NM_138893]	192253	GO:0008285 negative regulation of cell proliferation
A_44_P310168	4.67e-11					-1.88744	-2.11126	-3.38604	-3.83608	-4.14376	Tgfa	1	Rattus norvegicus transforming growth factor alpha (Tgfa), mRNA [NM_012671]	24827	GO:0008284 positive regulation of cell proliferation/GO:0060548 negative regulation of cell death
A_43_P15978	9.19e-11					-1.73503	-2.6803	-6.22575	-7.01475	-11.4448	Fgf4	1	Rattus norvegicus fibroblast growth factor 4 (Fgf4), mRNA [NM_053809]	116499	GO:0008284 positive regulation of cell proliferation/GO:0060548 negative regulation of cell death
A_44_P240781	8.69e-08					-1.7277	-2.09128	-2.88013	-3.01667	-2.07065	Cav	1	Rattus norvegicus caveolin (Cav), transcript variant 1, mRNA [NM_031556]	25404	GO:0050896 response to stimulus/GO:0008285 negative regulation of cell proliferation/GO:0060548 negative regulation of cell death
A_44_P210250	7.3e-08						1.68521	-5.14029	-12.5678	-13.4049	Myh7	1	Rattus norvegicus myosin, heavy polypeptide 7, cardiac muscle, beta (Myh7), mRNA [NM_017240]	29557	GO:0050896 response to stimulus
A_44_P327799	1.36e-13						-2.03034	-4.54578	-7.11822	-8.37991	Apoc3	1	Rattus norvegicus apolipoprotein C-III (Apoc3), mRNA [NM_012501]	24207	GO:0050896 response to stimulus/GO:0006954 inflammatory response
A_44_P512996	5.28e-10						-2.91216	-3.69069	-3.27717	-2.65652	Aldoc	1	Rattus norvegicus aldolase C (Aldoc), mRNA [NM_012497]	24191	GO:0050896 response to stimulus/GO:0008219 cell death
A_44_P147040	6.79e-06						-1.72702	-2.29171	-2.33622	-2.11549	Adam10	1	ADAM 10 precursor (EC 3.4.24.81) (A disintegrin and metalloproteinase domain 10) (Mammalian disintegrin-metalloprotease) (Kuzbanian protein homolog) (CD156c antigen) (Fragment). [Source:Uniprot/SWISSPROT;Acc:Q10743] [ENSRNOT00000021066]	29650	GO:0048584 positive regulation of response to stimulus/GO:0030335 positive regulation of cell migration/GO:0008284 positive regulation of cell proliferation
A_44_P472442	1.44e-10						-1.55253	-2.12247	-3.33935	-2.47096	Bnip3	1	Rattus norvegicus BCL2/adenovirus E1B 19 kDa-interacting protein 3 (Bnip3), mRNA [NM_053420]	84480	GO:0050896 response to stimulus/GO:0006955 immune response/GO:0008219 cell death/GO:0010942 positive regulation of cell death/GO:0060548 negative regulation of cell death
A_44_P245314	1.09e-13						-2.1097	-3.00094	-3.41667	-3.34571	Cacnb3	1	Rattus norvegicus calcium channel, voltage-dependent, beta 3 subunit (Cacnb3), mRNA [NM_012828]	25297	GO:0048584 positive regulation of response to stimulus/GO:0050778 positive regulation of immune response
A_44_P432452	5e-13						-2.00893	-3.19437	-3.71978	-4.05172	Akr1b4	1	Rattus norvegicus aldo-keto reductase family 1, member B4 (aldose reductase) (Akr1b4), mRNA [NM_012498]	24192	GO:0008284 positive regulation of cell proliferation
A_44_P334953	2.85e-11						-1.84229	-3.33658	-4.43663	-4.12319	Fez1	1	Rattus norvegicus fasciculation and elongation protein zeta 1 (zygin I) (Fez1), mRNA [NM_031066]	81730	GO:0007411 axon guidance
A_43_P20053	2.58e-11						-2.12058	-3.38102	-3.94611	-2.78605	Fut8	1	Rattus norvegicus fucosyltransferase 8 (alpha (1,6) fucosyltransferase) (Fut8), mRNA [NM_001002289]	432392	GO:0016477 cell migration
A_42_P641962	1.73e-15						-1.54407	-3.49802	-3.85593	-4.65031	Pcsk6	1	Rattus norvegicus proprotein convertase subtilisin/kexin type 6 (Pcsk6), mRNA [NM_012999]	25507	GO:0060548 negative regulation of cell death
A_44_P367465	1.07e-05						-2.01927	-2.04647	-2.47821	-3.23042	Fzd9	1	Rattus norvegicus frizzled homolog 9 (Drosophila) (Fzd9), mRNA [NM_153305]	266608	GO:0050896 response to stimulus/GO:0008283 cell proliferation
A_44_P198396	1.28e-11						-2.15199	-3.77117	-4.4263	-4.14256	Scd2	1	Rattus norvegicus stearoyl-Coenzyme A desaturase 2 (Scd2), mRNA [NM_031841]	83792	GO:0042552 myelination
A_44_P531908	1.16e-05						-1.70535	-2.05033	-2.09262	-3.3074	Uts2	1	Rattus norvegicus urotensin 2 (Uts2), mRNA [NM_019160]	29180	GO:0050896 response to stimulus/GO:0048584 positive regulation of response to stimulus/GO:0030335 positive regulation of cell migration/GO:0008284 positive regulation of cell proliferation
A_43_P21800	1.17e-05						-1.84314	-2.48956	-1.68854	-1.91538	JIK	1	Rattus norvegicus JNK/SAPK-inhibitory kinase (JIK), mRNA [NM_001024254]	304530	GO:0048584 positive regulation of response to stimulus/GO:0048585 negative regulation of response to stimulus
A_43_P15613	1.25e-11						-2.3827	-2.73894	-3.29712	-4.52202	Nrtn	1	Rattus norvegicus neurturin (Nrtn), mRNA [NM_053399]	84423	GO:0016477 cell migration
A_43_P19450	9.77e-11						-1.6317	-2.35905	-2.28278	-2.79859	Prkca	1	Protein kinase C alpha type (EC 2.7.11.13) (PKC-alpha) (PKC-A). [Source:Uniprot/SWISSPROT;Acc:P05696] [ENSRNOT00000004699]	24680	GO:0050896 response to stimulus/GO:0048584 positive regulation of response to stimulus/GO:0048585 negative regulation of response to stimulus/GO:0050729 positive regulation of inflammatory response/GO:0016477 cell migration/GO:0008284 positive regulation of cell proliferation/GO:0008285 negative regulation of cell proliferation/GO:0010942 positive regulation of cell death
A_43_P15791	7.1e-10						-1.50706	-2.0462	-2.48795	-2.34059	Cldn5	1	Rattus norvegicus claudin 5 (Cldn5), mRNA [NM_031701]	65131	GO:0042552 myelination
A_43_P16037	1.61e-08						-1.6259	-2.53175	-3.06479	-1.50067	PRKCQ	1	Protein kinase C theta type (EC 2.7.11.13) (nPKC-theta). [Source:Uniprot/SWISSPROT;Acc:Q9WTQ0] [ENSRNOT00000025901]	85420	GO:0050896 response to stimulus/GO:0008284 positive regulation of cell proliferation
A_44_P247966	2.65e-11						-1.80798	-3.11131	-2.75363	-2.23624	Nell1	1	Rattus norvegicus NEL-like 1 (chicken) (Nell1), mRNA [NM_031069]	81733	GO:0010942 positive regulation of cell death
A_43_P11836	0.000405365						-2.00659	-2.53839	-1.51181	-1.55476	Drd3	1	Rattus norvegicus dopamine receptor D3 (Drd3), mRNA [NM_017140]	29238	GO:0050896 response to stimulus/GO:0048585 negative regulation of response to stimulus/GO:0008284 positive regulation of cell proliferation
A_42_P665879	4.97e-10						-1.97693	-2.79064	-3.04019	-2.26112	Atf5	1	Rattus norvegicus activating transcription factor 5 (Atf5), mRNA [NM_172336]	282840	GO:0060548 negative regulation of cell death
A_44_P465329	4.99e-11						-2.06604	-3.58943	-4.76979	-3.68024	Mal	1	Rattus norvegicus myelin and lymphocyte protein, T-cell differentiation protein (Mal), mRNA [NM_012798]	25263	GO:0010942 positive regulation of cell death/GO:0042552 myelination
A_44_P348157	1.5e-10						-2.17911	-3.99865	-5.01812	-4.03505	Snca	1	Rattus norvegicus synuclein, alpha (Snca), mRNA [NM_019169]	29219	GO:0050896 response to stimulus/GO:0006955 immune response/GO:0060548 negative regulation of cell death
A_44_P313684	8.75e-09						-1.83895	-4.07807	-3.64982	-3.09971	Slc7a2	1	cationic amino acid transporter-2A [Source:RefSeq_peptide;Acc:NP_072141] [ENSRNOT00000015127]	64554	GO:0050896 response to stimulus/GO:0006954 inflammatory response
A_44_P196467	8.92e-09						-1.60981	-3.08368	-3.74931	-3.20326	Nfasc	1	Rattus norvegicus neurofascin (Nfasc), mRNA [NM_053909]	116690	GO:0007411 axon guidance
A_44_P515349	8.58e-07						-1.53752	-1.88725	-2.16803	-1.89634	Pik3r1	1	Rattus norvegicus phosphatidylinositol 3-kinase, regulatory subunit, polypeptide 1 (Pik3r1), mRNA [NM_013005]	25513	GO:0050896 response to stimulus/GO:0030335 positive regulation of cell migration/GO:0060548 negative regulation of cell death
Profile 2:		Down-regulation over three time-points,e means early,m means middle,l means late
ProbeName	FDR(False discovery rate )	0.5h (Fold change)	1h (Fold change)	3h (Fold change)	6h (Fold change)	9h (Fold change)	1d (Fold change)	4d (Fold change)	7d (Fold change)	14d (Fold change)	GeneSymbol	Profile	Description	EntrezGene	Biological processes
A_43_P11983	1.72e-05	-7.05147	-4.03361				-2.58675	-2.01373	-1.70227	-2.67626	Rgs9	2e	Rattus norvegicus regulator of G-protein signaling 9 (Rgs9), mRNA [NM_019224]	29481	GO:0050896 response to stimulus
A_44_P274130	0.00923027	-4.43709	-4.1408	-2.48175	-2.39092	-1.54867					C9	2e	Rattus norvegicus complement component 9 (C9), mRNA [NM_057146]	117512	GO:0050896 response to stimulus/GO:0048584 positive regulation of response to stimulus/GO:0006955 immune response/GO:0050778 positive regulation of immune response/GO:0006954 inflammatory response/GO:0008219 cell death/GO:0010942 positive regulation of cell death
A_44_P434271	3.55e-06	-1.52503	-1.63534	-2.6297	-3.44332	-3.22332	-1.8702	-1.69483	-1.73927	-2.0921	Cntn2	2e	Rattus norvegicus contactin 2 (Cntn2), mRNA [NM_012884]	25356	GO:0016477 cell migration
A_44_P236255	0.000189781	-2.22175	-3.40788	-1.72774	-1.55819	-2.47493	-6.73983	-7.97566			Calb1	2m	Rattus norvegicus calbindin 1 (Calb1), mRNA [NM_031984]	83839	GO:0050896 response to stimulus
A_42_P733671	0.000191946	-1.61516	-1.5785	-2.43769	-1.98442	-3.27731	-4.59901	-2.04275			Tnfsf10	2m	Rattus norvegicus tumor necrosis factor (ligand) superfamily, member 10 (Tnfsf10), mRNA [NM_145681]	246775	GO:0050896 response to stimulus/GO:0006955 immune response/GO:0008219 cell death/GO:0010942 positive regulation of cell death
A_44_P445354	1.94e-06	-1.60258				-1.97689	-4.25397	-3.44704	-2.80431	-2.36459	Kcnh8	2m	Rattus norvegicus potassium voltage-gated channel, subfamily H (eag-related), member 8 (Kcnh8), mRNA [NM_145095]	246325	GO:0060548 negative regulation of cell death
A_44_P401615	0.000534941		-1.73379	-2.73775	-5.14308	-3.37169	-2.31724	-4.14993	-4.25654	-2.53211	Esr1	2m	Rattus norvegicus estrogen receptor 1 (Esr1), mRNA [NM_012689]	24890	GO:0050896 response to stimulus/GO:0008283 cell proliferation/GO:0060548 negative regulation of cell death
A_44_P1057690	0.000222123		-1.69042	-1.69686	-2.82885	-3.9555	-2.59692	-1.50491			Dnase1l3	2m	Rattus norvegicus deoxyribonuclease I-like 3 (Dnase1l3), mRNA [NM_053907]	116687	GO:0008219 cell death
A_44_P486914	2.35e-06		-1.84558	-3.41395	-2.01724	-2.72613	-1.7746				Fgf9	2m	Rattus norvegicus fibroblast growth factor 9 (Fgf9), mRNA [NM_012952]	25444	GO:0008284 positive regulation of cell proliferation
A_43_P12465	0.0049254			-1.59569		-1.85961	-2.86793	-1.50821	-1.69444		Nrp2	2m	Rattus norvegicus neuropilin 2 (Nrp2), mRNA [NM_030869]	81527	GO:0050896 response to stimulus/GO:0016477 cell migration/GO:0007411 axon guidance
A_44_P732138	1.84e-08				-1.63372	-2.11602	-3.08526	-4.72676	-3.52796	-2.73621	Cacnb4	2m	PREDICTED: Rattus norvegicus calcium channel, voltage-dependent, beta 4 subunit, transcript variant 7 (Cacnb4), mRNA [XM_001056830]	58942	GO:0050896 response to stimulus/GO:0048584 positive regulation of response to stimulus/GO:0050778 positive regulation of immune response
A_44_P345319	3.14e-09				-1.68722	-2.14927	-2.10234	-1.86482	-1.77206		Chrd	2m	Chordin (Fragment). [Source:Uniprot/SWISSPROT;Acc:Q63148] [ENSRNOT00000002394]	117275	GO:0030336 negative regulation of cell migration
A_44_P285534	1.7e-06				-1.98035	-2.66753	-2.62649				Igfbp5	2m	Rattus norvegicus insulin-like growth factor binding protein 5 (Igfbp5), mRNA [NM_012817]	25285	GO:0030336 negative regulation of cell migration/GO:0008285 negative regulation of cell proliferation
A_44_P769703	1.09e-08				-1.72937	-2.37726	-2.49273				Nrep	2m	Rattus norvegicus neuronal regeneration related protein (Nrep), mRNA [NM_178096]	338475	GO:0050896 response to stimulus/GO:0031103 axon regeneration
A_43_P12433	7.37e-07					-1.50074	-2.77944	-2.10994			Grid2	2m	Rattus norvegicus glutamate receptor, ionotropic, delta 2 (Grid2), mRNA [NM_024379]	79220	GO:0048585 negative regulation of response to stimulus
A_43_P11967	8.73e-06						-1.9153	-2.05896	-1.55587		Mcp	2m	Rattus norvegicus membrane cofactor protein (Mcp), mRNA [NM_019190]	29333	GO:0048585 negative regulation of response to stimulus/GO:0050777 negative regulation of immune response
A_44_P137633	5.38e-06						-1.52527	-2.03762	-1.68697		Adora1	2m	Adenosine A1 receptor. [Source:Uniprot/SWISSPROT;Acc:P25099] [ENSRNOT00000004602]	29290	GO:0050896 response to stimulus/GO:0048585 negative regulation of response to stimulus/GO:0050728 negative regulation of inflammatory response/GO:0030336 negative regulation of cell migration/GO:0008285 negative regulation of cell proliferation/GO:0060548 negative regulation of cell death
A_42_P470283	1.83e-05						-1.55676	-3.17176	-2.39036		Agtr2	2m	Rattus norvegicus angiotensin II receptor, type 2 (Agtr2), mRNA [NM_012494]	24182	GO:0050896 response to stimulus/GO:0010942 positive regulation of cell death
A_44_P321009	2.56e-08		-1.90889	-4.1085	-14.1748	-17.7506	-31.4813	-35.2898	-37.1069	-19.9083	Cyp1a1	2l	Rattus norvegicus cytochrome P450, family 1, subfamily a, polypeptide 1 (Cyp1a1), mRNA [NM_012540]	24296	GO:0050896 response to stimulus/GO:0008283 cell proliferation
A_44_P550237	1.24e-09	-1.60917				-1.54382	-2.06516	-3.26178	-6.27426	-3.78385	Mapt	2l	Rattus norvegicus microtubule-associated protein tau (Mapt), mRNA [NM_017212]	29477	GO:0050896 response to stimulus/GO:0008219 cell death
A_44_P1042952	8.51e-10					-3.50674	-7.29135	-8.56594	-14.588	-7.11739	Bid3	2l	Rattus norvegicus BH3 interacting (with BCL2 family) domain, apoptosis agonist (Bid3), mRNA [NM_057130]	117271	GO:0050896 response to stimulus/GO:0008219 cell death/GO:0010942 positive regulation of cell death
A_43_P15252	3.09e-12						-1.76482	-3.73542	-4.81722	-2.37875	Col2a1	2l	Rattus norvegicus procollagen, type II, alpha 1 (Col2a1), mRNA [NM_012929]	25412	GO:0060548 negative regulation of cell death
A_42_P462771	4.78e-12						-1.54842	-2.64879	-3.74789	-2.67842	Cd9	2l	Rattus norvegicus CD9 antigen (Cd9), mRNA [NM_053018]	24936	GO:0008285 negative regulation of cell proliferation/GO:0042552 myelination
Profile 3:		Down-regulation only at the last two or three time-points
ProbeName	FDR(False discovery rate )	0.5h (Fold change)	1h (Fold change)	3h (Fold change)	6h (Fold change)	9h (Fold change)	1d (Fold change)	4d (Fold change)	7d (Fold change)	14d (Fold change)	GeneSymbol	Profile	Description	EntrezGene	Biological processes
A_44_P242103	3.41e-05	-6.45282	-5.09988	-5.89834	-4.53481	-5.46366	-5.60826	-18.5602	-16.7446	-54.5828	Sst	3	Rattus norvegicus somatostatin (Sst), mRNA [NM_012659]	24797	GO:0050896 response to stimulus
A_44_P1047441	1.33e-13							-4.62796	-7.25855	-10.9023	Lrp2	3	Rattus norvegicus low density lipoprotein receptor-related protein 2 (Lrp2), mRNA [NM_030827]	29216	GO:0050896 response to stimulus /GO:0008283 cell proliferation
A_44_P994492	2.59e-12							-2.83962	-3.09497	-3.72208	Ddah1	3	Rattus norvegicus dimethylarginine dimethylaminohydrolase 1 (Ddah1), mRNA [NM_022297]	64157	GO:0050896 response to stimulus/GO:0048584 positive regulation of response to stimulus/GO:0006955 immune response/GO:0050778 positive regulation of immune response/GO:0008219 cell death/GO:0010942 positive regulation of cell death/GO:0060548 negative regulation of cell death
A_44_P484969	5.59e-09							-1.80407	-2.67918	-4.14651	Fbxo2	3	Rattus norvegicus F-box only protein 2 (Fbxo2), mRNA [NM_053511]	85273	GO:0008285 negative regulation of cell proliferation
A_44_P323404	1.57e-10							-2.15043	-2.48012	-3.11666	Cntf	3	Rattus norvegicus ciliary neurotrophic factor (Cntf), mRNA [NM_013166]	25707	GO:0048584 positive regulation of response to stimulus/GO:0008284 positive regulation of cell proliferation/GO:0060548 negative regulation of cell death
A_43_P10887	5.02e-06							-1.68355	-2.20999	-2.4877	Map1b	3	Microtubule-associated protein 1B (MAP 1B) (Neuraxin) [Contains: MAP1 light chain LC1]. [Source:Uniprot/SWISSPROT;Acc:P15205] [ENSRNOT00000023460]	29456	GO:0050896 response to stimulus/GO:0031103 axon regeneration
A_42_P665509	1.51e-10							-2.53204	-2.9158	-2.37214	Mapk8ip	3	Rattus norvegicus mitogen activated protein kinase 8 interacting protein (Mapk8ip), mRNA [NM_053777]	116457	GO:0048585 negative regulation of response to stimulus/GO:0060548 negative regulation of cell death/GO:0007411 axon guidance
A_44_P334799	1.02e-08							-2.61387	-3.56042	-2.75567	Mbp	3	Rattus norvegicus myelin basic protein (Mbp), transcript variant 3, mRNA [NM_001025293]	24547	GO:0042552 myelination
A_44_P470808	0.000135421							-1.89426	-2.28956	-2.03777	Nab1	3	Rattus norvegicus Ngfi-A binding protein 1 (Nab1), mRNA [NM_022856]	64824	GO:0042553 myelination
A_42_P491486	1.53e-08							-1.84254	-2.37177	-2.07487	Pllp	3	Rattus norvegicus plasma membrane proteolipid (Pllp), mRNA [NM_022533]	64364	GO:0050896 response to stimulus/GO:0042552 myelination
A_42_P509766	1.67e-09							-2.25213	-2.20394	-2.05556	Ppara	3	Rattus norvegicus peroxisome proliferator activated receptor alpha (Ppara), mRNA [NM_013196]	25747	GO:0050896 response to stimulus/GO:0048585 negative regulation of response to stimulus
A_44_P306162	1.85e-11							-3.00163	-6.11009	-4.31447	Ugt8	3	Rattus norvegicus UDP galactosyltransferase 8 (Ugt8), mRNA [NM_019276]	50555	GO:0042553 myelination
A_42_P668126	1.69e-07							-2.05964	-1.86272	-1.99374	Sema6c	3	Rattus norvegicus sema domain, transmembrane domain (TM), and cytoplasmic domain, (semaphorin) 6C (Sema6c), mRNA [NM_017308]	29744	GO:0007411 axon guidance
A_44_P517880	6.23e-11							-1.89911	-2.93188	-3.01921	Fgf1	3	Rattus norvegicus fibroblast growth factor 1 (Fgf1), mRNA [NM_012846]	25317	GO:0008284 positive regulation of cell proliferation
A_44_P391982	2.87e-09							-2.40969	-3.49317	-3.90521	Mmd	3	Rattus norvegicus monocyte to macrophage differentiation-associated (Mmd), mRNA [NM_001007673]	303439	GO:0008219 cell death
A_44_P476733	1.64e-12							-2.31254	-3.17217	-3.07373	Nqo1	3	Rattus norvegicus NAD(P)H dehydrogenase, quinone 1 (Nqo1), mRNA [NM_017000]	24314	GO:0050896 response to stimulus/GO:0010942 positive regulation of cell death
A_44_P491796	6.06e-13								-1.93003	-3.16648	Spp1	3	Rattus norvegicus secreted phosphoprotein 1 (Spp1), mRNA [NM_012881]	25353	GO:0050896 response to stimulus/GO:0048585 negative regulation of response to stimulus/GO:0006954 inflammatory response
Profile 4:		Up-regulation over four time-points
ProbeName	FDR(False discovery rate )	0.5h (Fold change)	1h (Fold change)	3h (Fold change)	6h (Fold change)	9h (Fold change)	1d (Fold change)	4d (Fold change)	7d (Fold change)	14d (Fold change)	GeneSymbol	Profile	Description	EntrezGene	Biological processes
A_44_P291264	4.57e-05	1.67682	3.49161		2.46455	2.13607	1.87156	3.12792	4.32819	3.43718	Sele	4	Rattus norvegicus selectin, endothelial cell (Sele), mRNA [NM_138879]	25544	GO:0050896 response to stimulus/GO:0006954 inflammatory response/GO:0016477 cell migration/GO:0030335 positive regulation of cell migration
A_42_P508984	0.00354505	1.7859	1.32684	1.75515	2.2517	1.53661	2.71531	3.56381	1.9113		Cxcl4	4	Rattus norvegicus chemokine (C-X-C motif) ligand 4 (Cxcl4), mRNA [NM_001007729]	360918	GO:0050896 response to stimulus/GO:0006955 immune response/GO:0016477 cell migration/GO:0060548 negative regulation of cell death
A_43_P11459	0.00867613	1.81301	1.69509	1.58476		2.11623	2.26156	1.52968	1.7147	1.88591	Ednra	4	Rattus norvegicus endothelin receptor type A (Ednra), mRNA [NM_012550]	24326	GO:0048584 positive regulation of response to stimulus/GO:0050729 positive regulation of inflammatory response
A_44_P1039128	0.0080132	1.97702	4.10564	5.66009	2.42392	2.7263		4.26963	8.60589	2.73438	Cxcl10	4	Rattus norvegicus chemokine (C-X-C motif) ligand 10 (Cxcl10), mRNA [NM_139089]	245920	GO:0050896 response to stimulus/GO:0048584 positive regulation of response to stimulus/GO:0006955 immune responseGO:0006954 inflammatory response/GO:0030335 positive regulation of cell migration/GO:0008284 positive regulation of cell proliferation
A_42_P492542	0.00023324	1.76342	2.0993	1.62825	1.56512	1.65225	2.05634	2.05048	1.96062	1.62949	Jak3	4	Rattus norvegicus Janus kinase 3 (Jak3), mRNA [NM_012855]	25326	GO:0048584 positive regulation of response to stimulus/GO:0050778 positive regulation of immune response/GO:0008284 positive regulation of cell proliferation
A_43_P13119	0.000167677	1.94869	2.36766	1.53431	1.53433	2.28722	2.67727	2.29209	2.09602	1.80144	Runx3	4	Rattus norvegicus runt-related transcription factor 3 (Runx3), mRNA [NM_130425]	156726	GO:0008285 negative regulation of cell proliferation/GO:0010942 positive regulation of cell death/GO:0007411 axon guidance
A_44_P276120	0.000291954	1.51435	2.0677			2.08149	2.92845	3.99872	4.26915	2.8509	Kiss1r	4	Rattus norvegicus KISS1 receptor (Kiss1r), mRNA [NM_023992]	78976	GO:0030336 negative regulation of cell migration/GO:0008285 negative regulation of cell proliferation
A_44_P543548	6.96e-08	1.60806		2.14176	3.07627		2.98053	5.28621	6.91083	7.48931	Sfrs10	4	Rattus norvegicus splicing factor, arginine/serine-rich 10 (transformer 2 homolog, Drosophila) (Sfrs10), mRNA [NM_057119]	117259	GO:0050896 response to stimulus
A_44_P532686	8.97e-07	1.65088					1.57545	2.87885	2.90061	2.43036	Efnb1	4	Rattus norvegicus ephrin B1 (Efnb1), mRNA [NM_017089]	25186	GO:0016477 cell migration/GO:0008284 positive regulation of cell proliferation/GO:0007411 axon guidance
A_44_P426558	8.71e-05	1.5623		1.5041	1.78576	2.45684	3.45807	2.17003	1.56686	1.53892	Hspd1	4	Rattus norvegicus heat shock protein 1 (chaperonin) (Hspd1), mRNA [NM_022229]	63868	GO:0050896 response to stimulus/GO:0048584 positive regulation of response to stimulus/GO:0006955 immune response/GO:0050778 positive regulation of immune response/GO:0050729 positive regulation of inflammatory response/GO:0008283 cell proliferation/GO:0008219 cell death/GO:0010942 positive regulation of cell death/GO:0060548 negative regulation of cell death
A_43_P13320	1.53e-06	1.57302		1.51296				3.99562	8.70502	8.80675	Ifng	4	Rattus norvegicus interferon gamma (Ifng), mRNA [NM_138880]	25712	GO:0050896 response to stimulus/GO:0006955 immune response/GO:0016477 cell migration/GO:0008284 positive regulation of cell proliferation/GO:0008285 negative regulation of cell proliferation/GO:0008219 cell death/GO:0010942 positive regulation of cell death
A_44_P555271	6.32e-07		5.85075	5.41359	14.2175	35.1901	28.4151	101.931	126.185	225.136	Mmp12	4	Rattus norvegicus matrix metallopeptidase 12 (Mmp12), mRNA [NM_053963]	117033	GO:0008284 positive regulation of cell proliferation
A_44_P271658	0.0096746		4.57201	1.55995	5.01882	3.92581	3.38354	6.15139	6.29588	7.45537	Pap	4	Rattus norvegicus pancreatitis-associated protein (Pap), mRNA [NM_053289]	24618	GO:0050896 response to stimulus/GO:0006954 inflammatory response
A_43_P12384	1.11e-06		1.77019	3.44097	3.35115	3.00247	1.89764	2.41286	3.57402	2.47119	Birc3	4	Rattus norvegicus baculoviral IAP repeat-containing 3 (Birc3), mRNA [NM_023987]	78971	GO:0060548 negative regulation of cell death
A_44_P501277	0.00185898		1.74866		1.50265	1.64395	2.04633	2.18164	2.32737	1.62707	Pvrl1	4	Nectin-1 (Fragment). [Source:Uniprot/SPTREMBL;Acc:Q9WTY6] [ENSRNOT00000008614]	192183	GO:0007411 axon guidance
A_44_P868963	5.77e-10			1.63741	1.69122	1.54218	1.50303	5.59197	13.1776	13.5517	Tnfrsf14	4	Rattus norvegicus tumor necrosis factor receptor superfamily, member 14 (herpesvirus entry mediator) (Tnfrsf14), mRNA [NM_001015034]	366518	GO:0008285 negative regulation of cell proliferation
A_43_P12276	4.32e-05			1.65895	2.74588	2.44967	2.32505	8.20469	13.0702	9.73633	Vax1	4	Rattus norvegicus ventral anterior homeobox 1 (Vax1), mRNA [NM_022636]	64571	GO:0016477 cell migration/GO:0008285 negative regulation of cell proliferation/GO:0007411 axon guidance
A_44_P459144	7.96e-07			2.58457	2.50148	2.93735	2.05544	1.50879	3.99093	4.56879	Inhba	4	Rattus norvegicus inhibin beta-A (Inhba), mRNA [NM_017128]	29200	GO:0010942 positive regulation of cell death
A_44_P473711	2.53e-05			1.60543	1.90967	3.17661	2.79856	4.42693	4.35414	3.04464	Dock2	4	Rattus norvegicus dedicator of cytokinesis 2, mRNA (cDNA clone IMAGE:5599905), complete cds. [BC101877]	360509	GO:0050896 response to stimulus/GO:0008283 cell proliferation
A_44_P236588	1.09e-09			1.6045	1.77845	1.9483	2.58158	5.14266	8.24014	5.75937	Trpm2	4	Rattus norvegicus transient receptor potential cation channel, subfamily M, member 2 (Trpm2), mRNA [NM_001011559]	294329	GO:0050896 response to stimulus
A_44_P435618	1.22e-10			1.50969	1.81875	1.51221			4.88844	3.55563	Ednrb	4	Rattus norvegicus endothelin receptor type B (Ednrb), mRNA [NM_017333]	50672	GO:0050896 response to stimulus/GO:0016477 cell migration/GO:0060548 negative regulation of cell death
A_42_P627998	8.82e-11				1.6492	1.86862	3.0282	3.2839	4.08937	3.24621	Igfbp3	4	Rattus norvegicus insulin-like growth factor binding protein 3 (Igfbp3), mRNA [NM_012588]	24484	GO:0030336 negative regulation of cell migration/GO:0008285 negative regulation of cell proliferation/GO:0010942 positive regulation of cell death
A_44_P508055	5.96e-08				1.6758			3.04554	3.25662	2.54186	Bcl2l11	4	Rattus norvegicus BCL2-like 11 (apoptosis facilitator) (Bcl2l11), transcript variant 3, mRNA [NM_171988]	64547	GO:0008219 cell death/GO:0010942 positive regulation of cell death
A_44_P437896	7.76e-05				1.69677	1.63529	1.97924	2.62899	3.73756	2.56448	Bdnf	4	Rattus norvegicus brain derived neurotrophic factor (Bdnf), mRNA [NM_012513]	24225	GO:0050896 response to stimulus/GO:0008285 negative regulation of cell proliferation/GO:0060548 negative regulation of cell death/GO:0007411 axon guidance
A_44_P419064	1.76e-06				2.19041	3.20278	2.57034	2.47805	3.64611	3.22808	Cfb	4	Rattus norvegicus complement factor B (Cfb), mRNA [NM_212466]	294257	GO:0050896 response to stimulus/GO:0048584 positive regulation of response to stimulus/GO:0006955 immune response/GO:0050778 positive regulation of immune response/GO:0006954 inflammatory response
A_42_P679371	1.28e-08				2.06814	2.591	2.9047	4.04815	4.6899	3.82302	Coro1a	4	Rattus norvegicus coronin, actin binding protein 1A (Coro1a), mRNA [NM_130411]	155151	GO:0050896 response to stimulus/GO:0016477 cell migration/GO:0030335 positive regulation of cell migration/GO:0008284 positive regulation of cell proliferation
A_44_P200968	1.47e-07				1.82497	2.16662	1.9841	2.3523	2.52664	1.89328	Tlr6	4	Rattus norvegicus toll-like receptor 6 (Tlr6), mRNA [NM_207604]	305353	GO:0050896 response to stimulus/GO:0048584 positive regulation of response to stimulus/GO:0006955 immune response/GO:0050778 positive regulation of immune response
A_44_P304323	8.95e-10				1.51449			5.54575	10.7771	23.9509	Ccl5	4	Rattus norvegicus chemokine (C-C motif) ligand 5 (Ccl5), mRNA [NM_031116]	81780	GO:0050896 response to stimulus/GO:0048584 positive regulation of response to stimulus/GO:0006955 immune response/GO:0006954 inflammatory response/GO:0050729 positive regulation of inflammatory response/GO:0016477 cell migration
A_44_P515317	1.38e-10					1.61182	2.25465	4.35626	5.0952	3.50054	Igfbp4	4	Rattus norvegicus insulin-like growth factor binding protein 4 (Igfbp4), mRNA [NM_001004274]	360622	GO:0050896 response to stimulus/GO:0006954 inflammatory response
A_44_P445166	0.000215139					1.60486	1.67595	2.03322	2.91083	2.74358	Inppl1	4	Rattus norvegicus inositol polyphosphate phosphatase-like 1 (Inppl1), mRNA [NM_022944]	65038	GO:0050896 response to stimulus/GO:0048585 negative regulation of response to stimulus/GO:0006955 immune response/GO:0008285 negative regulation of cell proliferation
A_44_P517012	3.37e-08					1.96292	2.15268	3.89281	3.73797	2.76761	Rac2	4	Rattus norvegicus RAS-related C3 botulinum substrate 2 (Rac2), mRNA [NM_001008384]	366957	GO:0050896 response to stimulus/GO:0008284 positive regulation of cell proliferation
A_44_P994692	1.82e-09					1.68205		6.94745	11.7382	10.784	Zap70	4	Rattus norvegicus zeta-chain (TCR) associated protein kinase 70 (Zap70), mRNA [NM_001012002]	301348	GO:0048584 positive regulation of response to stimulus/GO:0006955 immune response/GO:0050778 positive regulation of immune response/GO:0008284 positive regulation of cell proliferation
A_44_P363090	5.08e-05					1.95911	1.76295		2.12002	1.96673	Il6st	4	Rattus norvegicus interleukin 6 signal transducer (Il6st), mRNA [NM_001008725]	25205	GO:0050896 response to stimulus/GO:0030335 positive regulation of cell migration/GO:0008284 positive regulation of cell proliferation
A_44_P1023538	1.94e-10					1.78767		3.42798	5.80863	4.72079	C3	4	Rattus norvegicus complement component 3 (C3), mRNA [NM_016994]	24232	GO:0050896 response to stimulus/GO:0048584 positive regulation of response to stimulus/GO:0006955 immune response/GO:0050778 positive regulation of immune response/GO:0006954 inflammatory response/GO:0050729 positive regulation of inflammatory response
A_44_P421534	6.73e-13						2.71188	3.59364	3.73726	2.69907	Aif1	4	Rattus norvegicus allograft inflammatory factor 1 (Aif1), mRNA [NM_017196]	29427	GO:0050896 response to stimulus/GO:0030335 positive regulation of cell migration/GO:0008284 positive regulation of cell proliferation/GO:0060548 negative regulation of cell death
A_44_P545838	2.86e-09						1.84165	2.76897	2.83567	2.24671	Arhgap4	4	Rattus norvegicus Rho GTPase activating protein 4 (Arhgap4), mRNA [NM_144740]	246249	GO:0030336 negative regulation of cell migration
A_43_P12404	2.19e-09						1.58105	2.80298	3.07476	2.60108	Evl	4	Rattus norvegicus Ena-vasodilator stimulated phosphoprotein (Evl), mRNA [NM_024147]	79115	GO:0007411 axon guidance
A_42_P805300	4.09e-10						2.16122	2.72077	2.36081	1.69234	Gpx1	4	Rattus norvegicus glutathione peroxidase 1 (Gpx1), mRNA [NM_030826]	24404	GO:0050896 response to stimulus/GO:0048585 negative regulation of response to stimulus/GO:0050777 negative regulation of immune response/GO:0050728 negative regulation of inflammatory response/GO:0016477 cell migration/GO:0008283 cell proliferation/GO:0008219 cell death/GO:0010942 positive regulation of cell death/GO:0060548 negative regulation of cell death
A_44_P1004323	5.26e-15						1.71233	3.23878	3.88927	3.47564	Col18a1	4	Collagen type XVIII, alpha (I) chain (Fragment). [Source:Uniprot/SPTREMBL;Acc:Q9WUW5] [ENSRNOT00000045315]	85251	GO:0030335 positive regulation of cell migration/GO:0008284 positive regulation of cell proliferation/GO:0010942 positive regulation of cell death
A_44_P240953	2.84e-10						1.53286	2.51875	2.1164	1.73487	Pcsk3	4	Rattus norvegicus proprotein convertase subtilisin/kexin type3 (Pcsk3), mRNA [NM_019331]	54281	GO:0030335 positive regulation of cell migration/GO:0008283 cell proliferation
A_43_P12413	1.03e-10						2.01818	3.17816	3.06753	2.33326	Cyba	4	Rattus norvegicus cytochrome b-245, alpha polypeptide (Cyba), mRNA [NM_024160]	79129	GO:0050896 response to stimulus/GO:0006955 immune response/GO:0006954 inflammatory response/GO:0008284 positive regulation of cell proliferation
A_44_P438473	3.73e-10						1.57443	1.81583	3.184	2.21536	Dclk1	4	Serine/threonine-protein kinase DCAMKL1 (EC 2.7.11.1) (Doublecortin- like and CAM kinase-like 1) (Calcium/calmodulin-dependent protein kinase type I-like CPG16). [Source:Uniprot/SWISSPROT;Acc:O08875] [ENSRNOT00000048116]	83825	GO:0016477 cell migration
A_42_P693316	3.97e-14						2.30615	7.11673	12.8672	10.6079	Cfi	4	Rattus norvegicus complement factor I (Cfi), mRNA [NM_024157]	79126	GO:0050896 response to stimulus/GO:0048584 positive regulation of response to stimulus/GO:0006955 immune response/GO:0050778 positive regulation of immune response/GO:0006954 inflammatory response
Profile 5:		Up-regulation over three time-points,e means early,m means middle,l means late
ProbeName	FDR(False discovery rate )	0.5h (Fold change)	1h (Fold change)	3h (Fold change)	6h (Fold change)	9h (Fold change)	1d (Fold change)	4d (Fold change)	7d (Fold change)	14d (Fold change)	GeneSymbol	Profile	Description	EntrezGene	Biological processes
A_44_P371339	6.47e-14	49.3882	127.462	396.061	446.259	354.902	46.2914	22.4121	18.6489	7.7418	Il6	5e	Rattus norvegicus interleukin 6 (Il6), mRNA [NM_012589]	24498	GO:0050896 response to stimulus/GO:0048584 positive regulation of response to stimulus/GO:0006955 immune response/GO:0006954 inflammatory response/GO:0050729 positive regulation of inflammatory response/GO:0030335 positive regulation of cell migration/GO:0008283 cell proliferation/GO:0008284 positive regulation of cell proliferation/GO:0008285 negative regulation of cell proliferation/GO:0008219 …
A_44_P495480	2.63e-11	47.5411	39.1245	6.76431	5.13686	5.71127	3.87126	4.38884	5.09519	3.83079	Fos	5e	Rattus norvegicus FBJ murine osteosarcoma viral oncogene homolog (Fos), mRNA [NM_022197]	314322	GO:0050896 response to stimulus
A_42_P473398	7.66e-16	42.6964	70.4574	73.0709	43.8452	27.7456	7.97197				Cxcl1	5e	Rattus norvegicus chemokine (C-X-C motif) ligand 1 (Cxcl1), mRNA [NM_030845]	81503	GO:0050896 response to stimulus/GO:0006955 immune response/GO:0006954 inflammatory response/GO:0016477 cell migration
A_44_P435596	1.77e-10	18.0147	14.4251	5.34505	5.67174	4.36625	4.36598	1.64627			Zfp36	5e	Rattus norvegicus zinc finger protein 36 (Zfp36), mRNA [NM_133290]	79426	GO:0048585 negative regulation of response to stimulus/GO:0050728 negative regulation of inflammatory response
A_44_P233080	1.36e-10	14.1124	14.0657	3.5667	3.01848	2.03333		1.6092	2.21741	2.34766	Egr1	5e	Rattus norvegicus early growth response 1 (Egr1), mRNA [NM_012551]	24330	GO:0050896 response to stimulus
A_44_P1055780	4.35e-12	7.7608	6.70004	29.9577	52.0712	61.5393	34.7635	1.68772	1.59705	2.26411	S100a8	5e	Rattus norvegicus S100 calcium binding protein A8 (calgranulin A) (S100a8), mRNA [NM_053822]	116547	GO:0050896 response to stimulus/GO:0006954 inflammatory response
A_44_P273839	6.96e-11	2.61904		20.3727	57.3814	44.1664	20.7902	12.3841	14.1902	29.288	Reg3g	5e	Rattus norvegicus regenerating islet-derived 3 gamma (Reg3g), mRNA [NM_173097]	24620	GO:0050896 response to stimulus/GO:0006955 inflammatory response
A_42_P695401	1.25e-11	7.3545	16.0117	36.803	40.7887	40.7548	16.9054	3.72067	4.89106	3.08785	Ccl2	5e	Rattus norvegicus chemokine (C-C motif) ligand 2 (Ccl2), mRNA [NM_031530]	24770	GO:0050896 response to stimulus/GO:0006955 immune response/GO:0006954 inflammatory response/GO:0016477 cell migration/GO:0008284 positive regulation of cell proliferation/GO:0060548 negative regulation of cell death
A_44_P353618	5.67e-11	7.93716	7.61882	33.792	37.7037	39.1216	21.0719	1.75881	1.66303	1.66008	S100a9	5e	Rattus norvegicus S100 calcium binding protein A9 (calgranulin B) (S100a9), mRNA [NM_053587]	94195	GO:0050896 response to stimulus/GO:0016477 cell migration
A_44_P363116	2.7e-13	3.41604	7.05539	52.5912	145.528	181.865	23.5237	2.12919	1.51806	1.6357	Gm1960	5e	Rattus norvegicus gene model 1960, (NCBI) (Gm1960), mRNA [NM_138522]	171551	GO:0050896 response to stimulus/GO:0006955 immune response/GO:0006954 inflammatory response/GO:0016477 cell migration
A_43_P11985	2.44e-08	7.59796	18.96	22.9813	102.69	132.224	29.15	8.58653	5.32017	7.14138	Ccl20	5e	Rattus norvegicus chemokine (C-C motif) ligand 20 (Ccl20), mRNA [NM_019233]	29538	GO:0050896 response to stimulus/GO:0006955 immune response/GO:0006954 inflammatory response
A_44_P104985	1.25e-08	1.99835	4.35064	30.7971	93.6614	50.5268	6.41709	2.26486	1.77451		Serpinb2	5e	Rattus norvegicus serine (or cysteine) proteinase inhibitor, clade B, member 2 (Serpinb2), mRNA [NM_021696]	60325	GO:0050896 response to stimulus
A_44_P458896	2.25e-13	1.51164		48.5752	23.4691	8.77205					Csf3	5e	Rattus norvegicus colony stimulating factor 3 (granulocyte) (Csf3), mRNA [NM_017104]	25610	GO:0006955 immune response
A_44_P270366	1.77e-10	1.53301	1.72043	7.52857	33.7322	19.766	2.33233				Cxcl5	5e	Rattus norvegicus chemokine (C-X-C motif) ligand 5 (Cxcl5), mRNA [NM_022214]	60665	GO:0050896 response to stimulus/GO:0006955 immune response/GO:0006954 inflammatory response
A_44_P1048474	0.000323036	5.06657	5.11038	21.1931	19.8968	14.5372	8.9694	3.15219	2.58413	3.89967	Camp	5e	CRAMP (Fragment). [Source:Uniprot/SPTREMBL;Acc:Q71KM5] [ENSRNOT00000028130]	316010	GO:0050896 response to stimulus
A_44_P294838	4.91e-09	1.52007	1.78787	2.57272	24.8036	21.5976	4.59396	7.25887	3.95288	1.59446	Il1a	5e	Rattus norvegicus interleukin 1 alpha (Il1a), mRNA [NM_017019]	24493	GO:0050896 response to stimulus/GO:0048584 positive regulation of response to stimulus/GO:0006955 immune response/GO:0006954 inflammatory response/GO:0008285 negative regulation of cell proliferation
A_42_P527724	4.59e-09	2.12765		5.47726	19.0705	25.4722	3.96165	8.45335	10.1854	3.70129	Fcnb	5e	Rattus norvegicus ficolin B (Fcnb), mRNA [NM_053634]	114091	GO:0050896 response to stimulus/GO:0048584 positive regulation of response to stimulus/GO:0006955 immune response/GO:0050778 positive regulation of immune response/GO:0006954 inflammatory response
A_44_P452245	4.75e-07	5.56126	7.74299	19.9408	14.3432	13.4701	11.3053	5.71546	4.58314	3.48223	Serpine1	5e	Rattus norvegicus serine (or cysteine) peptidase inhibitor, clade E, member 1 (Serpine1), mRNA [NM_012620]	24617	GO:0050896 response to stimulus
A_42_P714311	3.57e-06	4.36541	2.9706	3.57883	11.0396	12.3395	6.32907	3.32959	3.83785	3.65242	Ccl3	5e	Rattus norvegicus chemokine (C-C motif) ligand 3 (Ccl3), mRNA [NM_013025]	25542	GO:0050896 response to stimulus/GO:0006955 immune response/GO:0006954 inflammatory response/GO:0016477 cell migration
A_44_P1022002	3.07e-08	3.16683	5.35757	5.94399	14.354	19.3477	8.73777	2.45136	3.09558	1.86124	Ccl7	5e	Rattus norvegicus chemokine (C-C motif) ligand 7 (Ccl7), mRNA [NM_001007612]	287561	GO:0050896 response to stimulus/GO:0006955 immune response/GO:0006954 inflammatory response
A_44_P247880	5.98e-08	-1.60758	1.52351	12.0926	12.7778	4.92166			1.55002		Csf2	5e	Granulocyte-macrophage colony-stimulating factor (GM-CSF) (Colony- stimulating factor) (CSF). [Source:Uniprot/SWISSPROT;Acc:P48750] [ENSRNOT00000032333]	116630	GO:0006955 immune response/GO:0008283 cell proliferation/GO:0008284 positive regulation of cell proliferation/GO:0060548 negative regulation of cell death
A_44_P548126	6.27e-09	6.65715	11.9673	7.97677	7.22887	8.9988	5.85113	3.737	3.23377	3.06564	Socs3	5e	Rattus norvegicus suppressor of cytokine signaling 3 (Socs3), mRNA [NM_053565]	89829	GO:0050896 response to stimulus/GO:0048585 negative regulation of response to stimulus
A_43_P12125	2.33e-09	8.93449	11.5969	5.33441	5.2581	5.3617	2.85479	3.44001	3.66812	2.70498	Junb	5e	Rattus norvegicus Jun-B oncogene (Junb), mRNA [NM_021836]	24517	GO:0050896 response to stimulus
A_44_P384213	0.00213991	4.92166	1.90581	2.46875	3.14823	3.3537	2.68483	1.55142	2.45293	1.61731	Il10	5e	Rattus norvegicus interleukin 10 (Il10), mRNA [NM_012854]	25325	GO:0050896 response to stimulus/GO:0048585 negative regulation of response to stimulus/GO:0006955 immune response/GO:0050728 negative regulation of inflammatory response/GO:0008285 negative regulation of cell proliferation/GO:0010942 positive regulation of cell death/GO:0060548 negative regulation of cell death
A_44_P218896	7.59e-10	6.37818	6.59174	2.29467	1.74945	2.10447	1.57168				Cyr61	5e	Rattus norvegicus cysteine rich protein 61 (Cyr61), mRNA [NM_031327]	83476	GO:0050896 response to stimulus/GO:0030335 positive regulation of cell migration
A_44_P472989	6.88e-08	6.08146	3.5755	2.32353	2.85371	2.37452					Ptgs2	5e	Rattus norvegicus prostaglandin-endoperoxide synthase 2 (Ptgs2), mRNA [NM_017232]	29527	GO:0050896 response to stimulus/GO:0006954 inflammatory response/GO:0008284 positive regulation of cell proliferation/GO:0008285 negative regulation of cell proliferation/GO:0010942 positive regulation of cell death
A_43_P11616	1.79e-13	3.89637	4.56638	2.13643	1.77801	1.50036					Atf3	5e	Rattus norvegicus activating transcription factor 3 (Atf3), mRNA [NM_012912]	25389	GO:0008284 positive regulation of cell proliferation
A_44_P398142	1.22e-10	6.43371	6.07758	2.22165	1.61303						Btg2	5e	Rattus norvegicus B-cell translocation gene 2, anti-proliferative (Btg2), mRNA [NM_017259]	29619	GO:0050896 response to stimulus/GO:0060548 negative regulation of cell death
A_44_P230320	1.98e-08	6.11915	6.36526	10.6166	20.5396	15.9552	5.5365	2.6725	3.59937	2.92748	Il1b	5e	Rattus norvegicus interleukin 1 beta (Il1b), mRNA [NM_031512]	24494	GO:0050896 response to stimulus/GO:0048584 positive regulation of response to stimulus/GO:0048585 negative regulation of response to stimulus/GO:0006955 immune response/GO:0006954 inflammatory response/GO:0016477 cell migration/GO:0008283 cell proliferation/GO:0008284 positive regulation of cell proliferation/GO:0008285 negative regulation of cell proliferation/GO:0010942 positive regulation of c…
A_43_P12619	1.44e-07	5.97315	9.02345	8.33554	3.19835	1.88989			1.66027	2.38233	Nr4a3	5e	Rattus norvegicus nuclear receptor subfamily 4, group A, member 3 (Nr4a3), transcript variant 1, mRNA [NM_031628]	58853	GO:0050896 response to stimulus
A_42_P741027	4.44e-12	3.93215	3.74631					1.83881	2.08481	2.32001	Jun	5e	Rattus norvegicus Jun oncogene (Jun), mRNA [NM_021835]	24516	GO:0050896 response to stimulus/GO:0008284 positive regulation of cell proliferation/GO:0008285 negative regulation of cell proliferation/GO:0008219 cell death/GO:0010942 positive regulation of cell death
A_42_P493380	1.48e-08	2.44062	3.98974	4.37689	4.09222	3.93971	2.91038	1.65756			Myc	5e	Rattus norvegicus myelocytomatosis viral oncogene homolog (avian) (Myc), mRNA [NM_012603]	24577	GO:0008284 positive regulation of cell proliferation/GO:0008219 cell death/GO:0010942 positive regulation of cell death/GO:0060548 negative regulation of cell death
A_44_P365379	2.25e-08	2.48551	3.83798	2.58661	2.00816	1.7914					Gadd45g	5e	Rattus norvegicus growth arrest and DNA-damage-inducible 45 gamma (Gadd45g), mRNA [NM_001077640]	291005	GO:0008219 cell death
A_44_P1016829	1.86e-08	2.03164	5.64524	5.05278	4.6312	3.85692	2.29736		2.41054		Trib1	5e	Rattus norvegicus tribbles homolog 1 (Drosophila) (Trib1), mRNA [NM_023985]	78969	GO:0030336 negative regulation of cell migration/GO:0008285 negative regulation of cell proliferation
A_44_P500961	8.81e-12		2.13866	16.5418	30.3358	22.5488	11.1176	3.72246	4.13415	1.95051	Gdnf	5e	Rattus norvegicus glial cell line derived neurotrophic factor (Gdnf), mRNA [NM_019139]	25453	GO:0050896 response to stimulus/GO:0016477 cell migration/GO:0008283 cell proliferation/GO:0060548 negative regulation of cell death
A_44_P540992	3.41e-08		1.82879	3.98269	15.59	16.2535	1.54193				Ereg	5e	Rattus norvegicus epiregulin (Ereg), mRNA [NM_021689]	59325	GO:0048584 positive regulation of response to stimulus/GO:0050778 positive regulation of immune response/GO:0008283 cell proliferation/GO:0008284 positive regulation of cell proliferation/GO:0008285 negative regulation of cell proliferation
A_44_P543428	7.47e-09		1.7772	10.827	18.6411	16.6096	6.59942		1.56905		Il8rb	5e	Rattus norvegicus interleukin 8 receptor, beta (Il8rb), mRNA [NM_017183]	29385	GO:0050896 response to stimulus/GO:0016477 cell migration/GO:0008284 positive regulation of cell proliferation/GO:0008219 cell death
A_44_P381917	7.65e-10		2.92559	12.2525	7.93948	7.59421	3.19299	3.2342	2.70339		Sphk1	5e	Rattus norvegicus sphingosine kinase 1 (Sphk1), mRNA [NM_133386]	170897	GO:0050896 response to stimulus/GO:0006954 inflammatory response/GO:0030335 positive regulation of cell migration/GO:0008284 positive regulation of cell proliferation/GO:0060548 negative regulation of cell death
A_44_P545686	6.01e-07		2.22537	4.27126	8.15335	9.03169	2.59454		1.70304		Nos2	5e	Rattus norvegicus nitric oxide synthase 2, inducible (Nos2), mRNA [NM_012611]	24599	GO:0050896 response to stimulus/GO:0008283 cell proliferation
A_44_P468141	6.18e-10		1.71856	6.99193	7.22303	6.62448	4.08351	4.05825	2.94019	1.63041	Plaur	5e	Rattus norvegicus plasminogen activator, urokinase receptor (Plaur), mRNA [NM_134352]	50692	GO:0050896 response to stimulus
A_43_P15247	4.32e-07		1.59481	5.60055	5.36349	2.31334		-2.19766		1.7462	Tac1	5e	Rattus norvegicus tachykinin 1 (Tac1), mRNA [NM_012666]	24806	GO:0050896 response to stimulus/GO:0048584 positive regulation of response to stimulus/GO:0006954 inflammatory response/GO:0050729 positive regulation of inflammatory response/GO:0030335 positive regulation of cell migration/GO:0008284 positive regulation of cell proliferation
A_44_P351211	4.17e-07		1.95522	2.21839	3.21398	3.21639	2.49263	1.95514	2.69889	1.87637	Phlda1	5e	Rattus norvegicus pleckstrin homology-like domain, family A, member 1 (Phlda1), mRNA [NM_017180]	29380	GO:0008219 cell death/GO:0010942 positive regulation of cell death
A_44_P232897	1.75e-10		1.50253	3.30641	4.12357	3.13078	1.94158				Procr	5e	Rattus norvegicus protein C receptor, endothelial (Procr), mRNA [NM_001025733]	362248	GO:0050896 response to stimulus/GO:0006955 immune response
A_44_P524359	1.03e-07		1.6164	2.25296	2.07183						Anxa1	5e	Rattus norvegicus annexin A1 (Anxa1), mRNA [NM_012904]	25380	GO:0050896 response to stimulus/GO:0048585 negative regulation of response to stimulus/GO:0050728 negative regulation of inflammatory response/GO:0010942 positive regulation of cell death/GO:0060548 negative regulation of cell death
A_44_P318318	1.11e-08			20.2453	33.7026	38.3754	21.8359	2.51498	5.36749	3.81097	Mmp3	5e	Rattus norvegicus matrix metallopeptidase 3 (Mmp3), mRNA [NM_133523]	171045	GO:0050896 response to stimulus
A_44_P1011716	1.17e-08			2.97214	3.8041	2.96231	2.01701	1.65578	1.52477	1.64794	Adora2b	5e	Rattus norvegicus adenosine A2B receptor (Adora2b), mRNA [NM_017161]	29316	GO:0050896 response to stimulus/GO:0048584 positive regulation of response to stimulus/GO:0050729 positive regulation of inflammatory response
A_44_P914438	8.14e-11			4.6371	3.21771	3.13132	1.51002	2.22593	1.87689		Cdkn1a	5e	Rattus norvegicus cyclin-dependent kinase inhibitor 1A (Cdkn1a), mRNA [NM_080782]	114851	GO:0050896 response to stimulus/GO:0008284 positive regulation of cell proliferation/GO:0008285 negative regulation of cell proliferation/GO:0010942 positive regulation of cell death/GO:0060548 negative regulation of cell death
A_43_P12079	7.92e-12			3.52174	8.33719	10.7514	1.70316				Ptges	5e	Rattus norvegicus prostaglandin E synthase (Ptges), mRNA [NM_021583]	59103	GO:0050896 response to stimulus/GO:0006954 inflammatory response/GO:0008285 negative regulation of cell proliferation
A_43_P13310	0.000336113			6.78444	4.0067	6.36944	2.19068				Prok2	5e	Rattus norvegicus prokineticin 2 (Prok2), transcript variant 2, mRNA [NM_138852]	192206	GO:0050896 response to stimulus/GO:0008283 cell proliferation/GO:0060548 negative regulation of cell death
A_42_P461587	7.62e-11			3.74072	7.0274	6.3166	2.81383	1.75149	1.72396		Ngfb	5e	Beta-nerve growth factor precursor (Beta-NGF). [Source:Uniprot/SWISSPROT;Acc:P25427] [ENSRNOT00000022200]	310738	GO:0050896 response to stimulus/GO:0006954 inflammatory response/GO:0008284 positive regulation of cell proliferation/GO:0008219 cell death/GO:0010942 positive regulation of cell death/GO:0060548 negative regulation of cell death
A_44_P426638	5.5e-10			4.36018	5.79623	4.63355	3.28529	2.3101	2.32198	1.72031	Osmr	5e	Rattus norvegicus oncostatin M receptor (Osmr), mRNA [NM_001005384]	310132	GO:0008284 positive regulation of cell proliferation
A_43_P11792	2.83e-11			2.50301	4.01552	4.60568	2.90767		1.60734		Sod2	5e	Rattus norvegicus superoxide dismutase 2, mitochondrial (Sod2), mRNA [NM_017051]	24787	GO:0050896 response to stimulus/GO:0008285 negative regulation of cell proliferation/GO:0008219 cell death/GO:0060548 negative regulation of cell death
A_44_P620927	6.86e-07	3.86793	5.33	40.2607	66.4178	74.3836	47.5057	8.61294	5.47001	5.78726	Clecsf9	5m	Rattus norvegicus macrophage-inducible C-type lectin (Clecsf9), mRNA [NM_001005897]	450223	GO:0006955 immune response
A_44_P462661	4.37e-11	1.73573	1.82807	13.0283	30.3348	29.9962	19.4018	10.5639	9.25986	6.94233	Il1rn	5m	Rattus norvegicus interleukin 1 receptor antagonist (Il1rn), mRNA [NM_022194]	60582	GO:0050896 response to stimulus/GO:0006955 immune response/GO:0006954 inflammatory response/GO:0060548 negative regulation of cell death
A_44_P388783	2.64e-10	3.3671	2.7287	15.267	26.2512	30.1987	15.567	3.64564	2.21007	1.63447	Clec4d	5m	Rattus norvegicus C-type lectin domain family 4, member d (Clec4d), mRNA [NM_001003707]	362432	GO:0006955 immune response
A_44_P165908	5.6e-06	1.69794		7.14721	6.802	10.4907	8.13381	4.19791		2.29495	Il1rl2	5m	Rattus norvegicus interleukin 1 receptor-like 2 (Il1rl2), mRNA [NM_133575]	171106	GO:0050896 response to stimulus/GO:0006955 immune response
A_44_P519948	1.16e-06	1.88842	1.93537	4.32732	7.07001	7.23918	6.73427	1.71259			Fcar	5m	Rattus norvegicus IgA Fc receptor (Fcar), mRNA [NM_201992]	365183	GO:0006955 immune response
A_42_P771373	0.000772794	2.88221	2.44736	3.22949	4.70935	3.06352	3.23263	1.50633			Npy	5m	Rattus norvegicus neuropeptide Y (Npy), mRNA [NM_012614]	24604	GO:0050896 response to stimulus/GO:0048584 positive regulation of response to stimulus
A_44_P470619	0.000808692	4.86377	7.03461	6.60681	4.26325	14.1623	25.0296	15.0996	7.87444	10.5473	Srxn1	5m	Rattus norvegicus sulfiredoxin 1 homolog (S. cerevisiae) (Srxn1), mRNA [NM_001047858]	296271	GO:0050896 response to stimulus
A_44_P409840	1.41e-10	2.0978	1.95646	6.07756	6.73115	4.0744		20.0407	10.6665	8.45051	Ccl17	5m	Rattus norvegicus chemokine (C-C motif) ligand 17 (Ccl17), mRNA [NM_057151]	117518	GO:0006955 immune response
A_44_P226771	3.99e-11	1.79779	1.76673	1.60342	1.6213	2.08234	2.08222	7.6695	7.18846	5.13153	Mapk8ip3	5m	PREDICTED: Rattus norvegicus mitogen-activated protein kinase 8 interacting protein 3 (Mapk8ip3), mRNA [XM_220232]	302983	GO:0007411 axon guidance
A_44_P226109	7.24e-08	3.15979	2.43001	2.04308	2.41944	3.04173	5.23991	7.70612	4.16994	3.43083	Csf1r	5m	RRCSF1 Rat mRNA for CSF-1 receptor [X61479]	307403	GO:0008283 cell proliferation
A_44_P183638	2.02e-08	2.54891		7.73211	13.6407	20.4322	24.6128	25.046	9.10215	7.1715	Pirb	5m	Rattus norvegicus paired-Ig-like receptor B (Pirb), mRNA [NM_031713]	65146	GO:0006955 immune response
A_42_P661600	0.00397927	1.65354	2.47915	1.63555	1.6111	3.73242	6.65263	3.12783	2.1261	2.21563	Reg3a	5m	Rattus norvegicus regenerating islet-derived 3 alpha (Reg3a), mRNA [NM_172077]	171162	GO:0050896 response to stimulus/GO:0006954 inflammatory response
A_43_P11721	0.00177519	1.93025	2.96653	3.97718	6.06606	4.15516	5.12222	3.37771	2.32034	1.81522	Selp	5m	Rattus norvegicus selectin, platelet (Selp), mRNA [NM_013114]	25651	O:0050896 response to stimulus/GO:0006954 inflammatory response/GO:0016477 cell migration/GO:0030335 positive regulation of cell migration
A_44_P423704	7.25e-06	1.57164	1.67369	1.54064	4.13334	6.07501	6.05307	4.36118	4.48638	3.00342	Shh	5m	Rattus norvegicus sonic hedgehog homolog (Drosophila) (Shh), mRNA [NM_017221]	29499	GO:0050896 response to stimulus/GO:0016477 cell migration/GO:0030336 negative regulation of cell migration/GO:0008283 cell proliferation/GO:0008284 positive regulation of cell proliferation/GO:0008285 negative regulation of cell proliferation/GO:0008219 cell death/GO:0060548 negative regulation of cell death/GO:0007411 axon guidance
A_44_P519251	5.55e-07	1.50998		2.54731	3.41119	5.66648	5.44738	4.28301	3.36888	1.97696	Cd14	5m	Rattus norvegicus CD14 antigen (Cd14), mRNA [NM_021744]	60350	GO:0050896 response to stimulus/GO:0006955 immune response/GO:0006954 inflammatory response
A_44_P497807	0.00338422	1.54394	1.60419	2.39785	2.90716	2.81841	3.43549	1.52062	-2.0546		Penk1	5m	Rattus norvegicus proenkephalin 1 (Penk1), mRNA [NM_017139]	29237	GO:0050896 response to stimulus
A_44_P247081	9.36e-08	1.55806		1.9653	3.05699	4.0418	5.63919				Pla2g2a	5m	Rattus norvegicus phospholipase A2, group IIA (platelets, synovial fluid) (Pla2g2a), mRNA [NM_031598]	29692	GO:0008285 negative regulation of cell proliferation
A_42_P791677	6.69e-13		2.46895	19.1898	51.0513	40.6551	19.8453	12.3712	6.41251	4.38856	Areg	5m	Rattus norvegicus amphiregulin (Areg), mRNA [NM_017123]	29183	GO:0050896 response to stimulus/GO:0008284 positive regulation of cell proliferation
A_44_P134993	0.00065203		2.47596	2.6876	2.63132	6.50694	9.62432	4.21818	4.56078	4.47683	Agxt	5m	Rattus norvegicus alanine-glyoxylate aminotransferase (Agxt), mRNA [NM_030656]	24792	GO:0050896 response to stimulus
A_44_P1030225	0.00034923		1.91468	4.86611	4.54437	7.72096	7.49751	1.86799	1.99501	2.1876	Apoa4	5m	Rattus norvegicus apolipoprotein A-IV (Apoa4), mRNA [NM_012737]	25080	GO:0050896 response to stimulus/ GO:0006955 immune response/GO:0031103 axon regeneration
A_42_P817417	3.78e-10		1.70808	3.05877	3.64561	3.45024	2.53209	1.90203	1.52026		PVR	5m	Rattus norvegicus poliovirus receptor (PVR), mRNA [NM_017076]	25066	GO:0048584 positive regulation of response to stimulus/GO:0050778 positive regulation of immune response/GO:0016477 cell migration/GO:0007411 axon guidance
A_44_P464502	1.26e-08		1.84357	4.40033	6.48933	8.2282	4.57132	3.38493	2.07981		Gfap	5m	Rattus norvegicus glial fibrillary acidic protein (Gfap), mRNA [NM_017009]	24387	GO:0050896 response to stimulus
A_42_P693821	3.24e-15		3.05735	65.361	91.627	78.6681	46.3116	32.3989	9.7869	3.30981	Fosl1	5m	Rattus norvegicus fos-like antigen 1 (Fosl1), mRNA [NM_012953]	25445	GO:0050896 response to stimulus/GO:0008285 negative regulation of cell proliferation/GO:0010942 positive regulation of cell death
A_44_P501112	7.55e-11		1.57519	4.4322	8.70146	18.0567	20.1956	18.4055	23.5982	5.39648	Mmp9	5m	Rattus norvegicus matrix metallopeptidase 9 (Mmp9), mRNA [NM_031055]	81687	GO:0050896 response to stimulus/GO:0030335 positive regulation of cell migration/GO:0010942 positive regulation of cell death
A_44_P337300	2.84e-06		1.99042	3.22464	3.32334	4.70039	4.02892	3.46533	2.75059	2.11781	Il4ra	5m	Rattus norvegicus interleukin 4 receptor, alpha (Il4ra), mRNA [NM_133380]	25084	GO:0050896 response to stimulus/GO:0006955 immune response/GO:0006954 inflammatory response
A_44_P184505	1.22e-06		1.793	1.92863	1.90683	2.16195	1.5982				Hbegf	5m	Rattus norvegicus heparin-binding EGF-like growth factor (Hbegf), mRNA [NM_012945]	25433	GO:0050896 response to stimulus/GO:0016477 cell migration/GO:0030335 positive regulation of cell migration/GO:0008284 positive regulation of cell proliferation
A_43_P15253	6.67e-08		1.9061	2.50126	3.27299	3.21552	2.02639	1.85736	2.25533	1.75325	Icam1	5m	Rattus norvegicus intercellular adhesion molecule 1 (Icam1), mRNA [NM_012967]	25464	GO:0006955 immune response/GO:0016477 cell migration/GO:0030335 positive regulation of cell migration
A_44_P520123	3.25e-07		1.54286	2.50142	1.84129	1.73439	1.53955				Flt1	5m	Rattus norvegicus FMS-like tyrosine kinase 1 (Flt1), mRNA [NM_019306]	54251	GO:0016477 cell migration/GO:0030335 positive regulation of cell migration/GO:0008284 positive regulation of cell proliferation
A_43_P11672	1.5e-13			60.7809	102.955	108.168	41.4128	33.0256	25.2188	8.16408	Il1rl1	5m	Rattus norvegicus interleukin 1 receptor-like 1 (Il1rl1), mRNA [NM_013037]	25556	GO:0050896 response to stimulus/GO:0006955 immune response
A_44_P332790	2.72e-11			10.7752	12.319	10.8576	83.8227	62.1797	61.2369	16.9809	Trh	5m	Rattus norvegicus thyrotropin releasing hormone (Trh), mRNA [NM_013046]	25569	GO:0050896 response to stimulus
A_44_P377266	1.32e-13			11.1827	24.1508	28.9002	77.9854	59.02	53.843	22.0103	Oldlr1	5m	Rattus norvegicus oxidized low density lipoprotein (lectin-like) receptor 1 (Oldlr1), mRNA [NM_133306]	140914	GO:0050896 response to stimulus/GO:0006955 immune response/GO:0006954 inflammatory response/GO:0008219 cell death
A_43_P14894	4.47e-11			10.9494	41.0541	65.0948	150.362	18.7821	8.15378	3.34866	Nppb	5m	Rattus norvegicus natriuretic peptide precursor type B (Nppb), mRNA [NM_031545]	25105	GO:0050896 response to stimulus/GO:0006954 inflammatory response
A_44_P396842	9.85e-17			28.7651	60.8243	111.322	85.0161	29.0799	19.3523	11.523	Ucn2	5m	Rattus norvegicus urocortin 2 (Ucn2), mRNA [NM_133385]	170896	GO:0050896 response to stimulus/GO:0008283 cell proliferation
A_44_P358151	2.3e-11			9.92719	16.5129	18.1843	18.3146	8.03534	7.80563	5.30952	Sectm1b	5m	Rattus norvegicus secreted and transmembrane 1B (Sectm1b), mRNA [NM_199082]	287884	GO:0006955 immune response
A_43_P11472	3.73e-11			6.08788	13.0003	11.3556	18.7615	9.20203	3.53237	1.91093	Hmox1	5m	Rattus norvegicus heme oxygenase (decycling) 1 (Hmox1), mRNA [NM_012580]	24451	GO:0050896 response to stimulus/GO:0006954 inflammatory response/GO:0008285 negative regulation of cell proliferation/GO:0008219 cell death/GO:0010942 positive regulation of cell death/GO:0060548 negative regulation of cell death
A_44_P311364	1.94e-09			1.9407	9.52935	22.4104	86.1311	31.2558	6.53118	3.11675	Clca2	5m	Rattus norvegicus chloride channel calcium activated 2 (Clca2), mRNA [NM_001013202]	362052	GO:0008219 cell death
A_44_P247286	3.67e-14			2.7	10.2395	19.7096	28.7812	12.4345	10.2702	6.59471	Cxcl14	5m	Rattus norvegicus chemokine (C-X-C motif) ligand 14 (Cxcl14), mRNA [NM_001013137]	306748	GO:0006955 immune response
A_44_P477819	3.09e-14			1.80732	14.9847	30.0144	28.7072	7.83204	5.44222	3.08607	Nrg1	5m	Rattus norvegicus neuregulin 1 (Nrg1), mRNA [NM_031588]	112400	GO:0050896 response to stimulus/GO:0016477 cell migration/GO:0042552 myelination
A_42_P480723	6.91e-11			1.69639	1.8741	4.38257	10.5546	27.5615	21.3899	9.83023	Cd8b	5m	Rattus norvegicus CD8 antigen, beta chain (Cd8b), mRNA [NM_031539]	24931	GO:0006955 immune response
A_42_P570848	2.7e-13			1.66583	2.74542	3.13926	4.88511	16.6158	17.295	5.46273	Pcsk1	5m	Rattus norvegicus proprotein convertase subtilisin/kexin type 1 (Pcsk1), mRNA [NM_017091]	25204	GO:0050896 response to stimulus
A_44_P458855	1.39e-12			2.06183	4.02827	7.58337	13.2379	25.9884	19.9315	7.94096	Ptprn	5m	Rattus norvegicus protein tyrosine phosphatase, receptor type, N (Ptprn), mRNA [NM_053881]	116660	GO:0050897 response to stimulus
A_43_P12274	2.8e-09			1.78549	3.64461	4.45876	7.57863	8.55391	6.07879	3.44255	Lst1	5m	Rattus norvegicus leucocyte specific transcript 1 (Lst1), mRNA [NM_022634]	64569	GO:0006955 immune response/GO:0008285 negative regulation of cell proliferation
A_42_P735417	3.11e-10			2.72898	5.34157	8.43066	5.55396	4.41442	3.61368	3.48089	Fcgr2b	5m	Rattus norvegicus Fc receptor, IgG, low affinity IIb (Fcgr2b), mRNA [NM_175756]	289211	GO:0050896 response to stimulus/GO:0048584 positive regulation of response to stimulus/GO:0048585 negative regulation of response to stimulus/GO:0006955 immune response/GO:0050778 positive regulation of immune response/GO:0050777 negative regulation of immune response/GO:0006954 inflammatory response/GO:0050729 positive regulation of inflammatory response/GO:0050728 negative regulation of inflamm…
A_44_P168405	2.06e-10			2.58697	3.99005	5.75392	6.16384	8.23816	4.8951	3.93716	Fcgr3	5m	Rattus norvegicus Fc receptor, IgG, low affinity III (Fcgr3), mRNA [NM_053843]	116591	GO:0050896 response to stimulus/GO:0048584 positive regulation of response to stimulus/GO:0048585 negative regulation of response to stimulus/GO:0006955 immune response/GO:0050778 positive regulation of immune response/GO:0050777 negative regulation of immune response/GO:0006954 inflammatory response/GO:0050729 positive regulation of inflammatory response/GO:0050728 negative regulation of inflamm…
A_44_P210173	3.31e-11			5.38093	7.03917	7.18409	4.90172	4.84329	4.33588	3.97952	Tnfrsf12a	5m	Rattus norvegicus tumor necrosis factor receptor superfamily, member 12a (Tnfrsf12a), mRNA [NM_181086]	302965	GO:0016477 cell migration/GO:0008219 cell death
A_43_P15900	2.3e-07			1.72024	4.1282	2.58543		6.28191	4.00033	2.52507	Ccl22	5m	Rattus norvegicus chemokine (C-C motif) ligand 22 (Ccl22), mRNA [NM_057203]	117551	GO:0006955 immune response/GO:0016477 cell migration
A_42_P458530	1.13e-07			1.89394	3.86978	4.12207	4.83869	5.52256	4.7221	2.54791	Ripk3	5m	Rattus norvegicus receptor-interacting serine-threonine kinase 3 (Ripk3), mRNA [NM_139342]	246240	GO:0008219 cell death/GO:0010942 positive regulation of cell death
A_43_P10020	1.69e-09			1.62525	2.52086	3.18517	3.02718	4.98649	4.33052	3.46572	Lyz	5m	Rattus norvegicus lysozyme (Lyz), mRNA [NM_012771]	25211	GO:0050896 response to stimulus /GO:0008219 cell death
A_43_P19763	2.85e-08			3.17865	4.62314	5.37055	4.59774	5.48477	4.88156	3.04004	Tlr2	5m	Rattus norvegicus toll-like receptor 2 (Tlr2), mRNA [NM_198769]	310553	GO:0050896 response to stimulus /GO:0048584 positive regulation of response to stimulus/GO:0006955 immune response/GO:0050778 positive regulation of immune response/GO:0030335 positive regulation of cell migration
A_44_P443751	1.79e-13			1.73423	3.72201	4.42645	5.27566	3.44426	2.98579		Pdpn	5m	Rattus norvegicus podoplanin (Pdpn), mRNA [NM_019358]	54320	GO:0050896 response to stimulus /GO:0006954 inflammatory response/GO:0030335 positive regulation of cell migration/GO:0008283 cell proliferation
A_44_P1000653	9.57e-07			2.48076	3.34003	4.95987	3.6252	1.71759	1.91684	2.872	Serpina3n	5m	Rattus norvegicus serine (or cysteine) peptidase inhibitor, clade A, member 3N (Serpina3n), mRNA [NM_031531]	24795	GO:0050896 response to stimulus/GO:0006954 inflammatory response
A_44_P466118	1.13e-07			2.03932	2.18844	2.91667	4.43139	4.53733	4.77069	2.56602	Slc11a1	5m	Rattus norvegicus solute carrier family 11 (proton-coupled divalent metal ion transporters), member 1 (Slc11a1), mRNA [NM_001031658]	316519	GO:0050896 response to stimulus/GO:0048584 positive regulation of response to stimulus/GO:0006955 immune response/GO:0050778 positive regulation of immune response/GO:0006954 inflammatory response/GO:0008283 cell proliferation
A_44_P461154	6.81e-12			2.20727	2.96527	3.14534	3.16323	2.15939	2.24371	1.55181	Timp1	5m	Rattus norvegicus tissue inhibitor of metallopeptidase 1 (Timp1), mRNA [NM_053819]	116510	GO:0050896 response to stimulus/GO:0060548 negative regulation of cell death
A_43_P15515	2.24e-08			1.68919	4.71036	5.64901	3.78413	3.93434	4.42888	3.25492	Ccr5	5m	Rattus norvegicus chemokine (C-C motif) receptor 5 (Ccr5), mRNA [NM_053960]	117029	GO:0050896 response to stimulus/GO:0048584 positive regulation of response to stimulus/GO:0006955 immune response/GO:0006954 inflammatory response/GO:0050729 positive regulation of inflammatory response/GO:0016477 cell migration
A_44_P237886	1.29e-05			2.4452	2.46465	2.3738	3.44449	4.37837	2.85697	2.25356	Vdac1	5m	Rattus norvegicus voltage-dependent anion channel 1 (Vdac1), mRNA [NM_031353]	83529	GO:0050896 response to stimulus/GO:0008219 cell death
A_43_P12403	3.46e-09			1.67905	4.55195	6.781	7.14728	4.98709	5.70741	3.73755	Fgr	5m	Rattus norvegicus Gardner-Rasheed feline sarcoma viral (Fgr) oncogene homolog (Fgr), mRNA [NM_024145]	79113	GO:0050896 response to stimulus
A_44_P533794	8.44e-08			2.1854	2.55921	3.00019	2.23169	2.60835	2.59046	1.86752	Tnfrsf1b	5m	Rattus norvegicus tumor necrosis factor receptor superfamily, member 1b (Tnfrsf1b), mRNA [NM_130426]	156767	GO:0050896 response to stimulus/GO:0048585 negative regulation of response to stimulus/GO:0006955 immune response/GO:0006954 inflammatory response/GO:0050728 negative regulation of inflammatory response/GO:0008219 cell death
A_44_P157222	6.07e-09			1.5315	1.93914	1.74926	1.86883	3.0281	2.46506	1.72681	Tgif	5m	Rattus norvegicus TG interacting factor (Tgif), mRNA [NM_001015020]	316742	GO:0008284 positive regulation of cell proliferation/GO:0008285 negative regulation of cell proliferation
A_42_P758222	2.73e-08			4.91976	4.41929	4.21993	8.29883	3.21125		1.51848	Arg1	5m	Rattus norvegicus arginase 1 (Arg1), mRNA [NM_017134]	29221	GO:0050896 response to stimulus
A_43_P12926	1.15e-08			3.20681	4.13246	3.59271	2.45529	3.01415	2.29519		Cyp27b1	5m	Rattus norvegicus cytochrome P450, family 27, subfamily b, polypeptide 1 (Cyp27b1), mRNA [NM_053763]	114700	GO:0050896 response to stimulus/GO:0048584 positive regulation of response to stimulus/GO:0006955 immune response/GO:0008285 negative regulation of cell proliferation
A_43_P12571	3.6e-10			1.78245	2.44258	2.46511	1.8632	1.61113	1.72314		Jak2	5m	Rattus norvegicus Janus kinase 2 (Jak2), mRNA [NM_031514]	24514	GO:0050896 response to stimulus/GO:0048584 positive regulation of response to stimulus/GO:0050729 positive regulation of inflammatory response/GO:0030335 positive regulation of cell migration/GO:0008284 positive regulation of cell proliferation/GO:0008285 negative regulation of cell proliferation/GO:0008219 cell death/GO:0010942 positive regulation of cell death/GO:0031103 axon regeneration
A_44_P417916	6.56e-06			1.75364	2.1935	2.1648	1.68014	1.64879	1.64306		Myd88	5m	Rattus norvegicus myeloid differentiation primary response gene 88 (Myd88), mRNA [NM_198130]	301059	GO:0050896 response to stimulus/GO:0048584 positive regulation of response to stimulus/GO:0006955 immune response/GO:0050778 positive regulation of immune response/GO:0008284 positive regulation of cell proliferation/GO:0060548 negative regulation of cell death
A_44_P390495	2e-07			3.11198	3.1392	3.23254	2.42336	1.57834	2.08706		Gch	5m	Rattus norvegicus GTP cyclohydrolase 1 (Gch), mRNA [NM_024356]	29244	GO:0050896 response to stimulus/GO:0006955 immune response/GO:0010942 positive regulation of cell death
A_44_P391057	3.09e-06			2.14037	2.55543	4.00279	2.02479	2.12085			Angptl4	5m	Rattus norvegicus angiopoietin-like 4 (Angptl4), mRNA [NM_199115]	362850	GO:0060548 negative regulation of cell death
A_43_P15259	7.34e-08			1.56324	2.2999	2.16134	1.82327				Tnfrsf1a	5m	Rattus norvegicus tumor necrosis factor receptor superfamily, member 1a (Tnfrsf1a), mRNA [NM_013091]	25625	GO:0050896 response to stimulus/GO:0048584 positive regulation of response to stimulus/GO:0006954 inflammatory response/GO:0050729 positive regulation of inflammatory response/GO:0008219 cell death
A_42_P664121	9.42e-05			1.76935	2.10407	2.04615	1.54869				Adora2a	5m	Rattus norvegicus adenosine A2a receptor (Adora2a), mRNA [NM_053294]	25369	GO:0050896 response to stimulus/GO:0048584 positive regulation of response to stimulus/GO:0048585 negative regulation of response to stimulus/GO:0050728 negative regulation of inflammatory response/GO:0008285 negative regulation of cell proliferation/GO:0010942 positive regulation of cell death/GO:0060548 negative regulation of cell death
A_44_P198620	8.71e-09			2.66088	3.09298	2.84656	1.80622				Nos3	5m	Rattus norvegicus nitric oxide synthase 3, endothelial cell (Nos3), mRNA [NM_021838]	24600	GO:0050896 response to stimulus/GO:0016477 cell migration/GO:0008285 negative regulation of cell proliferation
A_44_P235892	4.95e-08			2.01471	6.44939	8.67329	1.85478				Cyp24a1	5m	Rattus norvegicus cytochrome P450, subfamily 24 (Cyp24a1), mRNA [NM_201635]	25279	GO:0050896 response to stimulus
A_44_P343859	4.81e-09			1.63031	2.63923	2.32446	1.99976				Csf1	5m	Rattus norvegicus colony stimulating factor 1 (macrophage) (Csf1), mRNA [NM_023981]	78965	GO:0030335 positive regulation of cell migration/GO:0008283 cell proliferation/GO:0008284 positive regulation of cell proliferation
A_43_P12900	2.47e-09			1.69915	2.14943	2.38092	1.89878				Gtpbp4	5m	Rattus norvegicus GTP binding protein 4 (Gtpbp4), mRNA [NM_053689]	114300	GO:0030336 negative regulation of cell migration/GO:0008285 negative regulation of cell proliferation
A_44_P189496	9.81e-11				3.16325	5.09868	9.04506	5.26528	4.51523	3.25041	Fcgr1	5m	Rattus norvegicus high-affinity immunoglobulin gamma Fc receptor I mRNA, partial cds. [AF416291]	295279	GO:0050896 response to stimulus/GO:0048584 positive regulation of response to stimulus/GO:0006955 immune response/GO:0050778 positive regulation of immune response/GO:0006954 inflammatory response/GO:0050729 positive regulation of inflammatory response/GO:0010942 positive regulation of cell death
A_42_P572521	5.69e-10				2.27419	3.24024	6.47458	3.71837	2.75091	1.85095	C5r1	5m	Rattus norvegicus complement component 5, receptor 1 (C5r1), mRNA [NM_053619]	113959	GO:0050896 response to stimulus/GO:0048584 positive regulation of response to stimulus/GO:0050778 positive regulation of immune response/GO:0006954 inflammatory response/GO:0016477 cell migration
A_44_P400494	1.34e-09				3.61153	3.12176	5.34607	3.73157	2.57359	1.29027	Krt1-18	5m	Rattus norvegicus keratin complex 1, acidic, gene 18 (Krt1-18), mRNA [NM_053976]	294853	GO:0008219 cell death/GO:0060548 negative regulation of cell death
A_44_P1017144	7.88e-09				2.02346	2.73901	3.34328	1.84587	2.01605	1.54031	Cspg2	5m	Versican core protein precursor (Large fibroblast proteoglycan) (Chondroitin sulfate proteoglycan core protein 2) (PG-M) (Glial hyaluronate-binding protein) (GHAP) (Fragments). [Source:Uniprot/SWISSPROT;Acc:Q9ERB4] [ENSRNOT00000045532]	114122	GO:0050896 response to stimulus/GO:0031103 axon regeneration
A_43_P14872	3.81e-11				2.84073	4.26145	5.80485	5.16806	4.55615	2.42688	Sdc1	5m	Rattus norvegicus syndecan 1 (Sdc1), mRNA [NM_013026]	25216	GO:0050896 response to stimulus/GO:0006954 inflammatory response
A_42_P591344	1.56e-10				2.92124	4.62696	7.6316	7.87934	6.2719	3.88815	Itgb2	5m	Rattus norvegicus integrin beta 2, mRNA (cDNA clone IMAGE:7374316), complete cds. [BC099151]	309684	GO:0050896 response to stimulus/GO:0006954 inflammatory response/GO:0016477 cell migration/GO:0008283 cell proliferation
A_44_P552514	6.22e-05				2.06421	3.21359	2.85285	3.09023	4.75194	2.56672	Ccr7	5m	Rattus norvegicus chemokine (C-C motif) receptor 7 (Ccr7), mRNA [NM_199489]	287673	GO:0050896 response to stimulus/GO:0006955 immune response
A_44_P278439	2.22e-11				1.87495	2.09999	2.68734	2.44708	1.76628		Ube2n	5m	Rattus norvegicus ubiquitin-conjugating enzyme E2N (Ube2n), mRNA [NM_053928]	116725	GO:0048584 positive regulation of response to stimulus/GO:0050778 positive regulation of immune response
A_43_P12529	2.4e-09				1.7639	2.38118	2.98383	4.38023	3.12389	1.8771	Stxbp2	5m	Rattus norvegicus syntaxin binding protein 2 (Stxbp2), mRNA [NM_031126]	81804	GO:0006955 immune response
A_44_P175240	5.86e-09				2.15045	2.16555	2.05391	3.07251	1.82775		Cyp7b1	5m	Cytochrome P450 7B1 (EC 1.14.13.100) (25-hydroxycholesterol 7-alpha- hydroxylase) (Oxysterol 7-alpha-hydroxylase) (HCT-1) (Fragment). [Source:Uniprot/SWISSPROT;Acc:Q63688] [ENSRNOT00000013116]	25429	GO:0008284 positive regulation of cell proliferation
A_44_P397495	6.08e-09				2.0006	2.20765	1.77193	1.6272			Hif1a	5m	Rattus norvegicus hypoxia inducible factor 1, alpha subunit (Hif1a), mRNA [NM_024359]	29560	GO:0050896 response to stimulus/GO:0006954 inflammatory response/GO:0016477 cell migration/GO:0030335 positive regulation of cell migration/GO:0008284 positive regulation of cell proliferation
A_44_P269630	3.48e-09				1.63774	1.9412	2.0186				Taf9	5m	Rattus norvegicus TAF9 RNA polymerase II, TATA box binding protein (TBP)-associated factor (Taf9), transcript variant 1, mRNA [NM_001012463]	373541	GO:0048584 positive regulation of response to stimulus/GO:0060548 negative regulation of cell death
A_44_P219972	1.59e-07				1.63049	1.72181		2.1491			Nt5e	5m	Rattus norvegicus 5' nucleotidase, ecto (Nt5e), mRNA [NM_021576]	58813	GO:0048585 negative regulation of response to stimulus/GO:0050728 negative regulation of inflammatory response
A_44_P477889	5.62e-08					2.17477	1.67818	7.75461	9.26768	4.71255	Nefl	5m	Rattus norvegicus neurofilament, light polypeptide (Nefl), mRNA [NM_031783]	83613	GO:0050896 response to stimulus/GO:0060548 negative regulation of cell death/GO:0031103 axon regeneration
A_44_P298049	2.75e-12					1.61155	3.93329	9.49337	6.61223	3.24148	Ncf1	5m	Rattus norvegicus neutrophil cytosolic factor 1 (Ncf1), mRNA [NM_053734]	114553	GO:0050896 response to stimulus/GO:0006955 immune response/GO:0006954 inflammatory response/GO:0008283 cell proliferation/GO:0008219 cell death
A_44_P395709	4.7e-10					1.64143	1.80587	2.08999	1.63356		Rac1	5m	Rattus norvegicus ras-related C3 botulinum toxin substrate 1 (Rac1), mRNA [NM_134366]	363875	GO:0050896 response to stimulus/GO:0016477 cell migration/GO:0008283 cell proliferation/GO:0008219 cell death/GO:0010942 positive regulation of cell death/GO:0007411 axon guidance
A_44_P556989	6.73e-15					1.99498	3.91369	12.0049	12.5118	10.4321	Ngfr	5m	Rattus norvegicus nerve growth factor receptor (TNFR superfamily, member 16) (Ngfr), mRNA [NM_012610]	24596	GO:0050896 response to stimulus/GO:0008284 positive regulation of cell proliferation/GO:0008219 cell death/GO:0010942 positive regulation of cell death/GO:0060548 negative regulation of cell death/GO:0007411 axon guidance
A_44_P156462	1.17e-07					1.85959	2.97887	8.96902	1.9817		Ren1	5m	Rattus norvegicus renin 1 (Ren1), mRNA [NM_012642]	24715	GO:0050896 response to stimulus
A_44_P164512	0.000763261							1.54044	3.03335		Stat1	5m	Rattus norvegicus signal transducer and activator of transcription 1 (Stat1), transcript variant alpha, mRNA [NM_032612]	25124	GO:0050896 response to stimulus/GO:0008283 cell proliferation/GO:0008284 positive regulation of cell proliferation/GO:0010942 positive regulation of cell death
A_44_P640828	1.87e-06							3.58911	1.76321		Tgfbr1	5m	Rattus norvegicus transforming growth factor, beta receptor 1 (Tgfbr1), mRNA [NM_012775]	29591	GO:0050896 response to stimulus/GO:0016477 cell migration/GO:0008284 positive regulation of cell proliferation/GO:0010942 positive regulation of cell death/GO:0060548 negative regulation of cell death
A_44_P452261	2.62e-05	3.38896	2.12575	2.9559	3.30428	2.08054		3.17539	5.38346	3.16967	Il2ra	5l	Rattus norvegicus interleukin 2 receptor, alpha chain (Il2ra), mRNA [NM_013163]	25704	GO:0050896 response to stimulus/GO:0048585 negative regulation of response to stimulus/GO:0006955 immune response/GO:0006954 inflammatory response/GO:0050728 negative regulation of inflammatory response/GO:0008284 positive regulation of cell proliferation/GO:0008285 negative regulation of cell proliferation/GO:0008219 cell death/GO:0010942 positive regulation of cell death
A_44_P237153	6.29e-09	1.71779					3.34452	12.5039	9.20788	7.7551	Birc5	5l	Rattus norvegicus baculoviral IAP repeat-containing 5 (Birc5), mRNA [NM_022274]	64041	GO:0050896 response to stimulus/GO:0008219 cell death/GO:0060548 negative regulation of cell death
A_43_P21641	8.81e-07	2.31836			1.6566		3.39315	9.77452	11.8255	8.30655	Hcls1	5l	Rattus norvegicus hematopoietic cell specific Lyn substrate 1 (Hcls1), mRNA [NM_001011898]	288077	GO:0050896 response to stimulus/GO:0008284 positive regulation of cell proliferation
A_44_P175495	1.43e-05		4.66488	23.6364	8.56791	2.76292	2.42387	7.35997	41.1409	23.1912	Cxcl11	5l	Rattus norvegicus chemokine (C-X-C motif) ligand 11 (Cxcl11), mRNA [NM_182952]	305236	GO:0006955 immune response
A_44_P151156	2.05e-08		3.54213		5.24541	10.9133	22.6945	54.7567	71.4291	23.7062	Kng1	5l	Rattus norvegicus kininogen 1 (Kng1), mRNA [NM_012696]	24903	GO:0050896 response to stimulus/GO:0006954 inflammatory response/GO:0008284 positive regulation of cell proliferation/GO:0008285 negative regulation of cell proliferation
A_43_P13048	9.61e-07		1.96522			2.08887	2.04805	16.5035	14.2604	10.0274	Tnfsf11	5l	Rattus norvegicus tumor necrosis factor (ligand) superfamily, member 11 (Tnfsf11), mRNA [NM_057149]	117516	GO:0006955 immune response/GO:0008283 cell proliferation
A_42_P606126	1.21e-10			1.65416	3.94443	2.89225	1.20693	2.34534	14.0253	2.1719	Mmp13	5l	Collagenase 3 precursor (EC 3.4.24.-) (Matrix metalloproteinase-13) (MMP-13) (UMRCASE) (Fragment). [Source:Uniprot/SWISSPROT;Acc:P23097] [ENSRNOT00000011507]	171052	GO:0050896 response to stimulus
A_44_P531414	1.03e-10			1.53937	1.80162	2.28998	3.45035	6.14571	5.64635	3.23514	Il18	5l	Rattus norvegicus IFN-gamma-inducing factor IL-18 (Il18) mRNA, complete cds [AY077842]	29197	GO:0050896 response to stimulus/GO:0006955 immune response/GO:0008284 positive regulation of cell proliferation
A_43_P11765	4.64e-05			2.03583	1.913	2.71599	2.27939	3.60509	3.67648	1.95786	Casr	5l	Rattus norvegicus calcium-sensing receptor (Casr), mRNA [NM_016996]	24247	GO:0008284 positive regulation of cell proliferation
A_44_P109503	1.69e-05			1.5198				4.90112	12.0684	7.09415	Gzmb	5l	Rattus norvegicus granzyme B (Gzmb), mRNA [NM_138517]	171528	GO:0008219 cell death/GO:0010942 positive regulation of cell death
A_44_P344492	7.74e-10			1.52719	2.18921			4.69898	6.77228	5.90438	Stat4	5l	Rattus norvegicus signal transducer and activator of transcription 4 (Stat4), mRNA [NM_001012226]	367264	GO:0050896 response to stimulus/GO:0008283 cell proliferation/GO:0008284 positive regulation of cell proliferation/GO:0010942 positive regulation of cell death
A_44_P412940	1.03e-08				4.12211	7.74716	4.84459	38.6703	23.4821	15.6329	Ccl9	5l	Rattus norvegicus chemokine (C-C motif) ligand 9 (Ccl9), mRNA [NM_001012357]	360579	GO:0006955 immune response
A_44_P342821	5.6e-08				1.86713	1.76591	3.16408	9.22979	11.1308	5.93732	Cd300lf	5l	Rattus norvegicus CD300 antigen like family member F (Cd300lf), mRNA [NM_001025111]	287818	GO:0006955 immune response
A_44_P323106	2.14e-13				1.57595	1.87446	2.64881	8.26159	5.02879	3.61918	Abca1	5l	Rattus norvegicus ATP-binding cassette, sub-family A (ABC1), member 1 (Abca1), mRNA [NM_178095]	313210	GO:0050896 response to stimulus
A_44_P311136	5.27e-12				1.51897	2.05628	3.33931	6.33204	4.58468	2.98898	Vav1	5l	Rattus norvegicus vav 1 oncogene (Vav1), mRNA [NM_012759]	25156	GO:0006955 immune response
A_44_P456197	2.71e-08				2.01967	2.34227	2.16737	4.43349	4.05486		Crhr1	5l	Rattus norvegicus corticotropin-feleasing factor type 1 receptor mRNA, 3'UTR, partial sequence. [AF039203]	58959	GO:0050896 response to stimulus/GO:0048585 negative regulation of response to stimulus
A_44_P316239	4.24e-08				1.70607	2.20759	2.37902	3.19511	3.04009	1.69971	Lyn	5l	Rattus norvegicus Yamaguchi sarcoma viral (v-yes-1) oncogene homolog (Lyn), mRNA [NM_030857]	81515	GO:0050896 response to stimulus/GO:0048584 positive regulation of response to stimulus/GO:0006955 immune response/GO:0050778 positive regulation of immune response/GO:0006954 inflammatory response/GO:0008284 positive regulation of cell proliferation
A_44_P468468	5.97e-11					1.82115	2.88583	6.47931	11.845	4.86041	Lbp	5l	Rattus norvegicus lipopolysaccharide binding protein (Lbp), mRNA [NM_017208]	29469	GO:0050896 response to stimulus/GO:0048584 positive regulation of response to stimulus/GO:0006955 immune response/GO:0050778 positive regulation of immune response/GO:0006954 inflammatory response/GO:0050729 positive regulation of inflammatory response/GO:0016477 cell migration
A_42_P473314	2.85e-10					1.6196	1.9155	4.00713	4.08507	3.07689	Hla-dma	5l	Rattus norvegicus major histocompatibility complex, class II, DM alpha (Hla-dma), mRNA [NM_198741]	294274	GO:0048584 positive regulation of response to stimulus/GO:0006955 immune response/GO:0050778 positive regulation of immune response
A_44_P265911	1.17e-10					1.60453	2.22725	4.12088	2.71837	2.17927	Cnr2	5l	Rattus norvegicus cDNA clone IMAGE:7376109 [BC107941]	57302	GO:0050896 response to stimulus/GO:0006954 inflammatory response
A_42_P598412	1.82e-12						2.82329	9.13887	5.51405	3.12089	Apobec1	5l	Rattus norvegicus apolipoprotein B editing complex 1 (Apobec1), mRNA [NM_012907]	25383	GO:0050896 response to stimulus/GO:0006955 immune response
A_44_P311096	3.07e-12						3.86239	8.39671	7.84827	4.42447	Abcb4	5l	Rattus norvegicus ATP-binding cassette, sub-family B (MDR/TAP), member 4 (Abcb4), mRNA [NM_012690]	24891	GO:0050896 response to stimulus
A_43_P17016	8.15e-09						2.037	4.21956	3.08754	2.03533	Unc93b1	5l	Rattus norvegicus unc-93 homolog B1 (C. elegans), mRNA (cDNA clone IMAGE:7127866) [BC088464]	361689	GO:0048584 positive regulation of response to stimulus/GO:0050778 positive regulation of immune response
A_44_P193446	2.23e-05						3.19501	4.03214	2.62002	1.57148	Cd38	5l	Rattus norvegicus CD38 antigen (Cd38), mRNA [NM_013127]	25668	GO:0050896 response to stimulus/GO:0008284 positive regulation of cell proliferation
A_42_P678430	2.3e-11						2.1337	3.38626	2.97422	2.24955	Card9	5l	Rattus norvegicus caspase recruitment domain family, member 9 (Card9), mRNA [NM_022303]	64171	GO:0050896 response to stimulus/GO:0048584 positive regulation of response to stimulus/GO:0006955 immune response/GO:0050778 positive regulation of immune response
A_43_P13201	0.00372611						2.51023	2.82914	2.71548	2.4854	Ccr4	5l	Rattus norvegicus chemokine (C-C motif) receptor 4 (Ccr4), mRNA [NM_133532]	171054	GO:0050896 response to stimulus/GO:0048584 positive regulation of response to stimulus/GO:0006954 inflammatory response/GO:0030335 positive regulation of cell migration
A_44_P306368	2.18e-11						1.84595	3.02908	2.53197	2.01089	Lip1	5l	Rattus norvegicus lysosomal acid lipase 1 (Lip1), mRNA [NM_012732]	25055	GO:0050896 response to stimulus/GO:0006954 inflammatory response/GO:0008283 cell proliferation
A_43_P23108	1.13e-10						2.27938	3.0704	3.37915	2.20242	Mcm7	5l	Rattus norvegicus minichromosome maintenance deficient 7 (S. cerevisiae) (Mcm7), mRNA [NM_001004203]	288532	GO:0008283 cell proliferation
A_44_P394636	1.75e-10						1.84637	3.95569	3.64182	2.46894	Inpp5d	5l	Rattus norvegicus inositol polyphosphate-5-phosphatase D (Inpp5d), mRNA [NM_019311]	54259	GO:0048585 negative regulation of response to stimulus/GO:0006955 immune response/GO:0050777 negative regulation of immune response/GO:0008285 negative regulation of cell proliferation/GO:0008219 cell death/GO:0010942 positive regulation of cell death
A_44_P482346	3.13e-09						1.84247	2.59979	2.76419	2.14714	Ptk2b	5l	Rattus norvegicus protein tyrosine kinase 2 beta (Ptk2b), mRNA [NM_017318]	50646	GO:0050896 response to stimulus/GO:0016477 cell migration/GO:0030335 positive regulation of cell migration/GO:0008283 cell proliferation/GO:0008284 positive regulation of cell proliferation/GO:0060548 negative regulation of cell death
A_42_P471271	5.79e-09						2.26099	3.31389	2.92196	2.35104	Ptpn6	5l	Rattus norvegicus protein tyrosine phosphatase, non-receptor type 6 (Ptpn6), mRNA [NM_053908]	116689	GO:0050896 response to stimulus/GO:0048584 positive regulation of response to stimulus/GO:0048585 negative regulation of response to stimulus/GO:0006955 immune response/GO:0050778 positive regulation of immune response/GO:0050777 negative regulation of immune response//GO:0008285 negative regulation of cell proliferation/GO:0010942 positive regulation of cell death
A_44_P293904	9.06e-10						2.99104	5.21513	3.43994	2.60006	Syk	5l	Rattus norvegicus spleen tyrosine kinase (Syk), mRNA [NM_012758]	25155	GO:0050896 response to stimulus/GO:0048584 positive regulation of response to stimulus/GO:0050778 positive regulation of immune response/GO:0016477 cell migration/GO:0008284 positive regulation of cell proliferation
A_43_P17687	4.11e-09						2.51544	4.63541	4.77601	2.55664	Tacc3	5l	Rattus norvegicus transforming, acidic coiled-coil containing protein 3 (Tacc3), mRNA [NM_001004424]	360962	GO:0008283 cell proliferation
A_44_P489862	7.76e-11						2.28709	5.25232	4.04563	2.38657	Tnfaip8l2	5l	Rattus norvegicus tumor necrosis factor, alpha-induced protein 8-like 2 (Tnfaip8l2), mRNA [NM_001014039]	310663	GO:0050896 response to stimulus/GO:0006955 immune response
A_44_P395885	7.3e-08						1.87386	5.12371	3.3001	2.31166	Cdkn2a	5l	Rattus norvegicus cyclin-dependent kinase inhibitor 2A (Cdkn2a), mRNA [NM_031550]	25163	GO:0050896 response to stimulus/GO:0008219 cell death
A_44_P160877	2.39e-11						2.1036	5.07545	3.45148	2.65189	Cfh	5l	Rattus norvegicus complement component factor H (Cfh), mRNA [NM_130409]	155012	GO:0050896 response to stimulus/GO:0048584 positive regulation of response to stimulus/GO:0006955 immune response/GO:0050778 positive regulation of immune response/GO:0006954 inflammatory response
A_42_P473467	4.31e-09						1.56983	2.56792	1.99242		Cd276	5l	Rattus norvegicus CD276 antigen (Cd276), mRNA [NM_182824]	315716	GO:0048585 negative regulation of response to stimulus/GO:0050728 negative regulation of inflammatory response/GO:0008284 positive regulation of cell proliferation/GO:0008285 negative regulation of cell proliferation
Profile 6:		Up-regulation only at the last two or three time-points
ProbeName	FDR(False discovery rate )	0.5h (Fold change)	1h (Fold change)	3h (Fold change)	6h (Fold change)	9h (Fold change)	1d (Fold change)	4d (Fold change)	7d (Fold change)	14d (Fold change)	GeneSymbol	Profile	Description	EntrezGene	Biological processes
A_42_P818323	1.5e-13							1.60171	12.2156	19.9923	Gfra3	6	Rattus norvegicus glial cell line derived neurotrophic factor family receptor alpha 3 (Gfra3), mRNA [NM_053398]	84422	GO:0016477 cell migration/GO:0007411 axon guidance
A_44_P179904	1.03e-08							6.27438	7.02269	7.1633	Sh2d2a	6	Rattus norvegicus SH2 domain protein 2A (Sh2d2a), mRNA [NM_207605]	310688	GO:0008283 cell proliferation
A_44_P367688	3.95e-10							2.72532	4.43431	4.82982	RT1-Da	6	Rattus norvegicus RT1 class II, locus Da (RT1-Da), mRNA [NM_001008847]	294269	GO:0050896 response to stimulus/GO:0048584 positive regulation of response to stimulus/GO:0006955 immune response/GO:0050778 positive regulation of immune response
A_44_P475159	3.18e-10							3.13348	3.68754	4.03804	Thy1	6	Rattus norvegicus thymus cell antigen 1, theta (Thy1), mRNA [NM_012673]	24832	GO:0048584 positive regulation of response to stimulus/GO:0050778 positive regulation of immune response/GO:0030336 negative regulation of cell migration/GO:0008285 negative regulation of cell proliferation/GO:0060548 negative regulation of cell death
A_44_P172850	0.00110708							2.51693	3.73125	4.05042	RT1-CE5	6	Rattus norvegicus RT1 class I, CE5 (RT1-CE5), transcript variant 1, mRNA [NM_001008843]	309607	GO:0006955 immune response
A_44_P332429	5.86e-08							1.70833	2.36409	2.83152	C1s	6	Rattus norvegicus complement component 1, s subcomponent (C1s), mRNA [NM_138900]	192262	GO:0050896 response to stimulus/GO:0048584 positive regulation of response to stimulus/GO:0006955 immune response/GO:0050778 positive regulation of immune response/GO:0006954 inflammatory response
A_43_P15525	0.000169826							2.05345	2.72036	1.89709	Drd5	6	Rattus norvegicus dopamine receptor D5 (Drd5), mRNA [NM_012768]	25195	GO:0050896 response to stimulus/GO:0030336 negative regulation of cell migration
A_42_P527141	8.1e-12							3.26435	3.24513	2.46425	Foxm1	6	Rattus norvegicus forkhead box M1 (Foxm1), mRNA [NM_031633]	58921	GO:0008284 positive regulation of cell proliferation
A_44_P517650	5.35e-09							1.64461	2.04639	2.55041	Adam17	6	Rattus norvegicus a disintegrin and metalloproteinase domain 17 (tumor necrosis factor, alpha, converting enzyme) (Adam17), mRNA [NM_020306]	57027	GO:0050896 response to stimulus/GO:0048585 negative regulation of response to stimulus/GO:0006955 immune response/GO:0016477 cell migration/GO:0030335 positive regulation of cell migration/GO:0008284 positive regulation of cell proliferation/GO:0008285 negative regulation of cell proliferation
A_44_P126021	9.63e-07							1.64066	2.34962	2.09797	Igf1	6	Rattus norvegicus insulin-like growth factor 1 (Igf1), transcript variant 4, mRNA [NM_001082479]	24482	GO:0050896 response to stimulus/GO:0030335 positive regulation of cell migration/GO:0008283 cell proliferation/GO:0008284 positive regulation of cell proliferation/GO:0060548 negative regulation of cell death
A_44_P487764	7.33e-11							5.02799	5.05863	3.26326	C1qa	6	Rattus norvegicus complement component 1, q subcomponent, alpha polypeptide (C1qa), mRNA [NM_001008515]	298566	GO:0050896 response to stimulus/GO:0048584 positive regulation of response to stimulus/GO:0006955 immune response/GO:0050778 positive regulation of immune response/GO:0006954 inflammatory response
A_44_P332606	4.12e-07							3.12756	4.52594	2.93377	C2	6	Rattus norvegicus complement component 2 (C2), mRNA [NM_172222]	24231	GO:0050896 response to stimulus/GO:0048584 positive regulation of response to stimulus/GO:0006955 immune response/GO:0050778 positive regulation of immune response/GO:0006954 inflammatory response
A_44_P265709	6.98e-10							6.10251	7.35778	5.52368	Il2rb	6	Rattus norvegicus interleukin 2 receptor, beta chain (Il2rb), mRNA [NM_013195]	25746	GO:0060548 negative regulation of cell death
A_44_P412290	1.54e-10							3.61417	3.42746	2.1174	C1qg	6	Rattus norvegicus complement component 1, q subcomponent, gamma polypeptide (C1qg), mRNA [NM_001008524]	362634	GO:0050896 response to stimulus/GO:0048584 positive regulation of response to stimulus/GO:0048585 negative regulation of response to stimulus/GO:0006955 immune response/GO:0050778 positive regulation of immune response/GO:0006954 inflammatory response
A_42_P465601	3.7e-13							2.32004	2.29251	2.57546	Myh10	6	Rattus norvegicus myosin, heavy polypeptide 10, non-muscle (Myh10), mRNA [NM_031520]	79433	GO:0050896 response to stimulus/GO:0016477 cell migration/GO:0008283 cell proliferation/GO:0007411 axon guidance
A_44_P338970	9.17e-13							2.0687	2.14269	1.74011	Pld1	6	Rattus norvegicus phospholipase D1 (Pld1), mRNA [NM_030992]	25096	GO:0050896 response to stimulus/GO:0030335 positive regulation of cell migration
A_44_P422630	1.37e-05							1.51945	2.14888	1.79858	Serping1	6	Rattus norvegicus serine (or cysteine) peptidase inhibitor, clade G, member 1 (Serping1), mRNA [NM_199093]	295703	GO:0050896 response to stimulus/GO:0048584 positive regulation of response to stimulus/GO:0048585 negative regulation of response to stimulus/GO:0006955 immune response/GO:0050778 positive regulation of immune response/GO:0050777 negative regulation of immune response/GO:0006954 inflammatory response
A_44_P170382	2.1e-11							2.28213	3.55626	2.96478	Slc18a2	6	Rattus norvegicus solute carrier family 18 (vesicular monoamine), member 2 (Slc18a2), mRNA [NM_013031]	25549	GO:0050896 response to stimulus/GO:0008219 cell death
A_42_P564712	5.34e-08							1.52969	2.09069	2.22949	Taok2	6	Rattus norvegicus TAO kinase 2 (Taok2), mRNA [NM_022702]	64666	GO:0048584 positive regulation of response to stimulus
A_44_P171440	1.17e-12							2.18671	2.11385	2.02326	Apoe	6	Rattus norvegicus apolipoprotein E (Apoe), mRNA [NM_138828]	25728	GO:0050896 response to stimulus/GO:0030336 negative regulation of cell migration/GO:0008285 negative regulation of cell proliferation/GO:0010942 positive regulation of cell death/GO:0060548 negative regulation of cell death/GO:0031103 axon regeneration
A_42_P493301	6.73e-13								3.67377	5.05308	Pou3f1	6	Rattus norvegicus POU domain, class 3, transcription factor 1 (Pou3f1), mRNA [NM_138838]	192110	GO:0042552 myelination
A_43_P21634	0.00723759								2.50888	2.58903	C4a	6	Rattus norvegicus complement component 4a (C4a), mRNA [NM_031504]	24233	GO:0050896 response to stimulus/GO:0048584 positive regulation of response to stimulus/GO:0006955 immune response/GO:0050778 positive regulation of immune response/GO:0006954 inflammatory response
A_44_P135277	1.17e-06								1.77028	2.014	Alcam	6	Rattus norvegicus activated leukocyte cell adhesion molecule (Alcam), mRNA [NM_031753]	79559	GO:0007411 axon guidance
A_44_P118929	1.96e-06								2.44936	1.79075	Tp53	6	Rattus norvegicus tumor protein p53 (Tp53), mRNA [NM_030989]	24842	GO:0050896 response to stimulus/GO:0006955 immune response/GO:0030335 positive regulation of cell migration/GO:0008283 cell proliferation/GO:0008285 negative regulation of cell proliferation/GO:0008219 cell death/GO:0010942 positive regulation of cell death/GO:0060548 negative regulation of cell death
Profile 7:		Down-regulation at early time-points and up-regulation at later time-points
ProbeName	FDR(False discovery rate )	0.5h (Fold change)	1h (Fold change)	3h (Fold change)	6h (Fold change)	9h (Fold change)	1d (Fold change)	4d (Fold change)	7d (Fold change)	14d (Fold change)	GeneSymbol	Profile	Description	EntrezGene	Biological processes
A_43_P11861	2.02e-12	-1.89391	-1.62507	2.47729	14.8082	26.7205	18.5979	29.5466	36.0529	11.923	Dio3	7	Rattus norvegicus deiodinase, iodothyronine, type III (Dio3), mRNA [NM_017210]	29475	GO:0008283 cell proliferation
A_43_P12266	8.38e-11	-1.81175	-1.77728	-2.03927	-1.90129	-2.12343	1.62211	3.10401	2.73325	2.10366	Bard1	7	Rattus norvegicus BRCA1 associated RING domain 1 (Bard1), mRNA [NM_022622]	64557	GO:0010942 positive regulation of cell death/GO:0060548 negative regulation of cell death
A_43_P12186	6.01e-07	-2.68011	-3.3077	1.92599	3.01896	1.56027	2.75188	3.47486	2.86125	2.95576	Btc	7	Rattus norvegicus betacellulin (Btc), mRNA [NM_022256]	64022	GO:0008284 positive regulation of cell proliferation/GO:0060548 negative regulation of cell death
A_44_P372587	2.53e-10	-1.52133	-1.6136	-1.83326	-1.99973		3.85126	9.78158	10.5329	5.45843	Cx3cr1	7	Rattus norvegicus chemokine (C-X3-C) receptor 1 (Cx3cr1), mRNA [NM_133534]	171056	GO:0050896 response to stimulus/GO:0006955 immune response/GO:0016477 cell migration/GO:0060548 negative regulation of cell death
A_44_P452222	7.47e-09	-1.84402	-1.9368	-1.54651			2.51995	10.2078	8.97317	5.04787	Itgal	7	Rattus norvegicus integrin alpha L (Itgal), mRNA [NM_001033998]	308995	GO:0006955 immune response/GO:0008283 cell proliferation/GO:0008284 positive regulation of cell proliferation
A_44_P547185	0.000455169	-1.92541	5.88817		-1.97868	2.85757	2.75068	8.40586	15.8782	6.00043	Igfbp2	7	Rattus norvegicus insulin-like growth factor binding protein 2 (Igfbp2), mRNA [NM_013122]	25662	GO:0050896 response to stimulus
A_43_P13246	4.56e-08	-1.63309	-3.23038	-1.90342				11.8903	16.1885	7.65393	Xcl1	7	Rattus norvegicus chemokine (C motif) ligand 1 (Xcl1), mRNA [NM_134361]	171371	GO:0050896 response to stimulus/GO:0006955 immune response
A_44_P428739	2.44e-07	-1.60229	-2.2202	-1.65617	-1.64469			9.07936	10.138	4.74981	Shc3	7	SHC-transforming protein 3 (SH2 domain protein C3) (Src homology 2 domain-containing-transforming protein C3) (Neuronal Shc) (N-Shc). [Source:Uniprot/SWISSPROT;Acc:O70143] [ENSRNOT00000019442]	114858	GO:0050896 response to stimulus
A_43_P14162	4.52e-10	-1.63037	-1.54065			1.60514	2.47811	2.43065	2.46299		A2m	7	Rattus norvegicus alpha-2-macroglobulin (A2m), mRNA [NM_012488]	24153	GO:0050896 response to stimulus/GO:0048585 negative regulation of response to stimulus/GO:0050777 negative regulation of immune response/GO:0006954 inflammatory response
A_43_P15544	6.95e-10	-1.64387	-2.06496		3.52781	6.95492	1.92782				Ltb4r	7	Rattus norvegicus leukotriene B4 receptor (Ltb4r), mRNA [NM_021656]	59264	GO:0050896 response to stimulus/GO:0006954 inflammatory response
A_44_P491308	1.67e-05	-1.92328		2.16999	4.86896	2.99896	2.40125	2.01075			Cd44	7	Rattus norvegicus CD44 antigen (Cd44), mRNA [NM_012924]	25406	GO:0050896 response to stimulus/GO:0006954 inflammatory response/GO:0016477 cell migration/GO:0010942 positive regulation of cell death
A_44_P344119	9.41e-09	-1.50323			3.07077	4.04794	3.12532	4.32484	3.45175	2.81177	Cd80	7	Rattus norvegicus CD80 antigen (Cd80), mRNA [NM_012926]	25408	GO:0008284 positive regulation of cell proliferation
A_44_P496327	2.21e-05	-1.60634	-3.93192					4.98783	7.61926	7.82614	Prf1	7	Rattus norvegicus perforin 1 (pore forming protein) (Prf1), mRNA [NM_017330]	50669	GO:0008219 cell death
A_42_P787160	5.88e-14	-1.86837		-1.57782	-1.94588	-1.8603	-2.00114	5.77416	7.35136	7.00221	Ptprv	7	Rattus norvegicus protein tyrosine phosphatase, receptor type, V (Ptprv), mRNA [NM_033099]	64576	GO:0008285 negative regulation of cell proliferation
A_42_P522899	4.78e-12	-1.57622					1.51272	3.10055	3.20948	2.065	Tgfb1	7	Rattus norvegicus transforming growth factor, beta 1 (Tgfb1), mRNA [NM_021578]	59086	GO:0050896 response to stimulus/GO:0048584 positive regulation of response to stimulus/GO:0048585 negative regulation of response to stimulus/GO:0006955 immune response/GO:0050777 negative regulation of immune response/GO:0006954 inflammatory response/GO:0016477 cell migration/GO:0030335 positive regulation of cell migration/GO:0030336 negative regulation of cell migration/GO:0008283 cell prolife…
A_43_P11543	9.49e-07		-3.51464	-1.54261	-2.31391	-1.78589	-1.6009	6.0826	9.3057	9.8091	Klrd1	7	Rattus norvegicus killer cell lectin-like receptor, subfamily D, member 1 (Klrd1), mRNA [NM_012745]	25110	GO:0048584 positive regulation of response to stimulus/GO:0050778 positive regulation of immune response
A_43_P15962	5.92e-11		-1.50025	-1.83458	-1.31419	-1.87532	2.84872	6.22526	4.33705	2.52424	Ccna2	7	Rattus norvegicus cyclin A2 (Ccna2), mRNA [NM_053702]	114494	GO:0050896 response to stimulus/GO:0008284 positive regulation of cell proliferation
A_44_P448431	6.73e-13		-1.59042		2.41719	7.53471	50.4834	70.4439	53.0912	19.0794	Cd8a	7	Rattus norvegicus CD8 antigen, alpha chain (Cd8a), mRNA [NM_031538]	24930	GO:0050896 response to stimulus/GO:0006955 immune response/GO:0006954 inflammatory response
A_43_P12714	1.08e-09		-2.22287	-1.50684	1.50907		2.88221	3.39133	2.82605	1.95141	C3ar1	7	Rattus norvegicus complement component 3a receptor 1 (C3ar1), mRNA [NM_032060]	84007	GO:0050896 response to stimulus/GO:0048584 positive regulation of response to stimulus/GO:0050778 positive regulation of immune response
A_43_P16025	0.00389985		-1.68734	1.55764	2.47369	3.28486	3.72051	3.66706	3.46909	2.60151	Il4	7	Rattus norvegicus interleukin 4 (Il4), mRNA [NM_201270]	287287	GO:0050896 response to stimulus/GO:0006955 immune response/GO:0006954 inflammatory response/GO:0008284 positive regulation of cell proliferation/GO:0060548 negative regulation of cell death
A_43_P15993	0.00019425		-1.76343		3.88765	2.13246	6.69346	5.22407	3.36329	2.74149	Itgam	7	Rattus norvegicus integrin alpha M (Itgam), mRNA [NM_012711]	25021	GO:0050896 response to stimulus/GO:0016477 cell migration/GO:0008283 cell proliferation
A_44_P358235	8.48e-08		-1.81791	1.65913	4.0511	5.43516	2.88841				Ccr1	7	Rattus norvegicus chemokine (C-C motif) receptor 1 (Ccr1), mRNA [NM_020542]	57301	GO:0050896 response to stimulus/GO:0006954 inflammatory response/GO:0016477 cell migration
A_44_P129412	4.26e-07		-1.63954		-4.23093	-2.97691	-1.73911		1.76679	1.93958	Dcx	7	Rattus norvegicus doublecortin (Dcx), mRNA [NM_053379]	84394	GO:0016477 cell migration
A_43_P12159	3.39e-10		-1.54092	-1.71842			1.8786	4.61413	3.34108	2.29424	Cxcr4	7	Rattus norvegicus chemokine (C-X-C motif) receptor 4 (Cxcr4), mRNA [NM_022205]	60628	GO:0016477 cell migration/GO:0008283 cell proliferation/GO:0007411 axon guidance
A_44_P144591	1.16e-12		-1.62099				-1.57963	3.7165	3.63872	2.44098	Cthrc1	7	Rattus norvegicus collagen triple helix repeat containing 1 (Cthrc1), mRNA [NM_172333]	282836	GO:0016477 cell migration
A_44_P463805	2.67e-07		-2.10103					3.03927	4.27482	4.19298	Cd3z	7	Rattus norvegicus CD3 antigen, zeta polypeptide (Cd3z), mRNA [NM_170789]	25300	GO:0048584 positive regulation of response to stimulus/GO:0050778 positive regulation of immune response
A_44_P222166	2.48e-10		-1.71454				1.7069	4.46926	3.92776	2.55618	Cd86	7	Rattus norvegicus cd86 antigen (Cd86), mRNA [NM_020081]	56822	GO:0050896 response to stimulus/GO:0006955 immune response/GO:0008283 cell proliferation
A_44_P497011	1.13e-09		-1.56756					7.65686	11.6792	11.3061	Tcrb	7	Rattus norvegicus T-cell receptor beta chain, mRNA (cDNA clone MGC:109620 IMAGE:7367078), complete cds. [BC091428]	24820	GO:0050896 response to stimulus
A_44_P306439	1.05e-08		-1.57744					7.33873	14.2595	8.70983	Fcgr3a	7	Rattus norvegicus Fc fragment of IgG, low affinity IIIa, receptor (Fcgr3a), mRNA [NM_207603]	304966	GO:0006955 immune response/GO:0008283 cell proliferation
A_44_P536089	2.56e-07		-2.22686		-1.78944			8.18972	9.22659	9.57782	Klre1	7	Rattus norvegicus killer cell lectin-like receptor, family E, member 1 (Klre1), mRNA [NM_181372]	297645	GO:0048584 positive regulation of response to stimulus/GO:0050778 positive regulation of immune response
A_42_P663871	6.8e-06		-1.82629					3.83469	8.62652	7.20883	Gzma	7	Rattus norvegicus granzyme A (Gzma), mRNA [NM_153468]	266708	GO:0008219 cell death
A_42_P504653	1.53e-06		-1.64889					3.57868	7.59714	2.6152	F10	7	Rattus norvegicus coagulation factor X (F10), mRNA [NM_017143]	29243	GO:0050896 response to stimulus
A_44_P238270	5.43e-06		-1.59798			1.56851	1.50293	3.32902	6.96535	2.88438	Klrk1	7	Rattus norvegicus killer cell lectin-like receptor subfamily K, member 1 (Klrk1), mRNA [NM_133512]	24934	GO:0048584 positive regulation of response to stimulus/GO:0050778 positive regulation of immune response
A_44_P176312	0.00302218		-2.13195		1.89001			2.22831	7.2849	8.62025	Fgf5	7	Rattus norvegicus fibroblast growth factor 5 (Fgf5), mRNA [NM_022211]	60662	GO:0008283 cell proliferation
A_44_P337441	0.000288844		-1.5592	2.59621	4.24182	3.00074	1.62558	2.74263	3.04545	2.74292	Lipg	7	Rattus norvegicus lipase, endothelial (Lipg), mRNA [NM_001012741]	291437	GO:0050896 response to stimulus/GO:0008283 cell proliferation
A_42_P518855	4.49e-09		-1.71153		3.31793	3.31617	3.70631	5.63434	5.50052	3.81799	Bcl2a1	7	Rattus norvegicus B-cell leukemia/lymphoma 2 related protein A1 (Bcl2a1), mRNA [NM_133416]	170929	GO:0048584 positive regulation of response to stimulus/GO:0050778 positive regulation of immune response/GO:0060548 negative regulation of cell death
A_44_P477620	9.27e-11		-1.5114				1.74446	2.18511	2.63702	2.93555	Pla2g4a	7	Rattus norvegicus phospholipase A2, group IVA (cytosolic, calcium-dependent) (Pla2g4a), mRNA [NM_133551]	24653	GO:0050896 response to stimulus/GO:0048584 positive regulation of response to stimulus/GO:0050729 positive regulation of inflammatory response/GO:0008284 positive regulation of cell proliferation/GO:0010942 positive regulation of cell death
A_44_P299293	1.67e-05		-1.81991	-2.26571		-2.02515	-1.93982	1.77656	2.32579	2.12886	Scap1	7	Rattus norvegicus src family associated phosphoprotein 1 (Scap1), mRNA [NM_173311]	286975	GO:0048584 positive regulation of response to stimulus/GO:0006955 immune response/GO:0050778 positive regulation of immune response
A_44_P294650	6.53e-06			-1.79542		-1.82788		2.61715	2.22939	1.81632	Brca1	7	Rattus norvegicus breast cancer 1 (Brca1), mRNA [NM_012514]	497672	GO:0050896 response to stimulus/GO:0048584 positive regulation of response to stimulus/GO:0010942 positive regulation of cell death
A_44_P386602	9.28e-10			-1.60435	-1.6011	-2.00354		1.51947	1.94127		Brca2	7	Rattus norvegicus breast cancer 2 (Brca2), mRNA [NM_031542]	360254	GO:0050896 response to stimulus/GO:0008283 cell proliferation/GO:0008285 negative regulation of cell proliferation/GO:0010942 positive regulation of cell death
A_44_P311771	4.35e-12			-1.97348	-1.85124	-2.08734	1.89183	4.26641	4.1186	2.60225	Bub1b	7	Rattus norvegicus similar to mitotic checkpoint protein kinase BUB1B (LOC362192), mRNA [XM_342494]	171576	GO:0008219 cell death
A_42_P580844	1.14e-12			-1.51638	-1.60197	-1.66151	2.25059	4.65176	4.45123	3.3738	Cdc2a	7	Rattus norvegicus cell division cycle 2 homolog A (S. pombe) (Cdc2a), mRNA [NM_019296]	54237	GO:0050896 response to stimulus/GO:0008284 positive regulation of cell proliferation/GO:0060548 negative regulation of cell death
A_44_P269457	1.59e-10			-2.30383	-1.60358	1.55218	4.77119	39.0462	25.8132	11.6758	Gpr83	7	Rattus norvegicus G protein-coupled receptor 83 (Gpr83), mRNA [NM_080411]	140595	GO:0050896 response to stimulus
A_43_P12850	1.55e-10			-1.91842	-2.14185	-3.49499	-1.84794	2.33885	2.54319	1.87334	Tnfsf4	7	Rattus norvegicus tumor necrosis factor (ligand) superfamily, member 4 (Tnfsf4), mRNA [NM_053552]	89814	GO:0050896 response to stimulus/GO:0006955 immune response/GO:0006954 inflammatory response/GO:0008283 cell proliferation
A_44_P531770	3.49e-12			-1.53677	-1.65867	-1.78245	2.27934	5.35339	4.25003	3.5775	Top2a	7	Rattus norvegicus topoisomerase (DNA) 2 alpha (Top2a), mRNA [NM_022183]	360243	GO:0008219 cell death
A_44_P520235	6.63e-05			-1.60966	-1.57643		1.53631	2.25902	1.93446		Tie1	7	Tyrosine kinase receptor Tie-1 (Fragment). [Source:Uniprot/SPTREMBL;Acc:O35461] [ENSRNOT00000027414]	89806	GO:0050896 response to stimulus/GO:0030336 negative regulation of cell migration
A_42_P768978	2.58e-08			-1.51405				1.75218	2.41929	2.21282	Nrp1	7	Rattus norvegicus neuropilin 1 (Nrp1), mRNA [NM_145098]	246331	GO:0050896 response to stimulus/GO:0016477 cell migration/GO:0007411 axon guidance
A_43_P14233	3.3e-10				-1.52126	-1.72848		4.0211	3.47681	2.43218	Pttg1	7	Rattus norvegicus pituitary tumor-transforming 1 (Pttg1), mRNA [NM_022391]	64193	GO:0008285 negative regulation of cell proliferation
A_43_P12450	1.15e-05				-1.53999		1.64645	7.95161	3.51441		Fabp7	7	Rattus norvegicus fatty acid binding protein 7, brain (Fabp7), mRNA [NM_030832]	80841	GO:0048585 negative regulation of response to stimulus/GO:0008283 cell proliferation
A_44_P1021361	3.67e-10				-1.95093	-2.00927	-1.7063	1.77884	2.01756		Tlr3	7	Rattus norvegicus toll-like receptor 3 (Tlr3), mRNA [NM_198791]	364594	GO:0050896 response to stimulus/GO:0048584 positive regulation of response to stimulus/GO:0006955 immune response/GO:0050778 positive regulation of immune response
A_44_P409820	3.36e-11						-1.53125	3.89313	6.25141	6.4132	Faslg	7	Rattus norvegicus Fas ligand (TNF superfamily, member 6) (Faslg), mRNA [NM_012908]	25385	GO:0006955 immune response/GO:0008219 cell death/GO:0010942 positive regulation of cell death
A_44_P1043157	3.61e-07						-1.80022	1.57654	3.34852	4.5516	Cxcl9	7	Rattus norvegicus chemokine (C-X-C motif) ligand 9 (Cxcl9), mRNA [NM_145672]	246759	GO:0048584 positive regulation of response to stimulus/GO:0006955 immune response
Profile 8:		Up-regulation at early time-points and down-regulation at later time-points
ProbeName	FDR(False discovery rate )	0.5h (Fold change)	1h (Fold change)	3h (Fold change)	6h (Fold change)	9h (Fold change)	1d (Fold change)	4d (Fold change)	7d (Fold change)	14d (Fold change)	GeneSymbol	Profile	Description	EntrezGene	Biological processes
A_44_P1042876	1.02e-12	2.62494	3.1482	2.7685	3.62577	2.98337	1.80545	-1.17157	-1.60846	-1.34535	Hspa1a	8	Rattus norvegicus heat shock 70kD protein 1A (Hspa1a), mRNA [NM_031971]	24472	GO:0050896 response to stimulus/GO:0048584 positive regulation of response to stimulus/GO:0050778 positive regulation of immune response/GO:0060548 negative regulation of cell death
A_44_P261444	2.81e-08	2.80307	2.83908	1.73237					-1.59619		Nfkbia	8	PREDICTED: Rattus norvegicus nuclear factor of kappa light chain gene enhancer in B-cells inhibitor, alpha (Nfkbia), mRNA [XM_343065]	25493	GO:0048584 positive regulation of response to stimulus/GO:0050778 positive regulation of immune response/GO:0060548 negative regulation of cell death
A_44_P339702	5.09e-06	2.25255	1.6241		-2.17716	-2.45663		-3.44574	-3.72599	-4.08128	Acvr1c	8	Rattus norvegicus activin A receptor, type IC (Acvr1c), mRNA [NM_139090]	245921	GO:0050896 response to stimulus/GO:0008219 cell death
A_43_P13272	5.92e-10	1.79502	1.8901	2.29708	2.25605	2.69053	-1.50501	-4.34005	-3.73836	-3.92406	Agt	8	Rattus norvegicus angiotensinogen (serpin peptidase inhibitor, clade A, member 8) (Agt), mRNA [NM_134432]	24179	GO:0050896 response to stimulus/GO:0030335 positive regulation of cell migration/GO:0008283 cell proliferation/GO:0008284 positive regulation of cell proliferation/GO:0008285 negative regulation of cell proliferation/GO:0010942 positive regulation of cell death/GO:0060548 negative regulation of cell death
A_44_P1017367	5.31e-05	1.75908			1.66333		-2.08174	-6.48983	-7.17702	-9.82429	Alb	8	Rattus norvegicus albumin (Alb), mRNA [NM_134326]	24186	GO:0050896 response to stimulus/GO:0048584 positive regulation of response to stimulus/GO:0060548 negative regulation of cell death
A_43_P12927	1.86e-10	6.5048	6.54091	2.00796				-2.29741	-1.75144	-2.19918	Dusp1	8	Rattus norvegicus dual specificity phosphatase 1 (Dusp1), mRNA [NM_053769]	114856	GO:0050896 response to stimulus/GO:0010942 positive regulation of cell death/GO:0060548 negative regulation of cell death
A_42_P473594	6.79e-09	2.41463	2.74534	2.11998					-1.65028		Egr2	8	Rattus norvegicus early growth response 2 (Egr2), mRNA [NM_053633]	114090	GO:0050896 response to stimulus/GO:0007411 axon guidance
A_44_P233932	5.04e-08	1.83855						-3.55239	-2.22499	-1.90527	Notch1	8	Neurogenic locus notch homolog protein 1 precursor (Notch 1) [Contains: Notch 1 extracellular truncation; Notch 1 intracellular domain]. [Source:Uniprot/SWISSPROT;Acc:Q07008] [ENSRNOT00000026212]	25496	GO:0050896 response to stimulus/GO:0008284 positive regulation of cell proliferation/GO:0010942 positive regulation of cell death/GO:0060548 negative regulation of cell death
A_42_P614175	1.52e-09		1.90213	1.99561			-3.00321	-1.53398	-2.14117	-2.96879	Gal	8	Rattus norvegicus galanin (Gal), mRNA [NM_033237]	29141	GO:0050896 response to stimulus/GO:0006954 inflammatory response/GO:0008285 negative regulation of cell proliferation/GO:0010942 positive regulation of cell death
A_44_P346807	4.24e-10		1.64678	2.15282			-2.30149	-3.62989	-6.79617	-3.58667	Tsc22d3	8	Rattus norvegicus TSC22 domain family 3 (Tsc22d3), mRNA [NM_031345]	83514	GO:0060548 negative regulation of cell death
A_44_P442569	6.99e-11			1.84386	2.03721			-2.18261	-1.94853	-2.14335	Esr2	8	Rattus norvegicus estrogen receptor 2 beta (Esr2), mRNA [NM_012754]	25149	GO:0050896 response to stimulus/GO:0048585 negative regulation of response to stimulus/GO:0016477 cell migration/GO:0008285 negative regulation of cell proliferation/GO:0010942 positive regulation of cell death/GO:0060548 negative regulation of cell death
A_44_P212850	3.36e-10			2.82873	2.19006	2.387	1.85937			-1.53091	Fgf2	8	Rattus norvegicus fibroblast growth factor 2 (Fgf2), mRNA [NM_019305]	54250	GO:0050896 response to stimulus/GO:0016477 cell migration/GO:0030335 positive regulation of cell migration/GO:0030336 negative regulation of cell migration/GO:0008284 positive regulation of cell proliferation/GO:0008285 negative regulation of cell proliferation/GO:0008219 cell death
A_44_P500056	2.77e-09			1.83932	2.03613	1.68314		-3.72309	-4.29176	-8.68474	Gpx2	8	Rattus norvegicus glutathione peroxidase 2 (Gpx2), mRNA [NM_183403]	29326	GO:0050896 response to stimulus/GO:0048585 negative regulation of response to stimulus/GO:0050777 negative regulation of immune response/GO:0050728 negative regulation of inflammatory response
A_44_P398060	9.47e-10				1.52399	1.81204	1.68793		-1.88117	-2.28751	Nrcam	8	Rattus norvegicus neuron-glia-CAM-related cell adhesion molecule (Nrcam), mRNA [NM_013150]	497815	GO:0007411 axon guidance
