# Supplementary material for: Differential Gene Expression Profiling and Biological Process Analysis in Proximal Nerve Segments after Sciatic Nerve Transection
Source: PLoS One. 2013 Feb 21;8(2):e57000. doi: 10.1371/journal.pone.0057000 (PMC3578805; doi:10.1371/journal.pone.0057000)
Supplement: Table S5 — Primers for RT-PCR. (XLS) [file pone.0057000.s006.xls]

## Sheet: Table S5
Table S5. Primers for RT-PCR
Olr6-Forward	CACCCTACTCATGGGACTATG
Olr6-Reverse	GTGGCAATGCAGGTGGTCTTG
Olr40-Forward	GCTGCCTTCAGGATCTCATC
Olr40-Reverse	GATGATGGGGTTGACCAGAC
Olr132-Forward	GGATGACCATAACCTCCATG
Olr132-Reverse	CCTTAATGGGTTGCGAATGG
Olr196-Forward	CATCCTGTTGCAGAAAGTTG
Olr196-Reverse	CACAAACATGAGATCCACATG
Olr463-Forward	CCACCCTTGCTCAAACTCTC
Olr463-Reverse	GCTTTGTGTCTTCCCTCTGC
Olr529-Forward	GTTGTGCATGGGTACACTGG
Olr529-Reverse	CCTTTTGCTTTCCTGAGGTG
Olr629-Forward	CAATTCAGGCATGATGGGACTG
Olr629-Reverse	CATGGGAGCTAAGATGGTGTAG
Olr1409-Forward	GGTGGCTGGGAACACACTCATC
Olr1409-Reverse	GTGAGGCAATGGGCATAAGAG
Olr1589-Forward	GACTTGTGCCTCCCATCTCAC
Olr1589-Reverse	GGGCCTCCTTGATTTCTTTG
Olr1670-Forward	TGAGCTTGCTCTGTCTGTGG
Olr1670-Reverse	GGGAGGCTGAAGATACATGC
Shh-Forward	TTATCCCCAACGTAGCCGAGAAGA
Shh-Reverse	CGGGGTTGTAATTGGGGGTGAGTT
Ngfr-Forward	GTAGCCTGCCCCTGACCAA
Ngfr-Reverse	GCCTCGTGGGTAAAGGAGTCT
Kng1-Forward	GACCTTTATCCAGGAGATGATTTG
Kng1-Reverse	TGCTTGGAACAGTTAGTTTCTCTG
Gdnf-Forward	ATGAAGTTATGGGATGTCGTGGCTGTCTG
Gdnf-Reverse	GATACATCCACA CCGTTTA GCGGAATGC
Oldlr1-Forward	ACTCTTCAGGTCCTTGTCCACA
Oldlr1-Reverse	GTTGGGATTTTTCCGATGTAAT
Pirb-Forward	GCTGGTAGTGACAGGAGTCTATGA
Pirb-Reverse	AGGAGGTATACACTGTGTGTCCAG
